# Supplementary material for: Identification of candidate cardiomyopathy modifier genes through genome sequencing and RNA profiling
Source: Front Cardiovasc Med. 2025 Jul 28;12:1546493. doi: 10.3389/fcvm.2025.1546493 (PMC12336239; doi:10.3389/fcvm.2025.1546493)
Supplement: Supplementary file 2 [file Table1.xls]

## Sheet: Sheet1
Supplementary Table 1. Echocardiography parameters
Trait	N	Median	Mean	SD	Min	Max
Max LVWT	43	17	18.1	6.8	6	35
LV EF	39	65	62.1	13.8	16.2	81
Gradient	28	7.5	43.3	61	0	200
Trait	N	%
EF <55	7	18
EF >=55	32	82
Max Gradient<30	18	64.3
Max	10	35.7
Gradient>=30
