# Supplementary material for: Identification of candidate cardiomyopathy modifier genes through genome sequencing and RNA profiling
Source: Front Cardiovasc Med. 2025 Jul 28;12:1546493. doi: 10.3389/fcvm.2025.1546493 (PMC12336239; doi:10.3389/fcvm.2025.1546493)
Supplement: Supplementary file 4 [file Table3.xls]

## Sheet: NonCodingVariants_CardiacGenes
Supplementary Table 3. Secondary findings within non-coding regions
Region	Count
downstream	1
intergenic - near sarcomeric	38
intronic MYL3 rare	1
intronic TPM1 enhancer novel	1
intronic TPM1 novel	16
intronic TPM1 rare	2
ncRNA intronic promoter novel	6
ncRNA novel	1
nonsynonymous novel / promoter CpG	5
novel 3' UTR TPM1	2
novel 5' UTR ACTC promoter	3
novel 5' UTR TPM1	1
novel intronic promoter	1
novel upstream TPM1 promoter CpG	1
splicing novel	1
