# Supplementary material for: Identification of candidate cardiomyopathy modifier genes through genome sequencing and RNA profiling
Source: Front Cardiovasc Med. 2025 Jul 28;12:1546493. doi: 10.3389/fcvm.2025.1546493 (PMC12336239; doi:10.3389/fcvm.2025.1546493)
Supplement: Supplementary file 5 [file Table4.xls]

## Sheet: Sheet1
Supplementary Table 4 Top Ranked Modifier Genes by Modifier Score.
Gene	Score	p-value LVWT*	p-value EF†	p-value LVOTG‡	p-value Case-ctrl	GTEx LV RPKM§	GnomAD LOF z-score	GnomAD MIS z-score	Hypertophy Q-value||	Heart failure Q-value||	Candidate	Flagged
CACNA1C	10	0.025	0.01	0.16	0.00033	10	8.935	6.4654	0	0	1	0
RYR2	9	0.00054	0.32	0.074	6.4e-05	78	11.84	5.7809	0	3.1	1	0
TTN	9	0.00046	0.00023	7.1e-07	0.013	62	22.76	-1.1021	0	0	1	-2
ATP1A2	9	0.044	0.28	0.93	4.6e-19	64	4.3738	4.7713	8.8	0	1	0
FHOD3	9	0.016	0.67	0.29	1e-11	37	5.6346	0.87602	0	0	1	0
TJP2	9	0.026	0.029	0.41	1.6e-06	11	3.8657	0.5671	1.7	0	1	0
CACNA1D	9	0.023	0.12	0.39	0.0016	0.047	8.6712	4.5817	0	0.0031	1	0
DYNC1H1	9	0.0053	0.0044	0.29	0.00032	24	13.319	10.967	0	0	0	0
HNRNPC	8	2e-05	0.046	0.28	2.2e-16	22	3.4838	2.8944	0	0	0	0
GATA4	8	0.043	0.12	0.24	0.044	29	2.8291	0.67146	0.0062	0	1	0
CST3	8	0.043	0.27	0.43	9.1e-08	110	0.58096	-0.49654	0	0	1	0
ERBB2	8	0.02	0.36	0.5	0.045	17	5.5653	3.2497	0	0	0	0
PLXNA1	8	0.024	0.047	0.27	1.3e-08	8.4	7.2148	3.4482	0	0	0	0
RASA1	8	0.045	0.14	0.2	0.002	4.2	6.825	3.0984	0.065	0	1	0
CAMSAP1	7	0.00093	0.032	0.054	8.8e-05	3.3	6.247	2.1542	0	0	0	0
DGKD	7	0.016	0.065	0.21	1.4e-11	12	5.8481	2.9572	0	0	0	0
ASH1L	7	0.00086	0.57	0.29	1.8e-25	5.1	10.125	3.4699	0	0	0	0
PREX2	7	0.023	0.015	0.064	2.5e-14	1.4	4.5731	1.7273	0	0	0	0
MYH7B	7	0.022	0.61	0.33	0.0041	46	2.0285	-0.34145	0	9	1	0
NR4A1	7	0.17	0.0095	0.031	1.5e-27	42	3.3807	1.5123	0	0	0	0
GALNT16	7	0.031	0.53	0.16	2.5e-25	13	3.4589	1.3049	0	0.0031	0	0
BRD4	7	0.044	0.082	0.099	0.00022	8.2	7.2671	3.5856	0	0	0	0
FLAD1	7	0.0039	3.1e-06	0.085	9.9e-11	6.1	3.0719	0.58127	0	0	0	0
KLHL3	7	0.041	0.41	0.77	7.3e-14	5	4.3456	2.9931	0	13	1	0
CFTR	7	0.041	0.0018	0.39	2.2e-16	0.057	-0.73413	-3.1397	0	0.049	1	0
THBS1	7	0.021	0.33	0.34	0.04	38	6.0646	2.7177	0	0	0	0
MPRIP	7	0.01	0.49	0.16	1.4e-06	19	5.7077	1.8097	0	0	0	0
PPP1R13B	7	0.039	0.31	0.42	0.018	13	5.7711	1.5265	0	0	0	0
POLRMT	7	0.022	0.57	0.19	0.0012	11	1.8921	-1.8668	0.0062	9	1	0
MAP2K7	7	0.023	0.03	0.32	0.045	8.4	3.9814	2.8006	0	0	0	0
KIF1B	7	0.042	0.72	0.083	3.7e-07	7.5	8.5735	3.599	0	0	0	0
DSC2	7	0.026	0.15	0.36	0.0072	4.8	3.1275	0.37261	0.065	0	1	0
TGFBR1	7	0.041	0.21	0.29	0.0067	2.6	3.7727	2.7935	0.021	0	1	0
ITPR1	7	0.042	0.19	0.15	2.3e-18	2.4	9.9326	5.5951	0	0	0	0
LRP6	7	0.049	0.36	0.23	0.047	2.1	6.789	2.7541	0	0.15	1	0
MYLK	7	0.041	0.021	0.33	0.022	1.5	5.2301	1.1317	6.5	9	1	0
ERBB4	7	0.015	0.039	0.19	0.04	0.76	6.6323	2.0107	0	0	0	0
ZFPM1	7	0.046	0.079	0.029	0.00089	0.75	3.5175	-0.047012	0	0	0	0
ZNF618	7	0.039	0.41	0.023	1.5e-05	0.52	5.1962	2.5006	0	0	0	0
CAMSAP3	7	0.016	0.5	0.6	5.6e-16	0.31	6.1803	3.3493	0	0	0	0
KCNJ3	7	0.018	0.49	0.082	0.04	0.27	3.7766	4.0628	8.8	13	1	0
SPARC	7	0.044	0.64	0.61	0.00073	130	3.2435	1.0988	0	0	0	0
MYH9	7	0.021	0.29	0.27	0.38	69	9.1057	3.473	0	0	0	0
STK25	7	0.029	0.24	0.04	0.015	16	3.2939	2.2338	0.0062	0.4	0	0
UBAP2L	7	0.071	0.001	0.38	4.8e-09	12	7.0227	3.3429	0	0	0	0
KDM4B	7	0.013	0.048	0.12	0.00017	4.7	6.2737	3.4843	0.0062	17	0	0
MYLK2	7	0.015	0.31	0.29	0.43	0.25	3.5013	0.22504	0	0	1	0
TRPM1	7	0.035	0.32	0.14	0.045	0.0022	1.0336	-0.13058	0	0.0031	1	0
ZBTB18	7	0.044	0.61	0.42	0.00065	5.7	3.2	3.4	0	0.0031	0	0
DDX23	7	0.047	0.8	0.23	0.045	13	5.8	5.5	0	0.15	0	0
ANKRD17	7	0.033	0.35	0.56	0.00049	6.5	8	5.2	0	0	0	0
ADAMTS9	6	0.12	0.4	0.31	3.7e-05	8	7.1321	0.95461	0	0	1	0
ADRM1	6	0.0072	0.19	0.41	NA	26	3.4	1.8	0	0	0	0
AKNA	6	0.015	0.26	0.38	1.9e-09	1.1	5.0136	-0.12941	0.0062	0	0	0
AMPD2	6	0.028	0.32	0.93	0.72	3.4	3.6	3.8	0	0	0	0
ARHGEF17	6	0.043	0.63	0.11	0.0026	17	6.659	0.74953	0	0.15	0	0
ATG2A	6	0.034	0.17	0.079	2.5e-13	4.5	6.6952	1.8142	0	0.0031	0	0
ATXN2	6	0.00086	0.066	0.099	0.045	5.5	5.4792	2.347	0.0062	0.0031	0	0
C3	6	0.014	0.56	0.088	0.48	37	7.0135	2.7489	0	0	0	0
CACNA1S	6	0.045	0.87	0.29	0.049	0.025	5.3637	-0.11078	0.021	24	1	0
CALR	6	0.053	0.6	0.25	0.04	150	3.5706	0.29064	0	0.012	1	0
CLPTM1	6	0.015	0.31	0.29	0.59	26	4.4	3.6	6.5	0.0031	0	0
CNOT11	6	0.05	0.53	1	0.01	19	3.8	3.8	0	0	0	0
CNOT2	6	0.031	0.19	0.37	0.72	2.5	5	3.7	0	0	0	0
COL1A1	6	0.096	0.63	0.36	2e-06	44	7.9	4	0	0	0	0
CPSF1	6	0.07	0.14	0.24	0.00097	11	4.8	3.5	0.0062	0.0031	0	0
DDX60	6	0.015	0.45	1	0.04	1.4	4.7	-0.14	0	0	0	0
DHX38	6	0.014	0.14	0.93	9.2e-07	12	4.2706	2.6725	0.0062	0.9	0	0
DROSHA	6	0.0075	0.3	0.29	2e-05	5.2	6.4	3.9	0	0.049	0	0
EGFR	6	0.049	0.19	0.16	0.045	2.3	5.8347	1.8734	0	0	0	0
EPHA6	6	0.021	0.33	0.34	1.1e-07	0.017	5.0454	1.5033	0	0	0	0
ESYT1	6	0.044	0.19	0.37	0.21	11	4.2142	0.84578	0.0062	0	0	0
FADS1	6	0.015	0.3	0.27	4.5e-12	3.4	3.7043	3.6748	14	0	0	0
FADS2	6	0.015	0.3	0.27	1.5e-14	4.1	4.4768	3.1919	14	0	0	0
FAM160B2	6	0.015	0.45	1	0.0001	16	2.5981	0.075497	0.0062	0	0	0
FOCAD	6	0.029	0.058	0.42	0.68	3.2	2.5893	-2.9255	0	0	1	0
GABRD	6	0.0066	0.27	0.14	0.51	0.34	3.2	3.2	0	0	0	0
GALNT2	6	0.033	0.25	0.22	1.2e-14	7	3.9907	2.0018	0	0	0	0
GNAO1	6	0.041	0.77	0.21	0.61	2.3	3.5	3.5	0	0	0	0
GRAMD1B	6	0.00062	0.35	0.38	1.5e-13	4.7	5.3675	3.2309	0	9	0	0
GRHL3	6	0.015	0.25	0.72	2e-12	0.015	4.3777	1.4216	0	0	0	0
HAGHL	6	0.0031	0.24	0.031	3.6e-09	3.3	0.53722	-0.72411	0	0	0	0
HNRNPA1	6	0.015	0.31	0.29	0.72	31	4.1788	2.8218	0	0	0	0
HNRNPUL2	6	0.037	0.01	0.27	0.016	12	5.6226	0.95608	1.7	23	0	0
HOXC5	6	0.018	0.49	0.082	0.011	0.025	0.4225	-0.57826	0.0062	5.6	1	0
INTS5	6	0.015	0.45	1	0.04	1.5	3.8687	1.7328	0	0	0	0
JADE2	6	0.03	0.3	0.16	7.2e-24	NA	5.2636	2.4622	0	0	0	0
KIAA1211	6	0.0065	0.085	0.41	1e-05	0.021	4.0791	0.35633	0	0	0	0
KRT8	6	0.013	0.31	0.6	2.2e-16	35	1.1	2.2	0	0	0	0
LAMB3	6	0.016	0.065	0.21	0.0056	0.87	3.2369	-0.52479	0	0	0	0
LARS	6	0.032	0.29	0.21	0.34	16	4.7	0.57	0	0.0031	0	0
LDB2	6	0.0013	0.36	0.4	2.6e-15	5.5	3.5564	2.3718	0	0	0	0
MADD	6	0.015	0.31	0.29	0.11	9	4.8737	1.0972	0	13	1	0
MARCO	6	0.015	0.027	0.29	3.5e-14	2.3	0.037478	-0.17822	0	0	0	0
MAST4	6	0.039	0.46	0.26	0.0019	5.9	6.7195	1.9294	0	0	0	0
MSRB2	6	0.038	0.014	0.41	0.72	36	0.40334	0.63494	0	0	0	0
MUS81	6	0.037	0.062	0.0085	4.5e-15	10	1.6198	0.056511	0	0	0	0
MUT	6	0.0072	0.0084	0.0066	0.13	12	0.14	-0.73	0.9	0.0031	0	0
MYO1D	6	0.032	0.25	0.14	0.045	2.4	3.3621	1.362	0	0	0	0
MYOM3	6	0.036	0.35	0.29	4.5e-12	55	0.72591	-0.65379	0	0	0	0
NDRG1	6	0.044	0.017	0.25	0.0027	24	3.1355	0.65083	1.7	0.012	0	0
NES	6	0.048	0.79	0.16	0.87	48	4.2956	0.4384	0	0	0	0
NFRKB	6	0.013	0.27	0.32	4.2e-08	2.9	5.5828	1.5332	0	0	0	0
NHP2L1	6	0.015	0.31	0.29	0.04	31	1.9801	2.2048	0	0	0	0
NIT1	6	0.017	0.18	0.15	0.00085	12	1.2965	-0.59826	0	0	0	0
NOTCH2	6	0.042	0.081	0.074	4.4e-06	2.9	8.8255	3.5024	1.7	0.0031	0	0
NPR1	6	0.035	0.45	1	5.1e-14	5.7	4.4858	2.8198	0	0	0	0
NTNG2	6	0.018	0.14	0.41	9.5e-05	0.41	4.3149	2.9337	0	0	0	0
OGDHL	6	0.015	0.31	0.29	8e-15	0.76	3.2914	0.49744	0	0	0	0
OPA1	6	0.034	0.41	0.42	0.11	14	6.334	1.9741	0.0062	0	0	0
OPN4	6	0.039	0.11	0.072	0.11	0.2	0.94	-1.2	0	0	1	0
OTUD7B	6	0.015	0.45	1	0.04	2	4.0691	0.7943	0	0	0	0
P4HA1	6	0.017	0.83	0.21	NA	15	3.8	1.8	0	0	0	0
PACSIN3	6	0.0056	0.49	0.32	0.04	50	2.8987	0.77647	0	0	0	0
PCDH10	6	0.015	0.089	0.34	0.36	0.027	4.1	4.5	0	0	0	0
PCDHB13	6	0.014	0.027	0.31	3.7e-11	0.7	-0.87	2.9	0	0	0	0
PCDHGC4	6	0.019	0.36	0.1	0.0012	1.3	4	2.1	0	0	0	0
PDE4D	6	0.038	0.45	1	0.37	2.8	4.4	3.4	0	0	0	0
POLR3B	6	0.048	0.21	0.29	4.4e-08	2	4.1	3.4	8.8	0	0	0
POM121	6	0.023	0.064	0.044	2.8e-10	3.9	3.3314	-0.97472	0	13	0	0
PRKCE	6	0.17	0.02	0.098	0.0099	1.3	5.3274	3.7729	0	0	0	0
PRKCZ	6	0.033	0.26	0.81	3.6e-09	1.5	4.1799	2.8049	0	0	0	0
RAB15	6	0.039	0.56	0.38	5.9e-06	16	2.0474	1.155	0	0	0	0
RASAL2	6	0.015	0.57	0.34	0.04	5.8	5.6052	1.4044	0	0	0	0
RASIP1	6	0.04	0.47	0.19	4.3e-13	7.9	4.6987	2.8182	0	0	0	0
RELA	6	0.024	0.6	0.36	0.0035	13	4.5614	2.4481	0.065	0	0	0
SBNO1	6	0.012	0.81	0.25	0.22	2.8	7.3	3.3	0	0	0	0
SCRIB	6	0.037	0.13	0.043	9.3e-16	9	6.2135	0.38071	0.0062	21	0	0
SHH	6	0.023	0.45	0.26	8.6e-12	0.004	3.2544	2.9479	0	0	0	0
SLC44A2	6	0.033	0.25	0.22	0.54	24	3.7221	0.97674	0.0062	0	0	0
SLC7A5	6	0.03	0.13	0.32	0.0023	3.2	3.1651	1.6495	0	0	0	0
SLCO3A1	6	0.017	0.65	0.28	0.36	7.9	3.4	3.6	0	0	0	0
SLCO4A1	6	0.0093	0.15	0.31	4.5e-07	12	1.559	0.43028	0.0062	0	0	0
SNRPB	6	0.022	0.3	0.23	0.0021	20	2.79	1.8723	0	0	0	0
SNX30	6	0.0067	0.11	0.074	1.8e-06	0.95	3.3332	0.88811	0	0	0	0
SORBS2	6	0.015	0.31	0.29	0.41	51	5.0825	0.10762	0.0062	0	0	0
SORL1	6	0.017	0.21	0.11	4.6e-05	0.92	6.8495	2.0305	0	0	0	0
SRRM4	6	0.018	0.11	0.79	0.0013	0.21	4.0989	1.393	0	0	0	0
ST5	6	0.025	0.4	0.29	1.8e-15	4.7	6.1468	1.8704	0.0062	0	0	0
SUCO	6	0.023	0.17	0.26	1.2e-07	3.4	6.0377	1.0802	0	0	0	0
TAP2	6	0.042	0.14	0.038	2.6e-17	3.1	2.5067	1.3915	0	0	0	0
TBX20	6	0.022	0.64	0.29	2.9e-15	5.7	3.7247	1.6816	NA	NA	1	0
TCF3	6	0.04	0.026	0.31	3.5e-06	3.8	3.7179	-0.22809	1.7	0	0	0
TDRD7	6	0.038	0.014	0.41	0.016	2.4	4.4055	0.98849	1.7	0	0	0
TET1	6	0.038	0.58	0.26	1.3e-09	0.14	7.3165	1.6229	0	0	0	0
TFDP1	6	0.025	0.27	0.25	0.0027	8.7	3.7102	2.2834	0	0	0	0
TMEM132D	6	0.044	0.23	0.16	0.013	0.0026	4.8769	0.67934	0	0	0	0
TMPO	6	0.022	0.064	0.3	7.7e-07	2.3	1.545	-0.60844	0	21	1	0
TMTC2	6	0.039	0.52	0.22	0.0006	0.67	3.9725	0.5386	0	0	0	0
TONSL	6	0.026	0.014	0.39	1.7e-10	0.92	3.5375	-0.092851	0	20	0	0
TRIM11	6	0.047	0.36	0.79	2.5e-21	1.2	3.3464	2.1159	0	0	0	0
TTYH3	6	0.023	0.11	0.56	0.00014	3.5	4.6752	0.80708	0	0	0	0
TXLNA	6	0.045	0.19	0.2	4.1e-05	9.2	4.3799	1.5776	0	0	0	0
UBE3A	6	0.015	0.45	1	1	13	4.9	4.2	2.9	0	0	0
UBR4	6	0.047	0.68	0.36	4e-10	7.9	13	6	2.9	0	0	0
UCHL1	6	0.03	0.086	0.12	8.4e-16	3.5	3.4803	0.69856	0	0	0	0
UNC5A	6	0.014	0.34	0.37	2.7e-05	0.031	5.2621	2.7493	0	0	0	0
USP43	6	0.037	0.37	0.2	5.8e-13	0.021	3.6	0.84	0	0	0	0
VANGL2	6	0.027	0.064	0.81	2.2e-16	1.2	3.7475	1.4332	0	0	0	0
VCP	6	0.097	0.35	0.41	0.04	74	5.7	6.5	0	0	0	0
WBSCR17	6	0.01	0.49	0.34	0.04	16	2.9	2.9	0.0062	0.0031	0	0
WDR4	6	0.049	0.018	0.21	0.033	1.6	1.1	-1.9	0.0062	0.0031	0	0
ZBTB20	6	0.014	0.37	0.3	NA	0.16	3.4	5.7	0	0	0	0
ZNF318	6	0.021	0.014	0.42	0.064	2.7	6.2146	0.2028	0	0	0	0
ZNF606	6	0.015	0.31	0.29	0.045	1.5	4.0479	1.1925	0	0	0	0
Scoring algorithm
2 points
1 point
Abbreviations
*LVWT: maximum left ventricle wall thickness
†EF: ejection fraction
‡LVOTG: Left Ventricular Outflow Tract Gradient
§RPKM values in GTEx left ventricle tissue (n=82)
||Q-value from coexpression network analyses
