# Supplementary material for: Identification of candidate cardiomyopathy modifier genes through genome sequencing and RNA profiling
Source: Front Cardiovasc Med. 2025 Jul 28;12:1546493. doi: 10.3389/fcvm.2025.1546493 (PMC12336239; doi:10.3389/fcvm.2025.1546493)
Supplement: Supplementary file 6 [file Table5.xlsx]

## Sheet: Sheet1
Supplementary Table 5. Fold differences of modifiers in experimental models
of acute and long-term hypertrophy.
Modifier	Score	NRVM_FD*	NRVM_log2_FD*	MYL2_FD†	MYL2_log2_FD†
CACNA1C	10	1.00978	0.0140346	0.679383	-0.557703
ATP1A2	9	0.95102	-0.0724521	0.642362	-0.638541
DYNC1H1	9	1.05683	0.0797411	0.887668	-0.171907
RYR2	9	1.12951	0.175696	0.56083	-0.834366
FHOD3	9	1.31366	0.39359	0.402805	-1.31185
TJP2	9	1.41403	0.499817	1.13719	0.185468
TTN	9	NA	NA	0.55137	-0.858908
CACNA1D	9	NA	NA	NA	NA
HNRNPC	8	0.794585	-0.331726	0.963855	-0.0531117
RASA1	8	0.967172	-0.0481549	1.10914	0.149447
ERBB2	8	1.0104	0.0149327	1.22491	0.292681
GATA4	8	1.23321	0.302416	0.809257	-0.305329
CST3	8	1.37367	0.458035	1.67968	0.748185
PLXNA1	8	NA	NA	1.06452	0.090198
KCNJ3	7	0.430567	-1.21569	0.0305612	-5.03215
POLRMT	7	0.693784	-0.527442	0.670803	-0.576038
MYH7B	7	0.752875	-0.409517	0.534969	-0.902474
STK25	7	0.782544	-0.353756	0.809963	-0.304073
TGFBR1	7	0.816451	-0.292561	1.83752	0.877757
FLAD1	7	0.824037	-0.279219	0.543451	-0.879778
ANKRD17	7	0.892067	-0.164777	0.68285	-0.550359
BRD4	7	0.974981	-0.0365533	0.771656	-0.37397
PPP1R13B	7	1.0011	0.00158142	0.663967	-0.590817
DDX23	7	1.0033	0.00475345	0.870041	-0.200845
MPRIP	7	1.03383	0.0479948	0.953106	-0.0692907
ASH1L	7	1.09295	0.128234	0.713987	-0.486031
MAP2K7	7	1.10772	0.14759	1.02397	0.0341766
DSC2	7	1.11468	0.156628	0.687247	-0.541099
ERBB4	7	1.11599	0.158319	0.757971	-0.399786
CAMSAP1	7	1.15712	0.210536	0.922524	-0.116342
KIF1B	7	1.1811	0.240129	0.541585	-0.884741
ZFPM1	7	1.18594	0.246032	1.06464	0.0903595
ITPR1	7	1.21028	0.275344	0.96173	-0.0562956
SPARC	7	1.27725	0.353037	2.38435	1.2536
NR4A1	7	1.28007	0.356218	1.68474	0.752523
LRP6	7	1.46336	0.549281	0.868462	-0.203465
MYH9	7	2.07724	1.05467	1.21994	0.286804
KLHL3	7	NA	NA	0.315417	-1.66467
ZBTB18	7	NA	NA	0.570277	-0.810266
PREX2	7	NA	NA	0.589299	-0.762928
MYLK	7	NA	NA	0.67121	-0.575164
UBAP2L	7	NA	NA	0.752256	-0.410704
KDM4B	7	NA	NA	0.799648	-0.322564
DGKD	7	NA	NA	0.850246	-0.234047
GALNT16	7	NA	NA	1.02349	0.0334941
MYLK2	7	NA	NA	1.79445	0.843545
THBS1	7	NA	NA	7.84843	2.9724
CFTR	7	NA	NA	NA	NA
ZNF618	7	NA	NA	NA	NA
CAMSAP3	7	NA	NA	NA	NA
TRPM1	7	NA	NA	NA	NA
NDRG1	6	0.421603	-1.24604	0.826204	-0.275429
COL1A1	6	0.478129	-1.06453	4.98015	2.31619
MSRB2	6	0.68195	-0.552262	0.417143	-1.26139
WDR4	6	0.713745	-0.486519	1.23341	0.302652
AKNA	6	0.743618	-0.427366	1.31545	0.395556
SLC44A2	6	0.746793	-0.42122	0.530063	-0.915763
TRIM11	6	0.748501	-0.417924	0.901173	-0.150123
TAP2	6	0.749815	-0.415394	0.927628	-0.108381
NHP2L1	6	0.754578	-0.406258	0.820872	-0.284771
CNOT11	6	0.756221	-0.403121	0.87067	-0.199802
SLC7A5	6	0.789883	-0.340289	2.73938	1.45385
NIT1	6	0.798089	-0.325379	0.83108	-0.266941
MUS81	6	0.81237	-0.29979	0.938737	-0.0912069
CNOT2	6	0.84157	-0.248844	0.885743	-0.17504
NFRKB	6	0.842638	-0.247016	0.76914	-0.378682
DROSHA	6	0.842739	-0.246843	0.589598	-0.762196
CALR	6	0.843592	-0.245383	1.35793	0.441407
CPSF1	6	0.845022	-0.242939	0.826576	-0.27478
LARS	6	0.857779	-0.221322	0.973165	-0.0392435
TCF3	6	0.860287	-0.217109	0.956133	-0.0647174
RELA	6	0.862008	-0.214227	1.10661	0.146143
SBNO1	6	0.862984	-0.212594	0.804304	-0.314188
JADE2	6	0.864617	-0.209867	0.993482	-0.00943364
FAM160B2	6	0.871797	-0.197936	0.825693	-0.276323
SNRPB	6	0.882985	-0.17954	0.835117	-0.259949
PRKCE	6	0.889031	-0.169695	0.531967	-0.910592
ADRM1	6	0.892446	-0.164163	0.856735	-0.223079
ATG2A	6	0.907586	-0.139894	0.629297	-0.668187
ESYT1	6	0.915985	-0.126604	1.05574	0.0782507
INTS5	6	0.932427	-0.100937	1.12363	0.168164
HNRNPA1	6	0.937775	-0.0926866	0.957626	-0.0624656
TMTC2	6	0.945746	-0.0804756	0.767134	-0.38245
POM121	6	0.983844	-0.0234985	0.932189	-0.101305
GRAMD1B	6	0.989227	-0.0156259	0.37512	-1.41458
VCP	6	0.997947	-0.00296477	0.968707	-0.045868
GRHL3	6	1.00051	0.000736001	NA	NA
UBE3A	6	1.00637	0.0091607	0.580622	-0.784329
GALNT2	6	1.02919	0.0415105	1.12997	0.176286
DHX38	6	1.0616	0.0862349	1.10558	0.144802
OPA1	6	1.06217	0.0870117	0.452482	-1.14407
OTUD7B	6	1.06553	0.0915672	0.840214	-0.251171
ZBTB20	6	1.07381	0.102737	0.547037	-0.870289
AMPD2	6	1.07796	0.108307	1.51669	0.600925
POLR3B	6	1.10172	0.139761	0.828178	-0.271988
CLPTM1	6	1.11134	0.152301	0.785084	-0.349082
SCRIB	6	1.1141	0.155876	0.841452	-0.249047
TTYH3	6	1.12657	0.171938	1.16092	0.215271
MADD	6	1.13091	0.17748	0.721326	-0.471277
OGDHL	6	1.22173	0.288926	0.477026	-1.06786
RASAL2	6	1.24217	0.312859	0.791272	-0.337755
TDRD7	6	1.28647	0.363418	0.895274	-0.159599
ST5	6	1.30555	0.384663	0.819489	-0.287204
TMPO	6	1.30684	0.386079	0.811969	-0.300504
UBR4	6	1.32334	0.404183	0.903062	-0.147103
PDE4D	6	1.43116	0.517185	0.380742	-1.39311
SUCO	6	1.47296	0.558714	0.767559	-0.38165
SNX30	6	1.52592	0.609683	0.830128	-0.268594
MYO1D	6	1.58912	0.668225	1.07127	0.099325
PACSIN3	6	1.64546	0.718488	0.9297	-0.105162
NOTCH2	6	1.68549	0.753169	1.0638	0.0892227
RAB15	6	1.75621	0.812467	5.00245	2.32263
ADAMTS9	6	1.76625	0.820692	1.12455	0.169346
VANGL2	6	1.78044	0.832237	0.754215	-0.406953
TBX20	6	1.8525	0.889475	0.991695	-0.0120319
SORBS2	6	1.96588	0.975175	1.71914	0.781688
USP43	6	2.02214	1.01588	0.681606	-0.55299
SLCO3A1	6	2.07918	1.05601	0.910098	-0.135906
UCHL1	6	2.17613	1.12176	9.33819	3.22314
GNAO1	6	2.17762	1.12275	1.7315	0.792022
TONSL	6	2.71854	1.44283	NA	NA
KRT8	6	2.73625	1.4522	NA	NA
FADS1	6	2.97066	1.57079	1.27669	0.352412
LAMB3	6	3.43925	1.7821	0.404484	-1.30585
NES	6	4.64227	2.21483	1.22405	0.291658
FADS2	6	9.29066	3.21578	1.07537	0.104838
CACNA1S	6	NA	NA	0.20122	-2.31316
OPN4	6	NA	NA	0.249715	-2.00164
MUT	6	NA	NA	0.414662	-1.26999
TET1	6	NA	NA	0.479229	-1.06121
WBSCR17	6	NA	NA	0.563861	-0.826589
NPR1	6	NA	NA	0.635088	-0.654972
HAGHL	6	NA	NA	0.671585	-0.574358
ATXN2	6	NA	NA	0.697893	-0.518922
RASIP1	6	NA	NA	0.706484	-0.50127
ARHGEF17	6	NA	NA	0.708901	-0.496344
FOCAD	6	NA	NA	0.729553	-0.454916
HNRNPUL2	6	NA	NA	0.841964	-0.24817
LDB2	6	NA	NA	0.924803	-0.112781
PRKCZ	6	NA	NA	0.928325	-0.107298
MYOM3	6	NA	NA	0.935536	-0.0961354
SRRM4	6	NA	NA	0.937361	-0.0933237
DDX60	6	NA	NA	0.975564	-0.0356914
TXLNA	6	NA	NA	0.97644	-0.0343972
NTNG2	6	NA	NA	1.00006	8.91882e-05
PCDHGC4	6	NA	NA	1.01635	0.0233968
MAST4	6	NA	NA	1.05062	0.0712477
TFDP1	6	NA	NA	1.06982	0.0973636
EGFR	6	NA	NA	1.21386	0.279608
SORL1	6	NA	NA	1.22441	0.292082
P4HA1	6	NA	NA	1.41314	0.498906
C3	6	NA	NA	1.94061	0.956508
UNC5A	6	NA	NA	2.5335	1.34113
EPHA6	6	NA	NA	NA	NA
GABRD	6	NA	NA	NA	NA
HOXC5	6	NA	NA	NA	NA
KIAA1211	6	NA	NA	NA	NA
MARCO	6	NA	NA	NA	NA
PCDH10	6	NA	NA	NA	NA
PCDHB13	6	NA	NA	NA	NA
SHH	6	NA	NA	NA	NA
SLCO4A1	6	NA	NA	NA	NA
TMEM132D	6	NA	NA	NA	NA
ZNF318	6	NA	NA	NA	NA
ZNF606	6	NA	NA	NA	NA
*Expression fold difference (FD) between phenylephrine-treated vs non-
treated neonatal rat ventricular myocytes (NRVMs), N=3 per condition.
†Expression fold difference (FD) between MYL2 transgenic mice
compared to wild-type controls (N=3 per group)
