# Supplementary material for: Identification of candidate cardiomyopathy modifier genes through genome sequencing and RNA profiling
Source: Front Cardiovasc Med. 2025 Jul 28;12:1546493. doi: 10.3389/fcvm.2025.1546493 (PMC12336239; doi:10.3389/fcvm.2025.1546493)
Supplement: Supplementary file 7 [file Datasheet1.xls]

## Sheet: Compile
Supplemental Data 1. Clinical characteristics and MYH7 variant curation.
Family	Age	Sex	Race	EF	LVOTG	Morphology	Diagnosis	Max LVWT	Primary MYH7 Variant	Genomic Location	Initial report/ laboratory classification	Current ClinVar Interpretation	Current ClinVar Review Status	gnomAD Allele Count	Final Classification	Additional MYH7 Variant	Additional Variant Classification	In mhrt
4	48	F	CAUC			reportedly normal	Normal		Glu497Asp	14: 23428587 (GRCh38); 14: 23897796 (GRCh37)	Research genetic testing	Pathogenic/Likely Pathogenic	Criteria Provided, Multiple submitters, no Conflicts	2/251488 (MAF 7.95e-6)	Likely Pathogenic	Arg1491Cys	Benign
	46	M	CAUC	67	140e	Asymmetric Septal	HCM	19								Arg1491Cys	Benign
4	49	F	CAUC	60	20e	Asymmetric Septal	HCM	12								Arg1491Cys	Benign
	52	M	CAUC	66	181e	Asymmetric Septal	HCM	22	Val320Met	14: 23430601 (GRCh38); 14: 23899810 (GRCh37)	Published, disease causing mutation	Conflicting Interpretations of Pathogenicity: likely pathogenic (4), uncertain significance (1)	Criteria Provided, Conflicting Interpretations	4/251342 (MAF 1.59e-5)	Likely Pathogenic
	42	M	CAUC	75	20	Asymmetric Septal	HCM	35	Asp906Gly	14: 23424112 (GRCh38); 14: 23893321 (GRCh37)	Published, disease causing mutation	Pathogenic	Reviewed by expert panel	1/251460 (MAF 3.98e-6)	Pathogenic
	28	M	CAUC	65		Asymmetric Septal	HCM	35	Arg204His	14: 23431789 (GRCh38); 14: 23900998 (GRCh37)	Known disease causing mutation	Conflicting Interpretations of Pathogenicity: Likely Pathogenic (2), Pathogenic (1), Uncertain Significance (2)	Criteria Provided, Conflicting Interpretations	5/282888 (MAF 1.77e-5)	Likely Pathogenic
	56	F	CAUC	51	0	noncompaction	NC	12	Arg1712Gln	14: 23415651 (GRCh38); 14: 23884860 (GRCh37)	Published, disease causing mutation	Likely Pathogenic	Reviewed by expert panel	6/282354 (MAF 2.125e-05)	Likely Pathogenic			Yes
	54	M	CAUC	75		Asymmetric Septal	HCM	18	Ala797Thr	14: 23425316 (GRCh38); 14: 23894525 (GRCh37)	Published, disease causing mutation	Pathogenic/Likely Pathogenic	Criteria Provided, Multiple submitters, no Conflicts	6/251468 (MAF 2.39e-5)	Pathogenic
	47	M	CAUC	61	118v	Asymmetric Septal	HCM	20
	64	M	CAUC	60	4	Asymmetric Septal	HCM	17	Lys847Glu	14: 23424909 (GRCh38); 14: 23894118 (GRCh37)	Presumed pathogenic mutation	Likely Pathogenic	Reviewed by expert panel	Absent	Likely Pathogenic
	47	F	CAUC	35	1	Asymmetric Septal	HCM	17	Thr1377Met	14: 23418249 (GRCh38); 14: 23887458 (GRCh37)	Research genetic testing	Likely Pathogenic	Reviewed by expert panel	1/ 251476 (MAF 3.98e-6)	Likely Pathogenic
	54	F	CAUC	66	44v	Asymmetric Septal	HCM	25	Ile736Thr	14: 23425774 (GRCh38); 14: 23894983 (GRCh37)	Pathogenic	Pathogenic	Reviewed by expert panel	Absent	Pathogenic
	38	F	CAUC	68		Concentric	HCM	16	Leu908Val	14: 23424107 (GRCh38); 14: 23893316 (GRCh37)	Disease causing mutation	Pathogenic	Reviewed by expert panel	1/31398 (MAF 3.18e-5)	Pathogenic
	44	F	CAUC	73		Inferior Hypertrophy	HCM
	68	F	CAUC	62	0	Asymmetric Septal	HCM	15
1	54	F	AA	65	5 r	Concentric	HCM	16	Arg663His	14: 23426833 (GRCh38); 14: 23896042 (GRCh37)	Known disease causing mutation	Pathogenic	Reviewed by expert panel	4/282842 (MAF 1.41e-5)	Pathogenic
1	17	M	AA	64		ECG+/LVH-	HCM	9
1	20	M	AA	63	0	Asymmetric Septal	HCM	12
2	55	F	ASIAN	40.5	0	Asymmetric Septal	HCM	17								Ala26Val Val1360Ile	Benign VUS
2	47	M	ASIAN	61.7	0	Asymmetric Septal	HCM	23								Val1360Ile	VUS
	47	F	CAUC	81	117e	Asymmetric Septal	HCM	17
	46	F	ASIAN	40	0	Burnt-out	HCM	11	Arg403Gln	14: 23429278 (GRCh38); 14: 23898487 (GRCh37)	Known disease causing mutation	Pathogenic	Reviewed by expert panel	Absent	Pathogenic
	52	F	CAUC			Asymmetric Septal	HCM	14
	50	F	CAUC	48		Concentric	HCM	11	Arg719Trp	14: 23425971 (GRCh38); 14: 23895180 (GRCh37)	Pathogenic	Pathogenic	Reviewed by expert panel	1/31394 (MAF 3.19e-5)	Pathogenic
	42	M	HISPANIC	30		Asymmetric Septal	HCM		Gly716Arg	14: 23425980 (GRCh38); 14: 23895189 (GRCh37)	Pathogenic	Pathogenic	Reviewed by expert panel	Absent	Pathogenic
	19	F	AA			Dilated	DCM	6	Arg1250Trp	14: 23419588 (GRCh38); 14: 23888797 (GRCh37)	VUS	Conflicting Interpretations of Pathogenicity: Likely Pathogenic (1), Uncertain Significance (1)	Criteria provided, conflicting interpretations	Absent	VUS
	61	M	AA	16.2		noncompaction	NC
	70	F	CAUC	71	94v	Concentric	HCM	22	Asp469Asn	14: 23428957 (GRCh38); 14: 23898166 (GRCh37)	VUS	Uncertain Significance	Criteria Provided, Multiple submitters, no Conflicts	4/282848 (MAF 1.41e-5)	VUS
	57	M	CAUC	55	12	Asymmetric Septal	HCM	25	Arg1606His	14: 23416140 (GRCh38); 14: 23885349 (GRCh37)	VUS	Conflicting Interpretations of Pathogenicity: Likely Pathogenic (1), Uncertain Significance (9)	Criteria Provided, Conflicting Interpretations	11/282872 (MAF 3.89e-5)	VUS			Yes
	62	F	CAUC	69	120p	Asymmetric Septal	HCM	20
	53	M	HISPANIC	69	65v	Asymmetric Septal	HCM	19	Glu1468Lys	14: 23417270 (GRCh38); 14: 23886479 (GRCh37)	VUS, likely disease causing	Likely Pathogenic	Criteria Provided, Multiple submitters, no Conflicts	Absent	Likely Pathogenic			Yes
	44	M	CAUC	65		Asymmetric Septal	HCM	24	Gly1057Asp	14: 23422255 (GRCh38); 14: 23891464 (GRCh37)	Published, disease causing mutation	Uncertain Significance	Criteria provided, single submitter	Absent	VUS
	61	M	CAUC	70	7	Concentric	HCM	12	Arg1606Cys	14: 23416141 (GRCh38); 14: 23885350 (GRCh37)	Likely pathogenic	Uncertain Significance	Criteria Provided, Multiple submitters, no Conflicts	2/251490 (MAF 7.95e-6)	VUS			Yes
	29	F	CAUC	80		Apical	HCM	11	Pro731Ala	14: 23425790 (GRCh38); 14: 23894999 (GRCh37)	Likely pathogenic	Uncertain Significance	Criteria provided, single submitter	Absent	Likely Pathogenic
6	77	M	MID EAST	60	0	Asymmetric Septal	HCM	30	Glu1455Lys	14: 23417309 (GRCh38); 14: 23886518 (GRCh37)	VUS, likely disease causing	Uncertain Significance	Criteria provided, single submitter	4/282298 (MAF 1.42e-5)	VUS			Yes
6	43	M	MID EAST	72	200e	Asymmetric Septal	HCM	22
3	22	F	CAUC			reportedly affected	HCM		Asn1327Lys	14: 23418398 (GRCh38); 14: 23887607 (GRCh37)	VUS	Uncertain Significance	Reviewed by expert panel	29/278620 (MAF 1.04e-4)	Likely Benign
3	79	M	CAUC	60	7 r	Asymmetric Septal	HCM	26
3	51	M	CAUC	70	0	Asymmetric Septal	HCM	28
	56	F	CAUC	69		Concentric	HCM	12	Gly1057Ser	14: 23422256 (GRCh38); 14: 23891465 (GRCh37)	Presumed pathogenic mutation	Uncertain Significance	Reviewed by expert panel	2/251486 (MAF 7.95e-6)	VUS
	44	F	CAUC			normal	Normal	10	Met982Thr	14: 23423701 (GRCh38); 14: 23892910 (GRCh37)	Presumed pathogenic mutation	Benign	Reviewed by expert panel	240/282882 (MAF 8.48e-4)	Benign
	56	M	CAUC	75	49	Asymmetric Septal	HCM	22	Arg869His	14: 23424842 (GRCh38); 14: 23894051 (GRCh37)	Presumed pathogenic mutation	Conflicting Interpretations of Pathogenicity: Likely Pathogenic (7), Pathogenic (1), Uncertain Significance (1)	Criteria Provided, Conflicting Interpretations	6/251440 (MAF 2.39e-5)	Likely Pathogenic
	7	M	CAUC			Asymmetric Septal	HCM	20	Arg17Cys and Glu949Val (in trans)	Arg17Cys 14: 23433684 (GRCh38); 14: 23902893 (GRCh37)	Arg17Cys - Likely pathogenic	Uncertain Significance	Criteria Provided, Multiple submitters, no Conflicts	4/251344 (MAF 1.59e-5)	VUS
										Glu949Val 14: 23423983 (GRCh38); 14: 23893192 (GRCh37)	Glu949Val - VUS	Uncertain Significance	Criteria Provided, Multiple submitters, no Conflicts	2/251494 (MAF 7.95e-6)	VUS
	8	F	AA			noncompaction	NC	9	Arg369Gln	14: 23429807 (GRCh38); 14: 23899016 (GRCh37)	Presumed pathogenic mutation	Likely Pathogenic	Reviewed by expert panel	Absent	Likely Pathogenic
	14	M	CAUC			Asymmetric Septal	HCM	22	Ile323Asn	14: 23430591 (GRCh38); 14: 23899800 (GRCh37)	Presumed pathogenic mutation	Uncertain Significance	Criteria provided, single submitter	Absent	Likely Pathogenic
	56	F	AA			Asymmetric Septal	HCM	9	Ala355Thr/His576Arg	Ala355Thr 14: 23429850 (GRCh38); 14: 23899059 (GRCh37)	Ala355Thr- Presumed pathogenic mutation	Pathogenic/Likely Pathogenic	Criteria Provided, Multiple submitters, no Conflicts	Absent	Pathogenic
										His576Arg 14: 23427746 (GRCh38); 14: 23896955 (GRCh37)	His576Arg- Presumed pathogenic mutation	Likely Pathogenic	Criteria Provided, Multiple submitters, no Conflicts	5/282858 (MAF 1.77e-5)	Likely Pathogenic
5	26	F	CAUC	74	0	Inferior Hypertrophy	HCM	17	Arg652Gly	14: 23427242 (GRCh38); 14: 23896451 (GRCh37)	2 different lab reports:	Pathogenic	Criteria Provided, Multiple submitters, no Conflicts	1/251392 (MAF 3.98e-6)	Pathogenic
5	55	M	CAUC	68	8r	Asymmetric Septal	HCM	18			1. SS6005087- Disease causing mutation
											2. SS6005084- Likely pathogenic
