# Supplementary material for: Identification of candidate cardiomyopathy modifier genes through genome sequencing and RNA profiling
Source: Front Cardiovasc Med. 2025 Jul 28;12:1546493. doi: 10.3389/fcvm.2025.1546493 (PMC12336239; doi:10.3389/fcvm.2025.1546493)
Supplement: Supplementary file 9 [file Datasheet3.xls]

## Sheet: Cardiome
function	gene_knowngene	exonicFunction_knowngene	aaChange_knowngene	exonicFunction_gencode	aaChange_gencode	exonicFunction_refgene	aaChange_refgene	pfamA_domain	bioCyc_id	bioCyc_pathway	kegg_id	kegg_pathway	normal_heart_exprs_rank	normal_heart_exprs_z	normal_heart_globalK	normal_heart_module	normal_heart_Kin	hypertrophy_heart_exprs_rank	hypertrophy_heart_exprs_z	hypertrophy_heart_globalK	hypertrophy_heart_module	hypertrophy_heart_Kin	failure_heart_exprs_rank	failure_heart_exprs_z	failure_heart_globalK	failure_heart_module	failure_heart_Kin	sam_d_normal_hypertrophy	sam_foldchange_normal_hypertrophy	sam_q_normal_hypertrophy	sam_d_normal_failure	sam_foldchange_normal_failure	sam_q_normal_failure	pseudogene_id	pseudogene_class	has_pseudogene_eValue	has_pseudogene_name	encode_dnaseCluster	encode_tfbsChip_score	encode_tfbsChip_name	heart_adult_enhancer	heart_fetal_enhancer	encode_HMMgm12878	encode_HMMhesc	encode_HMMhsmm	encode_HMMhuvec	encode_HMMnhek	encode_HMMnhlf	cpg_Island
ncRNA_UTR3	GRID1										hsa04080	Neuroactive ligand-receptor interaction	0.130368928	-1.072833707	0.08761451	47	0.32745386	0.162122687	-0.951704564	0.079869237	0	0.324862266	0.139456886	-1.039666828	0.008313607	0	0.083021426	4.595209885	1.139536966	0	5.10589501	1.112884786	0										13_Heterochrom/lo	13_Heterochrom/lo	13_Heterochrom/lo	13_Heterochrom/lo	13_Heterochrom/lo	13_Heterochrom/lo
ncRNA_UTR3	GRID1										hsa04080	Neuroactive ligand-receptor interaction	0.130368928	-1.072833707	0.08761451	47	0.32745386	0.162122687	-0.951704564	0.079869237	0	0.324862266	0.139456886	-1.039666828	0.008313607	0	0.083021426	4.595209885	1.139536966	0	5.10589501	1.112884786	0										13_Heterochrom/lo	13_Heterochrom/lo	13_Heterochrom/lo	13_Heterochrom/lo	13_Heterochrom/lo	13_Heterochrom/lo
exonic	OPN4	frameshift deletion	OPN4:uc001kdq.3:exon3:c.369delG:p.Q123fs,OPN4:uc001kdp.3:exon4:c.402delG:p.Q134fs,OPN4:uc010qmk.1:exon4:c.402delG:p.Q134fs	frameshift deletion	OPN4:ENST00000241891.5:exon3:c.369delG:p.Q123fs,OPN4:ENST00000372071.2:exon4:c.402delG:p.Q134fs,OPN4:ENST00000443292.1:exon4:c.402delG:p.Q134fs	frameshift deletion	OPN4:NM_033282:exon3:c.369delG:p.Q123fs,OPN4:NM_001030015:exon4:c.402delG:p.Q134fs	7 transmembrane receptor (rhodopsin family)					0.370821162	-0.391852805	0.013222653	0	0.056211893	0.431461647	-0.250403165	0.138135176	274	0.461028894	0.372498107	-0.394603445	0.002559687	0	0.032669321	4.876655478	1.058203947	0	4.409532444	1.040123435	0										13_Heterochrom/lo	13_Heterochrom/lo	11_Weak_Txn	13_Heterochrom/lo	12_Repressed	13_Heterochrom/lo
exonic	IFIT1	frameshift insertion	IFIT1:uc001kgi.3:exon2:c.584_585insA:p.T195fs,IFIT1:uc001kgj.3:exon2:c.491_492insA:p.T164fs,IFIT1:uc009xtt.3:exon3:c.584_585insA:p.T195fs	frameshift insertion	IFIT1:ENST00000371804.3:exon2:c.584_585insA:p.T195fs,IFIT1:ENST00000546318.1:exon2:c.491_492insA:p.T164fs	frameshift insertion	IFIT1:NM_001548:exon2:c.584_585insA:p.T195fs,IFIT1:NM_001270927:exon3:c.584_585insA:p.T195fs,IFIT1:NM_001270928:exon3:c.491_492insA:p.T164fs,IFIT1:NM_001270929:exon3:c.491_492insA:p.T164fs,IFIT1:NM_001270930:exon3:c.491_492insA:p.T164fs	Partial alpha/beta-hydrolase lipase region			hsa00100|hsa04142	Steroid biosynthesis|Lysosome	0.797251974	0.736389179	0.056207852	0	0.06174766	0.85010278	0.96478363	0.116421628	67	0.218038487	0.848425836	0.960157398	0.0047374	0	0.119434204	3.600485186	1.058934345	0	6.302221007	1.061426178	0			0.0	PGOHUM00000248562						10_Txn_Elongation	13_Heterochrom/lo	10_Txn_Elongation	12_Repressed	13_Heterochrom/lo	10_Txn_Elongation
exonic	IFIT1	stopgain SNV	IFIT1:uc001kgi.3:exon2:c.C784T:p.R262X,IFIT1:uc001kgj.3:exon2:c.C691T:p.R231X,IFIT1:uc009xtt.3:exon3:c.C784T:p.R262X	stopgain SNV	IFIT1:ENST00000371804.3:exon2:c.C784T:p.R262X,IFIT1:ENST00000546318.1:exon2:c.C691T:p.R231X	stopgain SNV	IFIT1:NM_001548:exon2:c.C784T:p.R262X,IFIT1:NM_001270927:exon3:c.C784T:p.R262X,IFIT1:NM_001270928:exon3:c.C691T:p.R231X,IFIT1:NM_001270929:exon3:c.C691T:p.R231X,IFIT1:NM_001270930:exon3:c.C691T:p.R231X	Partial alpha/beta-hydrolase lipase region			hsa00100|hsa04142	Steroid biosynthesis|Lysosome	0.797251974	0.736389179	0.056207852	0	0.06174766	0.85010278	0.96478363	0.116421628	67	0.218038487	0.848425836	0.960157398	0.0047374	0	0.119434204	3.600485186	1.058934345	0	6.302221007	1.061426178	0			0.0	PGOHUM00000248562						10_Txn_Elongation	13_Heterochrom/lo	10_Txn_Elongation	12_Repressed	13_Heterochrom/lo	10_Txn_Elongation
exonic	IFIT1	stopgain SNV	IFIT1:uc001kgi.3:exon2:c.C1426T:p.Q476X,IFIT1:uc001kgj.3:exon2:c.C1333T:p.Q445X,IFIT1:uc009xtt.3:exon3:c.C1426T:p.Q476X	stopgain SNV	IFIT1:ENST00000371804.3:exon2:c.C1426T:p.Q476X,IFIT1:ENST00000546318.1:exon2:c.C1333T:p.Q445X	stopgain SNV	IFIT1:NM_001548:exon2:c.C1426T:p.Q476X,IFIT1:NM_001270927:exon3:c.C1426T:p.Q476X,IFIT1:NM_001270928:exon3:c.C1333T:p.Q445X,IFIT1:NM_001270929:exon3:c.C1333T:p.Q445X,IFIT1:NM_001270930:exon3:c.C1333T:p.Q445X	Partial alpha/beta-hydrolase lipase region			hsa00100|hsa04142	Steroid biosynthesis|Lysosome	0.797251974	0.736389179	0.056207852	0	0.06174766	0.85010278	0.96478363	0.116421628	67	0.218038487	0.848425836	0.960157398	0.0047374	0	0.119434204	3.600485186	1.058934345	0	6.302221007	1.061426178	0			0.0	PGOHUM00000248562						10_Txn_Elongation	13_Heterochrom/lo	10_Txn_Elongation	12_Repressed	13_Heterochrom/lo	10_Txn_Elongation
exonic	HRAS	frameshift deletion	HRAS:uc001lpv.3:exon2:c.110_111del:p.37_37del,HRAS:uc010qvw.2:exon2:c.110_111del:p.37_37del,HRAS:uc010qvx.2:exon2:c.110_111del:p.37_37del	frameshift deletion	HRAS:ENST00000397594.1:exon1:c.110_111del:p.37_37del,HRAS:ENST00000311189.7:exon2:c.110_111del:p.37_37del,HRAS:ENST00000397596.2:exon2:c.110_111del:p.37_37del,HRAS:ENST00000417302.1:exon2:c.110_111del:p.37_37del,HRAS:ENST00000451590.1:exon2:c.110_111del:p.37_37del,HRAS:ENST00000493230.1:exon2:c.110_111del:p.37_37del	frameshift deletion	HRAS:NM_001130442:exon2:c.110_111del:p.37_37del,HRAS:NM_005343:exon2:c.110_111del:p.37_37del,HRAS:NM_176795:exon2:c.110_111del:p.37_37del	Miro-like protein|Ras family			hsa04730|hsa05213|hsa04810|hsa04370|hsa04062|hsa05215|hsa04720|hsa04664|hsa04722|hsa04662|hsa05200|hsa04910|hsa04660|hsa05211|hsa05221|hsa04510|hsa05218|hsa04530|hsa04010|hsa05223|hsa05216|hsa04360|hsa04540|hsa05214|hsa04144|hsa05220|hsa04912|hsa04012|hsa04916|hsa04650|hsa05219	Long-term depression|Endometrial cancer|Regulation of actin cytoskeleton|VEGF signaling pathway|Chemokine signaling pathway|Prostate cancer|Long-term potentiation|Fc epsilon RI signaling pathway|Neurotrophin signaling pathway|B cell receptor signaling pathway|Pathways in cancer|Insulin signaling pathway|T cell receptor signaling pathway|Renal cell carcinoma|Acute myeloid leukemia|Focal adhesion|M…	0.721140322	0.473465415	0.019119497	0	0.141040971	0.729362761	0.503935062	0.19839446	74	0.441983644	0.711890079	0.450119832	0.006898936	0	0.061441387	1.566114423	1.014425378	0.438115242	0.286163301	1.001757299	21.0580592					1000					2_Weak_Promoter	9_Txn_Transition	2_Weak_Promoter	6_Weak_Enhancer	2_Weak_Promoter	2_Weak_Promoter
ncRNA_exonic	MIR326										hsa04744|hsa04062|hsa04010|hsa04144	Phototransduction|Chemokine signaling pathway|MAPK signaling pathway|Endocytosis	0.513253273	-0.059064092	0.394528635	54	0.472024887	0.390241264	-0.35138429	0.280552328	7	0.613630076	0.359136644	-0.425635674	0.319770323	3	0.424674757	-2.706829063	0.961472208	0.020592341	-6.316024238	0.940482884	0					1000					11_Weak_Txn	7_Weak_Enhancer	11_Weak_Txn	7_Weak_Enhancer	13_Heterochrom/lo	7_Weak_Enhancer
ncRNA_exonic	MIR615												0.510386238	-0.067142633	0.008003198	0	0.1316401	0.46986909	-0.16010486	0.052751621	369	0.478781604	0.488910527	-0.117043284	0.001118992	0	0.04575074	-2.450193502	0.985560554	0.065475408	-1.128080069	0.995345101	5.587252465					1000					12_Repressed	3_Poised_Promoter	11_Weak_Txn	12_Repressed	2_Weak_Promoter	12_Repressed	CpG: 130
ncRNA_exonic	MIR615												0.510386238	-0.067142633	0.008003198	0	0.1316401	0.46986909	-0.16010486	0.052751621	369	0.478781604	0.488910527	-0.117043284	0.001118992	0	0.04575074	-2.450193502	0.985560554	0.065475408	-1.128080069	0.995345101	5.587252465					1000					12_Repressed	3_Poised_Promoter	11_Weak_Txn	12_Repressed	2_Weak_Promoter	12_Repressed	CpG: 130
exonic	COL4A2	frameshift substitution	COL4A2:uc001vqx.3:exon8:c.520_523ACA	frameshift substitution	COL4A2:ENST00000360467.5:exon8:c.520_523ACA	frameshift substitution	COL4A2:NM_001846:exon8:c.520_523ACA	Collagen triple helix repeat (20 copies)			hsa04510|hsa05222|hsa04512|hsa05200	Focal adhesion|Small cell lung cancer|ECM-receptor interaction|Pathways in cancer	0.958833712	1.914239838	0.089281698	216	0.736751104	0.949853944	1.77417736	0.219619956	408	0.572365618	0.947311479	1.743484175	0.009566848	238	0.501965685	-1.729061574	0.979633506	0.9022437	-2.543759541	0.980617285	0.048706678										13_Heterochrom/lo	11_Weak_Txn	10_Txn_Elongation	10_Txn_Elongation	10_Txn_Elongation	10_Txn_Elongation
intronic	SYNE2												0.426647192	-0.263348544	0.796409264	4	0.273854778	0.843611382	0.928606634	0.676815419	3	0.544162868	0.881477875	1.145180987	0.642063169	117	0.340966306	2.935054765	1.113784166	0	4.305662931	1.122185711	0										10_Txn_Elongation	11_Weak_Txn	11_Weak_Txn	11_Weak_Txn	11_Weak_Txn	11_Weak_Txn
ncRNA_exonic	MIR154																																										13_Heterochrom/lo	13_Heterochrom/lo	11_Weak_Txn	5_Strong_Enhancer	13_Heterochrom/lo	10_Txn_Elongation
ncRNA_exonic	MIR484												0.40993184	-0.3036896	0.768061812	42	0.811271641	0.688845613	0.378455547	0.77586166	1	0.530126272	0.688196473	0.384225572	0.726617133	1	0.498002624	3.761659641	1.082045505	0	5.056607849	1.077702907	0			9e-15	PGOHUM00000244831	1000	1000	Pol2-4H8&HEY1&NFKB&Pol2			1_Active_Promoter	1_Active_Promoter	1_Active_Promoter	1_Active_Promoter	1_Active_Promoter	1_Active_Promoter
exonic	SETD6	frameshift deletion	SETD6:uc002ens.3:exon7:c.984_985del:p.328_329del,SETD6:uc002enr.3:exon8:c.912_913del:p.304_305del	frameshift deletion	SETD6:ENST00000447443.1:exon4:c.270_271del:p.90_91del,SETD6:ENST00000219315.4:exon7:c.984_985del:p.328_329del,SETD6:ENST00000310682.2:exon8:c.912_913del:p.304_305del,SETD6:ENST00000394266.4:exon8:c.777_778del:p.259_260del	frameshift deletion	SETD6:NM_001160305:exon7:c.984_985del:p.328_329del,SETD6:NM_024860:exon8:c.912_913del:p.304_305del						0.387644704	-0.354356146	0.016649914	0	0.07510872	0.311965812	-0.532675172	0.086929607	119	0.676439134	0.362869198	-0.41571232	0.001769968	0	0.119115048	-1.883014529	0.96949519	0.438115242	-0.013878212	0.999867214	23.95413859			2e-22	PGOHUM00000240242	429	71	PU.1			4_Strong_Enhancer	10_Txn_Elongation	10_Txn_Elongation	10_Txn_Elongation	10_Txn_Elongation	10_Txn_Elongation
exonic	CNOT1	frameshift deletion	CNOT1:uc002enx.3:exon31:c.4617delT:p.C1539fs	frameshift deletion	CNOT1:ENST00000441024.2:exon31:c.4617delT:p.C1539fs	frameshift deletion	CNOT1:NM_206999:exon31:c.4617delT:p.C1539fs				hsa03018	RNA degradation	0.906091096	1.316710104	0.032521246	0	0.547265211	0.893703343	1.220656531	0.158614222	242	0.656519453	0.904089581	1.300261156	0.007880146	0	0.998942426	-2.807406586	0.986751036	0.020592341	2.273541091	1.006922135	0.048706678										10_Txn_Elongation	10_Txn_Elongation	10_Txn_Elongation	10_Txn_Elongation	10_Txn_Elongation	10_Txn_Elongation
ncRNA_exonic	MIR140										hsa04120	Ubiquitin mediated proteolysis	0.573136428	0.079752573	0.007487825	0	0.480230414	0.602023153	0.152098892	0.052715597	404	0.546142047	0.570593963	0.0765441	0.001065369	0	0.750926753	3.612289706	1.019723448	0	0.876838624	1.003279302	5.587252465			0.0	PGOHUM00000238507	718					11_Weak_Txn	11_Weak_Txn	11_Weak_Txn	11_Weak_Txn	11_Weak_Txn	10_Txn_Elongation
exonic	SSH2	frameshift deletion	SSH2:uc002heq.3:exon1:c.50delC:p.T17fs	frameshift deletion	SSH2:ENST00000324677.6:exon1:c.50delC:p.T17fs						hsa04810	Regulation of actin cytoskeleton	0.855945039	0.991245766	0.087610573	104	0.135498206	0.830574489	0.871542072	0.153763871	407	0.696432446	0.837390458	0.904115259	0.063685076	0	0.02804687	-4.540542147	0.921984505	0	-5.686303519	0.933389972	0					1000	925	c-Myc			1_Active_Promoter	2_Weak_Promoter	1_Active_Promoter	1_Active_Promoter	1_Active_Promoter	1_Active_Promoter	CpG: 60
exonic	KRT17	stopgain SNV	KRT17:uc002hxh.2:exon4:c.A784T:p.K262X	stopgain SNV	KRT17:ENST00000311208.8:exon4:c.A784T:p.K262X,KRT17:ENST00000577817.2:exon4:c.A679T:p.K227X,KRT17:ENST00000463128.1:exon5:c.A169T:p.K57X,JUP:ENST00000540235.1:exon7:c.A1261T:p.K421X	stopgain SNV	KRT17:NM_000422:exon4:c.A784T:p.K262X	Intermediate filament protein			hsa05412|hsa05200|hsa05221	Arrhythmogenic right ventricular cardiomyopathy (ARVC)|Pathways in cancer|Acute myeloid leukemia	0.938710375	1.609874543	0.066402295	0	0.080949132	0.927999567	1.500608969	0.228276551	119	0.182460241	0.927729092	1.503434175	0.008065306	166	0.035886471	-1.140233981	0.988280929	4.400494823	-1.075844268	0.99341513	9.004948451			2.8026e-45	PGOHUM00000263428						13_Heterochrom/lo	11_Weak_Txn	7_Weak_Enhancer	13_Heterochrom/lo	4_Strong_Enhancer	13_Heterochrom/lo
ncRNA_exonic	MIR150																																					1000	634	Pol2-4H8			4_Strong_Enhancer	1_Active_Promoter	11_Weak_Txn	7_Weak_Enhancer	7_Weak_Enhancer	11_Weak_Txn
ncRNA_exonic	MIR150																																					1000	634	Pol2-4H8			4_Strong_Enhancer	1_Active_Promoter	11_Weak_Txn	7_Weak_Enhancer	7_Weak_Enhancer	11_Weak_Txn
ncRNA_exonic	MIR150																																					1000	634	Pol2-4H8			4_Strong_Enhancer	1_Active_Promoter	11_Weak_Txn	7_Weak_Enhancer	7_Weak_Enhancer	11_Weak_Txn
ncRNA_exonic	MIR200A																																					343					12_Repressed	11_Weak_Txn	13_Heterochrom/lo	13_Heterochrom/lo	11_Weak_Txn	13_Heterochrom/lo
UTR3	MEX3A																																										13_Heterochrom/lo	6_Weak_Enhancer	11_Weak_Txn	11_Weak_Txn	11_Weak_Txn	11_Weak_Txn
UTR3	MEX3A																																										13_Heterochrom/lo	6_Weak_Enhancer	11_Weak_Txn	11_Weak_Txn	11_Weak_Txn	11_Weak_Txn
UTR3	ACTN2										hsa04670|hsa05412|hsa04510|hsa04810|hsa05322|hsa04520|hsa04530	Leukocyte transendothelial migration|Arrhythmogenic right ventricular cardiomyopathy (ARVC)|Focal adhesion|Regulation of actin cytoskeleton|Systemic lupus erythematosus|Adherens junction|Tight junction	0.981445418	2.573139899	0.008233233	0	1	0.981553608	2.578258865	0.171975228	107	0.237135063	0.983068268	2.676205604	0.012034105	0	0.914894748	-0.59001846	0.995305075	10.07226933	3.921067065	1.022673919	0										13_Heterochrom/lo	13_Heterochrom/lo	13_Heterochrom/lo	13_Heterochrom/lo	13_Heterochrom/lo	13_Heterochrom/lo
UTR3	BMP2								PWY66-11	BMP Signalling Pathway	hsa05217|hsa05200|hsa04350|hsa04340|hsa04060	Basal cell carcinoma|Pathways in cancer|TGF-beta signaling pathway|Hedgehog signaling pathway|Cytokine-cytokine receptor interaction	0.191388077	-0.85303718	0.120615555	285	0.349252211	0.216379963	-0.777304077	0.032151459	140	0.514774698	0.233528075	-0.736520126	0.005404515	236	0.724089774	0.996980382	1.015033104	2.866133924	2.459900308	1.021178898	0.011551692					413					13_Heterochrom/lo	11_Weak_Txn	13_Heterochrom/lo	11_Weak_Txn	11_Weak_Txn	11_Weak_Txn
ncRNA_exonic	MIR149							Glypican					0.874229146	1.099075208	0.077121768	31	1	0.860543114	1.019674432	0.111195928	307	1	0.861029969	1.027062676	0.012932431	0	0.365932238	-0.888409821	0.992839724	6.539468072	0.013058689	1.000069796	21.0580592					1000					13_Heterochrom/lo	3_Poised_Promoter	9_Txn_Transition	12_Repressed	11_Weak_Txn	11_Weak_Txn	CpG: 53
UTR3	RAF1								PWY66-14	MAP kinase cascade	hsa04370|hsa04062|hsa04720|hsa04722|hsa05200|hsa04910|hsa04660|hsa05211|hsa05221|hsa04510|hsa05218|hsa05223|hsa04270|hsa04912|hsa04916|hsa04650|hsa05219|hsa04730|hsa05210|hsa05213|hsa04810|hsa05215|hsa04664|hsa04662|hsa04914|hsa04666|hsa04010|hsa05212|hsa04540|hsa05214|hsa05220|hsa04012	VEGF signaling pathway|Chemokine signaling pathway|Long-term potentiation|Neurotrophin signaling pathway|Pathways in cancer|Insulin signaling pathway|T cell receptor signaling pathway|Renal cell carcinoma|Acute myeloid leukemia|Focal adhesion|Melanoma|Non-small cell lung cancer|Vascular smooth muscle contraction|GnRH signaling pathway|Melanogenesis|Natural killer cell mediated cytotoxicity|Bladde…	0.010007573	-1.83638954	0.00973723	0	0.207348217	0.010873093	-1.820010072	0.050052606	0	0.884104898	0.010494428	-1.807052879	0.016619433	0	0.145123027	4.209256037	1.246030233	0	5.070167476	1.211864784	0			0.0	PGOHUM00000245458	194					10_Txn_Elongation	9_Txn_Transition	10_Txn_Elongation	9_Txn_Transition	10_Txn_Elongation	10_Txn_Elongation
exonic	RAF1	stopgain SNV	RAF1:uc011auu.2:exon4:c.C264A:p.Y88X,RAF1:uc003bxf.4:exon5:c.C510A:p.Y170X	stopgain SNV	RAF1:ENST00000432427.2:exon3:c.C246A:p.Y82X,RAF1:ENST00000542177.1:exon4:c.C267A:p.Y89X,RAF1:ENST00000251849.4:exon5:c.C510A:p.Y170X,RAF1:ENST00000442415.2:exon5:c.C510A:p.Y170X	stopgain SNV	RAF1:NM_002880:exon5:c.C510A:p.Y170X	Phorbol esters/diacylglycerol binding domain (C1 domain)	PWY66-14	MAP kinase cascade	hsa04370|hsa04062|hsa04720|hsa04722|hsa05200|hsa04910|hsa04660|hsa05211|hsa05221|hsa04510|hsa05218|hsa05223|hsa04270|hsa04912|hsa04916|hsa04650|hsa05219|hsa04730|hsa05210|hsa05213|hsa04810|hsa05215|hsa04664|hsa04662|hsa04914|hsa04666|hsa04010|hsa05212|hsa04540|hsa05214|hsa05220|hsa04012	VEGF signaling pathway|Chemokine signaling pathway|Long-term potentiation|Neurotrophin signaling pathway|Pathways in cancer|Insulin signaling pathway|T cell receptor signaling pathway|Renal cell carcinoma|Acute myeloid leukemia|Focal adhesion|Melanoma|Non-small cell lung cancer|Vascular smooth muscle contraction|GnRH signaling pathway|Melanogenesis|Natural killer cell mediated cytotoxicity|Bladde…	0.010007573	-1.83638954	0.00973723	0	0.207348217	0.010873093	-1.820010072	0.050052606	0	0.884104898	0.010494428	-1.807052879	0.016619433	0	0.145123027	4.209256037	1.246030233	0	5.070167476	1.211864784	0			0.0	PGOHUM00000245458						9_Txn_Transition	10_Txn_Elongation	10_Txn_Elongation	10_Txn_Elongation	10_Txn_Elongation	10_Txn_Elongation
UTR3	SCN5A												0.916693714	1.400270086	0.016676581	0	0.13154816	0.887698799	1.181891556	0.057382726	240	0.579266278	0.910202315	1.352963587	0.004623517	0	0.037936211	-3.866302562	0.967139298	0	-0.070252137	0.999594461	23.95413859										13_Heterochrom/lo	13_Heterochrom/lo	4_Strong_Enhancer	13_Heterochrom/lo	13_Heterochrom/lo	13_Heterochrom/lo
exonic	TRPC1	frameshift deletion	TRPC1:uc003evb.3:exon12:c.2259_2260del:p.753_754del,TRPC1:uc003evc.3:exon13:c.2361_2362del:p.787_788del	frameshift deletion	TRPC1:ENST00000273482.6:exon12:c.2259_2260del:p.753_754del,TRPC1:ENST00000476941.1:exon13:c.2361_2362del:p.787_788del	frameshift deletion	TRPC1:NM_003304:exon12:c.2259_2260del:p.753_754del,TRPC1:NM_001251845:exon13:c.2361_2362del:p.787_788del				hsa04020	Calcium signaling pathway	0.470896895	-0.159216006	0.107972003	0	0.921335825	0.444660824	-0.219935491	0.096093873	92	0.780379158	0.548793682	0.021123832	0.064113783	0	0.406405742	0.210760464	1.00309584	8.810099364	6.178168664	1.056174639	0										13_Heterochrom/lo	13_Heterochrom/lo	11_Weak_Txn	13_Heterochrom/lo	11_Weak_Txn	11_Weak_Txn
exonic	KCNIP1	stopgain SNV	KCNIP1:uc003mas.3:exon2:c.C82T:p.Q28X	stopgain SNV	KCNIP1:ENST00000411494.1:exon2:c.C82T:p.Q28X	stopgain SNV	KCNIP1:NM_001034837:exon2:c.C82T:p.Q28X						0.161635833	-0.954204304	0.040403046	101	0.061586446	0.179487179	-0.890534164	0.154617947	14	0.74632761	0.167099427	-0.942955296	0.003367298	0	0.333859392	2.547866127	1.025858818	0.020592341	0.054327869	1.000367927	21.0580592										13_Heterochrom/lo	13_Heterochrom/lo	13_Heterochrom/lo	13_Heterochrom/lo	13_Heterochrom/lo	13_Heterochrom/lo
exonic	FLT4	frameshift deletion	FLT4:uc003mmb.1:exon12:c.1415_1416del:p.472_472del					Protein kinase domain|Protein tyrosine kinase			hsa04060|hsa04510	Cytokine-cytokine receptor interaction|Focal adhesion	0.166504382	-0.939315575	0.09068661	305	0.957212101	0.146056475	-1.017554907	0.326354827	6	0.651514472	0.146164665	-1.015356458	0.112919001	170	0.50941303	-1.183186397	0.985338261	2.866133924	-2.520678456	0.978468652	0.048706678						876	CTCF			13_Heterochrom/lo	3_Poised_Promoter	8_Insulator	8_Insulator	3_Poised_Promoter	8_Insulator	CpG: 221
UTR3	ENPP1										hsa00760|hsa01100|hsa00500|hsa00770|hsa00740|hsa00230	Nicotinate and nicotinamide metabolism|Metabolic pathways|Starch and sucrose metabolism|Pantothenate and CoA biosynthesis|Riboflavin metabolism|Purine metabolism	0.100454398	-1.202845277	0.097973221	244	0.895956341	0.156713188	-0.972979338	0.409597239	2	0.526368474	0.126744563	-1.093712883	0.165641819	220	0.862336707	5.331057381	1.056969702	0	3.093369164	1.022443086	0										13_Heterochrom/lo	11_Weak_Txn	11_Weak_Txn	13_Heterochrom/lo	13_Heterochrom/lo	11_Weak_Txn
exonic	SYNE1	frameshift substitution	SYNE1:uc010kjb.1:exon48:c.7481_7484GG,SYNE1:uc021zhb.1:exon48:c.7532_7535GG,SYNE1:uc003qot.4:exon50:c.7553_7556GG,SYNE1:uc003qou.4:exon50:c.7532_7535GG	frameshift substitution	SYNE1:ENST00000265368.4:exon50:c.7532_7535GG,SYNE1:ENST00000367255.5:exon50:c.7532_7535GG,SYNE1:ENST00000423061.1:exon50:c.7553_7556GG,SYNE1:ENST00000448038.1:exon51:c.7553_7556GG,SYNE1:ENST00000341594.5:exon53:c.7649_7652GG	frameshift substitution	SYNE1:NM_033071:exon50:c.7553_7556GG,SYNE1:NM_182961:exon50:c.7532_7535GG						0.363085578	-0.409807983	0.230687131	201	0.378428133	0.404197771	-0.314487339	0.522052912	1	1	0.483230553	-0.131167438	0.519361778	105	0.553160928	0.462913668	1.005904724	8.810099364	3.333870509	1.034555447	0										13_Heterochrom/lo	13_Heterochrom/lo	11_Weak_Txn	13_Heterochrom/lo	13_Heterochrom/lo	13_Heterochrom/lo
UTR3	CDK14												0.160121173	-0.959588931	0.716746132	2	0.859696568	0.454073353	-0.200210495	0.766423402	16	0.322076003	0.437087526	-0.244172944	0.734155406	2	0.517396357	3.915632145	1.098578019	0	5.020835967	1.089688254	0										13_Heterochrom/lo	13_Heterochrom/lo	13_Heterochrom/lo	13_Heterochrom/lo	13_Heterochrom/lo	13_Heterochrom/lo
exonic	CFTR	frameshift substitution	CFTR:uc003vjd.3:exon10:c.1234_1278ACAAAACAATAACAACAGAAAAACTTCTAATGGTGATGAT	frameshift substitution	CFTR:ENST00000426809.1:exon9:c.1144_1188ACAAAACAATAACAACAGAAAAACTTCTAATGGTGATGAT,CFTR:ENST00000003084.6:exon10:c.1234_1278ACAAAACAATAACAACAGAAAAACTTCTAATGGTGATGAT	frameshift substitution	CFTR:NM_000492:exon10:c.1234_1278ACAAAACAATAACAACAGAAAAACTTCTAATGGTGATGAT				hsa05110|hsa02010	Vibrio cholerae infection|ABC transporters	0.041490858	-1.542284214	0.232844626	200	0.886895738	0.059558585	-1.421920746	0.52194932	258	0.674472844	0.060640485	-1.412604392	0.385092502	1	0.932084133	2.878019013	1.03536708	0	2.367935311	1.020093797	0.048706678			4e-15	PGOHUM00000247498						13_Heterochrom/lo	13_Heterochrom/lo	13_Heterochrom/lo	13_Heterochrom/lo	13_Heterochrom/lo	13_Heterochrom/lo
exonic	VPS13B	frameshift substitution	VPS13B:uc003yiv.3:exon52:c.9406_9407ATTT,VPS13B:uc003yiw.3:exon52:c.9331_9332ATTT	frameshift substitution	VPS13B:ENST00000357162.2:exon52:c.9331_9332ATTT,VPS13B:ENST00000358544.2:exon52:c.9406_9407ATTT	frameshift substitution	VPS13B:NM_017890:exon52:c.9406_9407ATTT,VPS13B:NM_152564:exon52:c.9331_9332ATTT						0.418154279	-0.282787418	0.531359852	3	0.725255188	0.211944174	-0.790966591	0.464564686	6	0.547437805	0.245861733	-0.704324615	0.525616802	7	0.444254314	-4.989369393	0.917809301	0	-4.029974198	0.952107599	0			6e-19	PGOHUM00000237210						11_Weak_Txn	13_Heterochrom/lo	11_Weak_Txn	13_Heterochrom/lo	13_Heterochrom/lo	11_Weak_Txn
exonic	TJP2	stopgain SNV	TJP2:uc004ahd.3:exon7:c.C1099T:p.R367X,TJP2:uc004ahe.3:exon7:c.C1099T:p.R367X,TJP2:uc004ahf.3:exon7:c.C1099T:p.R367X,TJP2:uc011lru.2:exon7:c.C1111T:p.R371X,TJP2:uc011lrv.2:exon7:c.C1192T:p.R398X,TJP2:uc011lrs.2:exon8:c.C1030T:p.R344X,TJP2:uc011lrt.1:exon9:c.C1030T:p.R344X	stopgain SNV	TJP2:ENST00000265384.7:exon7:c.C1099T:p.R367X,TJP2:ENST00000348208.4:exon7:c.C1099T:p.R367X,TJP2:ENST00000377245.4:exon7:c.C1099T:p.R367X,TJP2:ENST00000535702.1:exon7:c.C1111T:p.R371X,TJP2:ENST00000539225.1:exon7:c.C1192T:p.R398X,TJP2:ENST00000453658.2:exon8:c.C1030T:p.R344X	stopgain SNV	TJP2:NM_001170415:exon7:c.C1111T:p.R371X,TJP2:NM_001170416:exon7:c.C1192T:p.R398X,TJP2:NM_001170630:exon7:c.C1099T:p.R367X,TJP2:NM_004817:exon7:c.C1099T:p.R367X,TJP2:NM_201629:exon7:c.C1099T:p.R367X,TJP2:NM_001170414:exon8:c.C1030T:p.R344X	PDZ domain (Also known as DHR or GLGF)			hsa04530|hsa05110	Tight junction|Vibrio cholerae infection	0.751541707	0.571227679	0.453321764	54	0.509128301	0.864924808	1.044987262	0.587554247	290	0.626476425	0.874661906	1.102135373	0.47858919	4	0.412089879	1.110167878	1.02512555	1.693434831	3.710323571	1.058728166	0										10_Txn_Elongation	10_Txn_Elongation	10_Txn_Elongation	10_Txn_Elongation	10_Txn_Elongation	10_Txn_Elongation
exonic	C9orf5	stopgain SNV	C9orf5:uc022bln.1:exon8:c.C687A:p.Y229X,C9orf5:uc004bdt.4:exon14:c.C2031A:p.Y677X	stopgain SNV	TMEM245:ENST00000374586.3:exon14:c.C2031A:p.Y677X	stopgain SNV	TMEM245:NM_032012:exon14:c.C2031A:p.Y677X						0.976522774	2.374332137	0.089963765	0	0.591389711	0.967543006	2.122000562	0.342688734	571	0.549817921	0.97127556	2.222642824	0.006004414	0	0.89969961	-4.745426164	0.844281271	0	-5.394028304	0.872748096	0						175	GATA-1			10_Txn_Elongation	10_Txn_Elongation	10_Txn_Elongation	11_Weak_Txn	10_Txn_Elongation	10_Txn_Elongation
UTR3	RAB14												0.820404631	0.82558097	0.049591607	0	0.999202519	0.776695878	0.662600697	0.067037175	100	0.62096311	0.806015363	0.770110688	0.019412075	0	0.803113617	-2.719364242	0.971386814	0.020592341	-1.508696391	0.988486944	1.712745201					280	806	FOXA1_(C-20)			10_Txn_Elongation	11_Weak_Txn	10_Txn_Elongation	10_Txn_Elongation	10_Txn_Elongation	10_Txn_Elongation
[truncated: 129 more columns]
