# Supplementary material for: Identification of candidate cardiomyopathy modifier genes through genome sequencing and RNA profiling
Source: Front Cardiovasc Med. 2025 Jul 28;12:1546493. doi: 10.3389/fcvm.2025.1546493 (PMC12336239; doi:10.3389/fcvm.2025.1546493)
Supplement: Supplementary file 10 [file Datasheet4.xls]

## Sheet: Full_modifier_table
Supplemental Data 4 - full modifier table with burden test results
Gene	Modifier_score	description	Flagged_gene	position	n_Variants	or_Fisher_sample	pvalue_Fisher_Samples_LVWT	pvalue_Proportion_Alleles_LVWT	pvalue_SKAT_UV_LVWT	pvalue_SKATO_UV_LVWT	pvalue_SKAT_MV_LVWT	pvalue_SKATO_MV_LVWT	pvalue_LVWT_min	pvalue_LVWT_simes	pvalue_LVOTG_min	pvalue_EF_min	pvalue_Case_ctrl_min	gnomad_n_syn	gnomad_n_mis	gnomad_n_lof	gnomad_exp_syn	gnomad_exp_mis	gnomad_exp_lof	gnomad_syn_z	gnomad_mis_z	gnomad_lof_z	gtex_heart_leftventricle_rpkm	gtex_heart_zscore	uber_hypertrophy_foldchange	uber_hypertrophy_q	uber_heartfailure_foldchange	uber_heartfailure_q	rat_hypertophy_log2fc	rat_hypertrophy_q	mouse_hypertrophy_log2fc	mouse_hypertrophy_q	candidates
CACNA1C	10	calcium channel, voltage-dependent, L type, alpha 1C subunit	0	12p13.3	6	1.8	0.49	1	0.17	0.025	0.42	0.062	0.025	NA	0.16	0.01	0.00033	538	643	5	541.38	1298.7	102.73	0.11423	6.4654	8.935	10	1.6	0.94	0	0.97	0	-0.56	0.055	-0.51	0.35	1
ATP1A2	9	ATPase, Na+/K+ transporting, alpha 2 polypeptide	0	1q23.2	1	0.48	0.22	0.22	0.051	0.051	0.044	0.044	0.044	0.051	0.93	0.28	4.6e-19	246	274	16	247.5	603.98	49.06	0.074714	4.7713	4.3738	64	0.084	1	8.8	1	0	-0.66	0.28	-0.52	0.42	1
CACNA1D	9	calcium channel, voltage-dependent, L type, alpha 1D subunit	0	3p14.3	6	0.26	0.084	0.7	0.023	0.044	0.088	0.15	0.023	NA	0.39	0.12	0.0016	486	797	17	478.17	1253.5	119.14	-0.28132	4.5817	8.6712	0.047	-0.82	1	0	1	0.0031	-0.8	1	0.46	0.22	1
DYNC1H1	9	dynein, cytoplasmic 1, heavy chain 1	0	14q32	7	0.11	0.0053	0.038	0.84	0.38	0.85	0.73	0.0053	0.0053	0.29	0.0044	0.00032	1111	1022	11	1040.5	2593.9	228.05	-1.7184	10.967	13.319	24	-0.42	1.1	0	1.1	0	-0.46	0.16	-0.11	0.36	0
FHOD3	9	formin homology 2 domain containing 3	0	18q12	8	0.22	0.032	0.016	0.86	0.71	0.28	0.095	0.016	0.016	0.29	0.67	1e-11	350	742	16	343.34	812.26	65.037	-0.28243	0.87602	5.6346	37	6	1.1	0	1	0	0.04	0.97	-1.4	0.012	1
RYR2	9	ryanodine receptor 2 (cardiac)	0	1q43	10	0.14	0.013	0.00054	0.34	0.19	0.84	0.77	0.00054	0.00054	0.074	0.32	6.4e-05	985	1804	50	977.23	2639.8	253.38	-0.19526	5.7809	11.84	78	5.8	0.97	0	1	3.1	-0.46	0.19	-0.8	0.38	1
TJP2	9	tight junction protein 2	0	9q13-q21	8	NA	NA	0.83	0.026	0.04	0.039	0.035	0.026	0.039	0.41	0.029	1.6e-06	269	700	28	285.31	743.51	60.429	0.75886	0.5671	3.8657	11	-0.25	1	1.7	1.1	0	0.46	0.24	0.083	0.75	1
TTN	9	titin	1	2q31	148	NA	NA	0.00046	0.38	0.066	0.67	0.17	0.00046	0.00046	7.1e-07	0.00023	0.013	6427	18060	435	6410.1	17648	1331.1	-0.16611	-1.1021	22.76	62	1.8	1.2	0	1.2	0	NA	NA	-0.73	0.37	1
CST3	8	cystatin C	0	20p11.21	1	0.52	0.46	0.62	0.56	0.56	0.043	0.043	0.043	NA	0.43	0.27	9.1e-08	33	81	4	29.425	69.363	5.4657	-0.51809	-0.49654	0.58096	110	-0.93	1.1	0	1.1	0	0.21	0.69	0.51	0.43	1
ERBB2	8	erb-b2 receptor tyrosine kinase 2	0	17q12	6	0	0.23	0.82	0.02	0.03	0.041	0.059	0.02	0.03	0.5	0.36	0.045	317	510	18	320.51	762.53	67.251	0.1542	3.2497	5.5653	17	-0.13	0.88	0	0.9	0	0.065	0.94	0.012	0.97	0
GATA4	8	GATA binding protein 4	0	8p23.1-p22	3	0.18	0.057	0.043	0.54	0.68	0.16	0.19	0.043	NA	0.24	0.12	0.044	123	186	3	94.061	213.62	14.709	-2.3455	0.67146	2.8291	29	2.3	1.1	0.0062	1.1	0	0.29	0.48	-0.5	0.22	1
HNRNPC	8	heterogeneous nuclear ribonucleoprotein C (C1/C2)	0	14q11.2	20	0.88	0.48	2e-05	0.23	0.12	0.45	0.37	2e-05	2e-05	0.28	0.046	2.2e-16	74	70	1	63.295	178.96	16.072	-1.0577	2.8944	3.4838	22	-1.5	1.1	0	1	0	-0.16	0.87	-0.11	0.7	0
PLXNA1	8	plexin A1	0	3q21.3	6	0.91	1	1	0.024	0.038	0.038	0.059	0.024	0.038	0.27	0.047	1.3e-08	617	928	15	576.1	1274.4	88.063	-1.3393	3.4482	7.2148	8.4	-0.24	0.96	0	0.98	0	NA	NA	-0.048	0.89	0
RASA1	8	RAS p21 protein activator (GTPase activating protein) 1	0	5q13.3	3	0.88	1	1	0.045	0.06	0.047	0.065	0.045	0.065	0.2	0.14	0.002	226	369	3	199.78	578.76	60.097	-1.4583	3.0984	6.825	4.2	-1.6	0.98	0.065	0.98	0	0.21	0.69	0.13	0.62	1
ANKRD17	7	ankyrin repeat domain 17	0	4q13.3	3	1.48	1	1	0.049	0.033	0.061	0.05	0.033	0.05	0.56	0.35	0.00049	340	490	2	340	790	68	0.3	5.2	8	6.5	-1.2	0.95	0	0.98	0	-0.29	0.49	-0.5	0.12	0
ASH1L	7	ash1 (absent, small, or homeotic)-like (Drosophila)	0	1q22	3	NA	NA	0.84	0.0027	0.00086	0.0042	0.0011	0.00086	0.00086	0.29	0.57	1.8e-25	518	1179	3	555.08	1565.3	125.32	1.2372	3.4699	10.125	5.1	-1.2	0.91	0	0.93	0	-0.46	0.17	-0.45	0.12	0
BRD4	7	bromodomain containing 4	0	19p13.1	5	0.26	0.084	0.044	0.21	0.055	0.36	0.19	0.044	NA	0.099	0.082	0.00022	426	519	0	340.99	805.34	61.502	-3.6189	3.5856	7.2671	8.2	-0.72	0.96	0	0.97	0	-0.28	0.51	-0.37	0.048	0
CAMSAP1	7	calmodulin regulated spectrin-associated protein 1	0	9q34.3	5	0	0.00093	0.0045	0.26	0.033	0.57	0.14	0.00093	0.00093	0.054	0.032	8.8e-05	425	763	8	407.69	949.82	60.387	-0.67399	2.1542	6.247	3.3	-0.88	1.1	0	1.1	0	-0.067	0.94	-0.11	0.52	0
CAMSAP3	7	calmodulin regulated spectrin-associated protein family, member 3	0	19p13.2	2	0.93	1	0.86	0.016	0.016	0.023	0.014	0.016	0.014	0.6	0.5	5.6e-16	335	532	3	359.9	798.3	50.303	1.0319	3.3493	6.1803	0.31	-0.72	1.1	0	1.1	0	0.44	1	-0.69	0.56	0
CFTR	7	cystic fibrosis transmembrane conductance regulator (ATP-binding cassette sub-family C, member 7)	0	7q31.2	11	NA	1	0.57	0.22	0.041	0.54	0.092	0.041	NA	0.39	0.0018	2.2e-16	256	996	84	272.25	753.47	77.046	0.77416	-3.1397	-0.73413	0.057	-0.23	1	0	1	0.049	9999	1	9999	0.28	1
DDX23	7	DEAD (Asp-Glu-Ala-Asp) box polypeptide 23	0	12q13.12	2	NA	0.48	0.5	0.052	0.076	0.047	0.035	0.047	NA	0.23	0.8	0.045	100	150	5	110	360	44	0.23	5.5	5.8	13	-1.7	0.97	0	0.99	0.15	-0.037	0.97	-0.36	0.44	0
DGKD	7	diacylglycerol kinase, delta 130kDa	0	2q37.1	4	1.06	0.49	0.7	0.016	0.029	0.028	0.048	0.016	0.016	0.21	0.065	1.4e-11	344	507	17	314.43	732.18	69.681	-1.3107	2.9572	5.8481	12	0.11	0.94	0	0.96	0	NA	NA	-0.29	0.2	0
DSC2	7	desmocollin 2	0	18q12.1	5	0.14	0.026	0.027	0.35	0.13	0.78	0.58	0.026	0.027	0.36	0.15	0.0072	182	458	19	178.82	481	40.471	-0.18685	0.37261	3.1275	4.8	-0.14	0.97	0.065	0.96	0	0.0034	1	-0.62	0.12	1
ERBB4	7	erb-b2 receptor tyrosine kinase 4	0	2q33.3-q34	5	NA	0.48	0.19	0.16	0.015	0.14	0.047	0.015	0.015	0.19	0.039	0.04	300	576	12	254.65	728.74	73.26	-2.2339	2.0107	6.6323	0.76	-0.35	1	0	1	0	-1.5	0.0068	-0.39	0.41	0
FLAD1	7	flavin adenine dinucleotide synthetase 1	0	1q21.3	4	0.71	0.73	0.91	0.019	0.0039	0.075	0.033	0.0039	0.0039	0.085	3.1e-06	9.9e-11	111	306	8	136.62	335.98	24.363	1.7232	0.58127	3.0719	6.1	-0.26	0.97	0	0.97	0	-0.19	0.74	-1	0.16	0
GALNT16	7	polypeptide N-acetylgalactosaminyltransferase 16	0	14q24.1	3	0.18	0.032	0.031	0.26	0.34	0.27	0.36	0.031	0.032	0.16	0.53	2.5e-25	132	273	13	134.37	340.79	35.121	0.16053	1.3049	3.4589	13	2.9	0.96	0	0.97	0.0031	0.61	0.26	-0.11	0.72	0
ITPR1	7	inositol 1,4,5-trisphosphate receptor, type 1	0	3p26.1	6	1.07	1	0.84	0.052	0.08	0.042	0.066	0.042	NA	0.15	0.19	2.3e-18	657	895	11	603.55	1506	136	-1.7102	5.5951	9.9326	2.4	-0.93	1.1	0	1	0	-0.09	0.91	-0.11	0.57	0
KCNJ3	7	potassium channel, inwardly rectifying subfamily J, member 3	0	2q24.1	1	NA	0.48	0.49	0.35	0.35	0.018	0.018	0.018	0.018	0.082	0.49	0.04	100	97	1	115.06	292.55	18.556	1.1035	4.0628	3.7766	0.27	-0.41	1	8.8	0.99	13	-1.3	0.0021	-4.8	0.029	1
KDM4B	7	lysine (K)-specific demethylase 4B	0	19p13.3	2	NA	0.018	0.039	0.016	0.013	0.018	0.015	0.013	0.013	0.12	0.048	0.00017	353	469	4	337.91	734.79	53.537	-0.64524	3.4843	6.2737	4.7	-0.85	0.98	0.0062	1	17	0	1	-0.39	0.14	0
KIF1B	7	kinesin family member 1B	0	1p36.2	5	1.14	1	0.29	0.079	0.042	0.055	0.035	0.042	NA	0.083	0.72	3.7e-07	348	663	11	352.02	980.06	106.46	0.16854	3.599	8.5735	7.5	-0.39	0.86	0	0.89	0	-0.74	0.0068	-0.8	0.33	0
KLHL3	7	kelch-like family member 3	0	5q31	3	1.12	1	0.69	0.041	0.043	0.11	0.12	0.041	NA	0.77	0.41	7.3e-14	134	206	5	145.53	367.46	31.191	0.75141	2.9931	4.3456	5	0.28	0.94	0	1	13	NA	NA	-1.7	0.27	1
LRP6	7	low density lipoprotein receptor-related protein 6	0	12p13.2	3	1.96	1	1	0.1	0.16	0.049	0.08	0.049	NA	0.23	0.36	0.047	325	657	19	304.59	887.94	87.551	-0.91949	2.7541	6.789	2.1	-1.3	1	0	1	0.15	-0.26	0.65	-0.16	0.49	1
MAP2K7	7	mitogen-activated protein kinase kinase 7	0	19p13.3-p13.2	2	0.94	1	1	0.023	0.036	0.025	0.037	0.023	0.025	0.32	0.03	0.045	154	146	1	120.97	277.22	20.411	-2.3607	2.8006	3.9814	8.4	-1.5	0.91	0	0.94	0	0.1	0.93	-0.16	0.6	0
MPRIP	7	myosin phosphatase Rho interacting protein	0	17p11.2	4	0	0.23	1	0.03	0.01	0.06	0.048	0.01	0.01	0.16	0.49	1.4e-06	273	538	10	273.69	669.8	56.158	0.032941	1.8097	5.7077	19	-0.076	1.1	0	1.1	0	0.084	0.91	-0.2	0.53	0
MYH7B	7	myosin, heavy chain 7B, cardiac muscle, beta	0	20q11.22	3	5.94	0.17	0.23	0.5	0.022	0.16	0.0041	0.022	0.0041	0.33	0.61	0.0041	581	1289	83	541.1	1255	105.48	-1.3485	-0.34145	2.0285	46	5.6	0.87	0	0.98	9	0.0043	1	-1	0.09	1
MYH9	7	myosin, heavy chain 9, non-muscle	0	22q13.1	4	0.71	0.73	0.67	0.22	0.021	0.49	0.073	0.021	NA	0.27	0.29	0.38	594	820	4	503.8	1151.7	104.4	-3.1588	3.473	9.1057	69	-0.48	0.96	0	0.96	0	0.33	0.39	0.18	0.61	0
MYLK	7	myosin light chain kinase	0	3q21	3	0	0.1	0.11	0.092	0.041	0.42	0.26	0.041	NA	0.33	0.021	0.022	450	967	35	443.09	1071.2	87.923	-0.25817	1.1317	5.2301	1.5	-0.68	0.99	6.5	0.99	9	0.78	0.023	-0.67	0.18	1
MYLK2	7	myosin light chain kinase 2	0	20q13.31	2	0.94	1	1	0.015	0.024	0.03	0.048	0.015	0.015	0.29	0.31	0.43	144	325	6	138.87	336.62	24.827	-0.34238	0.22504	3.5013	0.25	-0.15	0.96	0	0.96	0	0.71	0.33	1.1	0.4	1
NR4A1	7	nuclear receptor subfamily 4, group A, member 1	0	12q13	2	2.98	0.17	0.39	0.88	0.17	0.75	0.064	0.17	NA	0.031	0.0095	1.5e-27	166	289	5	168.96	370.97	22.183	0.17925	1.5123	3.3807	42	-0.35	0.95	0	0.97	0	-0.29	0.58	1.3	0.22	0
POLRMT	7	polymerase (RNA) mitochondrial (DNA directed)	0	19p13.3	5	2.11	0.66	0.32	0.061	0.022	0.055	0.0092	0.022	0.0092	0.19	0.57	0.0012	550	933	39	356.15	785.74	54.005	-8.0747	-1.8668	1.8921	11	-0.49	0.98	0.0062	0.99	9	-0.44	0.34	-0.75	0.16	1
PPP1R13B	7	protein phosphatase 1, regulatory subunit 13B	0	14q32.33	2	0.94	1	0.96	0.32	0.31	0.039	0.036	0.039	NA	0.42	0.31	0.018	270	553	8	276.11	663.67	53.591	0.28919	1.5265	5.7711	13	0.91	0.97	0	1	0	-0.19	0.84	-0.67	0.26	0
PREX2	7	phosphatidylinositol-3,4,5-trisphosphate-dependent Rac exchange factor 2	0	8q13.2	6	0.32	0.16	0.023	0.96	0.65	0.9	0.83	0.023	NA	0.064	0.015	2.5e-14	307	719	41	299.42	861.69	87.042	-0.34416	1.7273	4.5731	1.4	-0.48	1.1	0	1	0	-1.5	1	-0.9	0.06	0
SPARC	7	secreted protein, acidic, cysteine-rich (osteonectin)	0	5q31.3-q32	1	0	0.044	0.096	0.22	0.22	0.94	0.94	0.044	NA	0.61	0.64	0.00073	74	139	2	74.416	180.55	16.001	0.03788	1.0988	3.2435	130	-0.52	1	0	1	0	0.47	0.36	1.1	0.12	0
STK25	7	serine/threonine kinase 25	0	2q37.3	1	0	0.23	0.44	0.29	0.29	0.029	0.029	0.029	0.029	0.04	0.24	0.015	129	171	7	124.63	275.3	24.648	-0.30769	2.2338	3.2939	16	-1.2	0.97	0.0062	0.99	0.4	-0.0084	1	-0.41	0.14	0
TGFBR1	7	transforming growth factor, beta receptor 1	0	9q22	2	0.94	1	1	0.051	0.078	0.041	0.065	0.041	NA	0.29	0.21	0.0067	88	133	4	88.55	259.68	23.907	0.045949	2.7935	3.7727	2.6	-1.2	0.95	0.021	0.94	0	-0.055	0.95	0.92	0.083	1
THBS1	7	thrombospondin 1	0	15q15	2	NA	0.48	0.5	0.048	0.056	0.021	0.012	0.021	0.012	0.34	0.33	0.04	248	516	7	284.42	721.42	55.956	1.6974	2.7177	6.0646	38	-0.25	0.89	0	0.87	0	NA	NA	2.9	0.064	0
TRPM1	7	transient receptor potential cation channel, subfamily M, member 1	0	15q13.3	5	0.93	0.34	0.95	0.083	0.035	0.22	0.085	0.035	NA	0.14	0.32	0.045	380	914	70	356.44	902.96	79.975	-0.98116	-0.13058	1.0336	0.0022	-0.35	1	0	1	0.0031	-0.5	1	NA	NA	1
UBAP2L	7	ubiquitin associated protein 2-like	0	1q21.3	7	2.41	0.071	0.095	0.86	0.78	0.64	0.41	0.071	NA	0.38	0.001	4.8e-09	255	382	2	252.8	615.36	61.369	-0.10874	3.3429	7.0227	12	-1.1	0.81	0	0.83	0	NA	NA	-0.48	0.2	0
ZBTB18	7	zinc finger and BTB domain containing 18	0	1q44	1	0	0.044	0.096	0.45	0.45	0.92	0.92	0.044	NA	0.42	0.61	0.00065	100	100	0	100	200	11	-0.05	3.4	3.2	5.7	-0.34	0.93	0	0.98	0.0031	NA	NA	-0.97	0.037	0
ZFPM1	7	zinc finger protein, FOG family member 1	0	16q24.2	3	NA	NA	0.98	0.14	0.046	0.52	0.36	0.046	NA	0.029	0.079	0.00089	253	437	6	204.91	434.24	24.967	-2.6408	-0.047012	3.5175	0.75	-0.71	0.93	0	0.95	0	-0.36	0.47	-0.14	0.72	0
ZNF618	7	zinc finger protein 618	0	9q32	3	9.81	0.039	0.079	0.67	0.3	0.17	0.042	0.039	NA	0.023	0.41	1.5e-05	244	379	5	244.06	542.97	40.832	0.0029468	2.5006	5.1962	0.52	-1.1	1	0	1	0	NA	NA	NA	NA	0
ADAMTS9	6	ADAM metallopeptidase with thrombospondin type 1 motif, 9	0	3p14.1	5	4.67	0.12	0.38	0.75	0.67	0.34	0.083	0.12	NA	0.31	0.4	3.7e-05	495	1030	35	414.83	1119.9	118.94	-3.094	0.95461	7.1321	8	0.69	0.9	0	0.91	0	0.081	0.92	0.063	0.88	1
ADRM1	6	adhesion regulating molecule 1	0	20q13.33	1	NA	0.23	0.25	0.0072	0.0072	0.046	0.046	0.0072	0.0072	0.41	0.19	NA	100	120	0	100	170	12	-0.22	1.8	3.4	26	-0.38	0.96	0	0.97	0	-0.072	0.93	-0.52	0.51	0
AKNA	6	AT-hook transcription factor	0	9q32	4	6.67	0.015	0.052	0.4	0.43	0.46	0.29	0.015	0.015	0.38	0.26	1.9e-09	342	835	19	342.54	824.54	61.392	0.023009	-0.12941	5.0136	1.1	-0.69	1	0.0062	1	0	-0.79	0.02	0.28	0.38	0
AMPD2	6	adenosine monophosphate deaminase 2	0	1p13.3	1	0.33	0.17	0.028	0.47	0.079	0.93	0.26	0.028	NA	0.93	0.32	0.72	160	230	9	170	380	28	0.41	3.8	3.6	3.4	-0.98	0.96	0	0.97	0	-0.046	0.97	0.34	0.41	0
ARHGEF17	6	Rho guanine nucleotide exchange factor (GEF) 17	0	11q13.4	5	0.59	0.4	0.93	0.047	0.085	0.043	0.079	0.043	NA	0.11	0.63	0.0026	576	1176	15	531.16	1250.6	78.782	-1.5293	0.74953	6.659	17	-0.18	0.98	0	0.99	0.15	NA	NA	-0.74	0.33	0
ATG2A	6	autophagy related 2A	0	11q13.1	6	0.34	0.17	0.034	0.45	0.17	0.62	0.24	0.034	NA	0.079	0.17	2.5e-13	522	1027	22	533.97	1204.2	90.875	0.40707	1.8142	6.6952	4.5	-1.2	0.98	0	0.98	0.0031	-0.42	0.29	-0.82	0.03	0
ATXN2	6	ataxin 2	0	12q24.1	4	3.85	0.084	0.36	0.0079	0.00086	0.0095	0.0011	0.00086	0.00086	0.099	0.066	0.045	225	466	11	238.25	632.04	54.752	0.67502	2.347	5.4792	5.5	-1.2	0.98	0.0062	1	0.0031	NA	NA	-0.54	0.41	0
C3	6	complement component 3	0	19p13.3-p13.2	2	0.34	0.17	0.014	0.41	0.41	0.18	0.16	0.014	0.014	0.088	0.56	0.48	442	720	19	401.41	959.63	91.331	-1.5925	2.7489	7.0135	37	-0.36	0.92	0	0.96	0	0	1	0.67	0.46	0
CACNA1S	6	calcium channel, voltage-dependent, L type, alpha 1S subunit	0	1q32	3	0.94	0.66	0.94	0.43	0.59	0.045	0.074	0.045	NA	0.29	0.87	0.049	472	1075	36	428.08	1064.8	91.311	-1.6688	-0.11078	5.3637	0.025	-0.15	1	0.021	1	24	NA	NA	-2.5	0.25	1
CALR	6	calreticulin	0	19p13.3-p13.2	1	0	0.48	0.98	0.26	0.26	0.053	0.053	0.053	NA	0.25	0.6	0.04	125	213	3	93.588	225.28	20.406	-2.5524	0.29064	3.5706	150	-0.35	0.93	0	0.98	0.012	0.14	0.85	0.38	0.45	1
CLPTM1	6	cleft lip and palate associated transmembrane protein 1	0	19q13.3	1	NA	1	1	0.015	0.015	0.016	0.016	0.015	0.015	0.29	0.31	0.59	140	170	3	160	300	25	0.83	3.6	4.4	26	-0.72	0.99	6.5	0.98	0.0031	0.054	0.95	-0.48	0.1	0
CNOT11	6	CCR4-NOT transcription complex, subunit 11	0	2q11.2	1	0	0.23	0.44	0.05	0.05	0.29	0.29	0.05	NA	1	0.53	0.01	72	89	0	99	200	15	1.7	3.8	3.8	19	0.31	0.91	0	0.93	0	-0.051	0.96	-0.34	0.39	0
CNOT2	6	CCR4-NOT transcription complex, subunit 2	0	12q15	1	NA	0.48	0.49	0.031	0.031	0.09	0.09	0.031	0.031	0.37	0.19	0.72	53	71	0	72	170	25	1.4	3.7	5	2.5	-1.2	1.1	0	1.1	0	-0.014	0.99	-0.18	0.55	0
COL1A1	6	collagen, type I, alpha 1	0	17q21.33	2	0.2	0.17	0.32	0.2	0.096	0.37	0.24	0.096	NA	0.36	0.63	2e-06	260	390	3	280	590	70	0.5	4	7.9	44	-0.41	1	0	1	0	0.37	0.49	2.1	0.088	0
CPSF1	6	cleavage and polyadenylation specific factor 1, 160kDa	0	8q24.23	2	1.48	1	1	0.11	0.07	0.38	0.27	0.07	NA	0.24	0.14	0.00097	350	420	15	310	600	49	-1.5	3.5	4.8	11	-1.1	1	0.0062	1	0.0031	-0.1	0.91	-0.44	0.19	0
DDX60	6	DEAD (Asp-Glu-Ala-Asp) box polypeptide 60	0	4q32.3	1	NA	1	1	0.015	0.015	0.023	0.023	0.015	0.015	1	0.45	0.04	210	490	28	200	480	67	-0.47	-0.14	4.7	1.4	-0.65	1.1	0	1	0	NA	NA	-0.16	0.82	0
DHX38	6	DEAH (Asp-Glu-Ala-His) box polypeptide 38	0	16q22	2	0.92	1	0.92	0.014	0.025	0.024	0.04	0.014	0.014	0.93	0.14	9.2e-07	312	578	32	316.34	789.29	70.769	0.19162	2.6725	4.2706	12	-0.99	0.98	0.0062	0.99	0.9	-0.074	0.94	0.008	0.98	0
DROSHA	6	drosha, ribonuclease type III	0	5p13.3	4	0.7	0.73	0.88	0.029	0.047	0.0075	0.013	0.0075	0.0075	0.29	0.3	2e-05	170	270	10	170	440	60	0.25	3.9	6.4	5.2	-1.2	0.97	0	1	0.049	-0.32	0.45	-0.89	0.24	0
EGFR	6	epidermal growth factor receptor	0	7p12	2	0.94	1	1	0.049	0.075	0.049	0.073	0.049	NA	0.16	0.19	0.045	315	561	15	279.9	700.53	66.249	-1.6491	1.8734	5.8347	2.3	-0.89	1	0	1	0	0.13	0.91	0.33	0.55	0
EPHA6	6	EPH receptor A6	0	3q11.2	2	NA	0.28	0.11	0.048	0.056	0.021	0.012	0.021	0.012	0.34	0.33	1.1e-07	233	505	10	212.38	609.43	47.542	-1.1124	1.5033	5.0454	0.017	-0.39	1.2	0	1.2	0	NA	NA	NA	NA	0
ESYT1	6	extended synaptotagmin-like protein 1	0	12q13.2	2	NA	0.48	0.5	0.044	0.045	0.084	0.12	0.044	NA	0.37	0.19	0.21	210	568	34	247.72	627.63	72.804	1.8837	0.84578	4.2142	11	-0.92	1	0.0062	1	0	-0.12	0.86	-0.085	0.76	0
FADS1	6	fatty acid desaturase 1	0	11q12.2-q13.1	1	0.15	0.015	0.024	0.13	0.13	0.79	0.79	0.015	0.015	0.27	0.3	4.5e-12	88	98	6	108.66	266.96	26.628	1.5578	3.6748	3.7043	3.4	-0.87	1	14	0.96	0	1.3	0.0021	0.15	0.85	0
FADS2	6	fatty acid desaturase 2	0	11q12.2	1	0.15	0.015	0.024	0.13	0.13	0.79	0.79	0.015	0.015	0.27	0.3	1.5e-14	103	118	2	111.61	263.92	27.193	0.64098	3.1919	4.4768	4.1	-0.69	1	14	0.96	0	1.9	0.0021	0.23	0.3	0
FAM160B2	6	family with sequence similarity 160, member B2	0	8p21.3	1	NA	0.66	0.73	0.015	0.015	0.023	0.023	0.015	0.015	1	0.45	0.0001	220	427	18	197.35	431.41	34.458	-1.2676	0.075497	2.5981	16	-0.74	1	0.0062	1	0	-0.17	0.76	-0.41	0.4	0
FOCAD	6	focadhesin	0	9p21	4	0.15	0.085	0.1	0.15	0.029	0.56	0.25	0.029	NA	0.42	0.058	0.68	400	1182	72	338.8	930.83	99.933	-2.6136	-2.9255	2.5893	3.2	-0.24	1.1	0	1	0	NA	NA	-0.48	0.46	1
GABRD	6	gamma-aminobutyric acid (GABA) A receptor, delta	0	1p36.3	1	NA	0.48	0.49	0.0066	0.0066	0.012	0.012	0.0066	0.0066	0.14	0.27	0.51	120	120	1	110	210	12	-0.4	3.2	3.2	0.34	-0.32	1.1	0	1	0	0	1	9999	0.55	0
GALNT2	6	polypeptide N-acetylgalactosaminyltransferase 2	0	1q41-q42	2	0.94	0.49	0.66	0.049	0.075	0.033	0.052	0.033	NA	0.22	0.25	1.2e-14	139	243	11	135.41	348.1	37.302	-0.24253	2.0018	3.9907	7	-0.84	1.1	0	1.1	0	0.18	0.74	0.02	0.94	0
GNAO1	6	guanine nucleotide binding protein (G protein), alpha activating activity polypeptide O	0	16q13	3	0	0.1	0.22	0.66	0.041	0.2	0.14	0.041	NA	0.21	0.77	0.61	61	64	0	79	150	12	1.2	3.5	3.5	2.3	-0.59	1.1	0	1.1	0	0.47	0.26	1.1	0.054	0
GRAMD1B	6	GRAM domain containing 1B	0	11q24.1	2	0.2	0.013	0.023	0.097	0.00062	0.25	0.00026	0.00062	0.00026	0.38	0.35	1.5e-13	176	249	5	175.76	439.64	42.97	-0.014252	3.2309	5.3675	4.7	-0.17	0.95	0	0.99	9	0.3	0.7	-1.6	0.35	0
GRHL3	6	grainyhead-like 3 (Drosophila)	0	1p36.11	3	0.66	0.72	0.69	0.023	0.015	0.047	0.023	0.015	0.015	0.72	0.25	2e-12	143	284	3	148.78	359.89	27.996	0.37247	1.4216	4.3777	0.015	-0.35	1.1	0	1.1	0	0.22	0.83	1.6	0.55	0
HAGHL	6	hydroxyacylglutathione hydrolase-like	0	16p13.3	5	0.2	0.037	0.0031	0.25	0.099	0.83	0.53	0.0031	0.0031	0.031	0.24	3.6e-09	85	166	8	64.244	141.74	9.8164	-2.0356	-0.72411	0.53722	3.3	-0.41	0.96	0	0.97	0	NA	NA	-0.78	0.035	0
HNRNPA1	6	heterogeneous nuclear ribonucleoprotein A1	0	12q13.1	1	NA	1	0.5	0.015	0.015	0.016	0.016	0.015	0.015	0.29	0.31	0.72	87	94	0	73.984	208.72	20.336	-1.1896	2.8218	4.1788	31	-1.2	0.89	0	0.92	0	0.19	0.71	-0.16	0.79	0
HNRNPUL2	6	heterogeneous nuclear ribonucleoprotein U-like 2	0	11q12.3	3	3.11	0.6	0.65	0.037	0.063	0.16	0.22	0.037	NA	0.27	0.01	0.016	203	355	5	154.47	409.44	46.276	-3.0694	0.95608	5.6226	12	-1.2	0.99	1.7	1	23	NA	NA	-0.36	0.44	0
HOXC5	6	homeobox C5	0	12q13.3	1	NA	0.48	0.26	0.35	0.35	0.018	0.018	0.018	0.018	0.082	0.49	0.011	50	146	7	51.263	127.62	8.3147	0.13865	-0.57826	0.4225	0.025	-0.66	1	0.0062	1	5.6	9999	1	9999	0.42	1
INTS5	6	integrator complex subunit 5	0	11q12.3	1	NA	1	1	0.015	0.015	0.023	0.023	0.015	0.015	1	0.45	0.04	273	466	6	244.73	583.82	28.151	-1.4205	1.7328	3.8687	1.5	-0.97	0.97	0	0.99	0	-0.062	0.95	-0.066	0.92	0
JADE2	6	jade family PHD finger 2	0	5q31.1	3	1.07	1	0.68	0.043	0.057	0.03	0.046	0.03	0.046	0.16	0.3	7.2e-24	216	347	2	213.89	502.28	36.154	-0.11348	2.4622	5.2636	NA	NA	1	0	1	0	0.056	0.97	-0.25	0.55	0
KIAA1211	6	KIAA1211	0	4q12	4	0.93	1	0.82	0.011	0.0065	0.024	0.021	0.0065	0.0065	0.41	0.085	1e-05	346	725	16	335.36	752.51	45.786	-0.45668	0.35633	4.0791	0.021	-0.39	1.2	0	1.2	0	NA	NA	NA	NA	0
KRT8	6	keratin 8, type II	0	12q13	12	0.43	0.3	0.013	0.69	0.72	0.94	0.89	0.013	0.013	0.6	0.31	2.2e-16	87	150	10	99	220	14	0.73	2.2	1.1	35	-0.24	0.96	0	0.97	0	0.13	0.93	3.1	0.18	0
LAMB3	6	laminin, beta 3	0	1q32	3	1.96	1	1	0.016	0.029	0.028	0.048	0.016	0.016	0.21	0.065	0.0056	297	747	34	276.84	707.71	61.363	-0.95233	-0.52479	3.2369	0.87	-0.61	0.97	0	0.96	0	1	0.0021	-1.6	0.012	0
LARS	6	leucyl-tRNA synthetase	0	5q32	4	0.66	0.72	0.87	0.032	0.036	0.036	0.062	0.032	0.036	0.21	0.29	0.34	140	330	18	140	350	52	-0.26	0.57	4.7	16	-0.82	0.96	0	0.98	0.0031	-0.4	0.29	-0.11	0.69	0
LDB2	6	LIM domain binding 2	0	4p16	5	0.51	0.0013	0.0025	0.8	0.0046	0.99	0.059	0.0013	0.0013	0.4	0.36	2.6e-15	82	118	2	85.732	216.12	18.513	0.31686	2.3718	3.5564	5.5	-0.48	1.1	0	1.1	0	0.92	1	-0.13	0.77	0
MADD	6	MAP-kinase activating death domain	0	11p11.2	1	NA	1	1	0.015	0.015	0.016	0.016	0.015	0.015	0.29	0.31	0.11	390	882	39	380.28	978.59	88.47	-0.39166	1.0972	4.8737	9	-0.49	0.97	0	1	13	-0.52	1	-0.61	0.16	1
MARCO	6	macrophage receptor with collagenous structure	0	2q14.2	2	1.1	1	0.93	0.015	0.015	0.016	0.016	0.015	0.015	0.29	0.027	3.5e-14	129	305	31	114.52	296.37	31.226	-1.0634	-0.17822	0.037478	2.3	-0.31	0.92	0	0.96	0	0	1	3	0.22	0
MAST4	6	microtubule associated serine/threonine kinase family member 4	0	5q12.3	9	1.41	0.039	0.12	0.33	0.098	0.79	0.19	0.039	NA	0.26	0.46	0.0019	576	1257	28	601.39	1464.8	100.8	0.81373	1.9294	6.7195	5.9	0.73	0.94	0	0.98	0	NA	NA	0.064	0.75	0
MSRB2	6	methionine sulfoxide reductase B2	0	10p12	1	0	0.23	0.44	0.038	0.038	0.17	0.17	0.038	NA	0.41	0.014	0.72	31	75	7	38.648	92.152	8.2502	0.967	0.63494	0.40334	36	3.8	1.1	0	1.1	0	-0.14	0.87	-1.4	0.015	0
MUS81	6	MUS81 structure-specific endonuclease subunit	0	11q13	1	0.19	0.037	0.052	0.38	0.38	0.23	0.23	0.037	NA	0.0085	0.062	4.5e-15	134	331	24	140.47	333.91	34.226	0.429	0.056511	1.6198	10	-0.99	0.79	0	0.81	0	-0.63	0.092	-0.34	0.36	0
MUT	6	methylmalonyl CoA mutase	0	6p12.3	2	0	0.0072	0.048	0.52	0.52	0.28	0.28	0.0072	0.0072	0.0066	0.0084	0.13	87	260	27	80	230	28	-0.5	-0.73	0.14	12	0.18	0.98	0.9	1	0.0031	NA	NA	-1.3	0.003	0
MYO1D	6	myosin ID	0	17q11-q12	6	1.14	1	0.93	0.23	0.032	0.3	0.065	0.032	NA	0.14	0.25	0.045	207	487	29	209.01	579.25	56.199	0.10927	1.362	3.3621	2.4	-0.64	1.2	0	1.1	0	0.41	0.33	0.077	0.85	0
MYOM3	6	myomesin 3	0	1p36.11	2	NA	0.48	0.5	0.04	0.036	0.042	0.039	0.036	0.04	0.29	0.35	4.5e-12	378	908	76	362.16	854.23	83.143	-0.6545	-0.65379	0.72591	55	4.2	0.91	0	0.93	0	NA	NA	-0.39	0.62	0
NDRG1	6	N-myc downstream regulated 1	0	8q24.3	2	0	0.044	0.11	0.087	0.092	0.27	0.38	0.044	NA	0.25	0.017	0.0027	110	226	8	101.49	255.26	24.876	-0.66376	0.65083	3.1355	24	-1	1	1.7	1	0.012	-0.39	0.32	-0.41	0.47	0
NES	6	nestin	0	1q23.1	2	NA	0.48	0.5	0.048	0.056	0.082	0.12	0.048	NA	0.16	0.79	0.87	330	774	20	344.33	809.09	54.094	0.6071	0.4384	4.2956	48	2.1	1.1	0	1.1	0	0.61	0.15	0.3	0.26	0
NFRKB	6	nuclear factor related to kappaB binding protein	0	11q24-q25	4	4.42	0.34	0.24	0.046	0.033	0.013	0.0019	0.013	0.0019	0.32	0.27	4.2e-08	343	659	15	306.06	779.46	62.709	-1.6598	1.5332	5.5828	2.9	-1.3	1	0	1	0	0.031	0.98	-0.5	0.23	0
NHP2L1	6	NHP2 non-histone chromosome protein 2-like 1 (S. cerevisiae)	0	22q13	1	NA	1	1	0.015	0.015	0.016	0.016	0.015	0.015	0.29	0.31	0.04	34	21	0	32.856	74.581	4.5659	-0.15691	2.2048	1.9801	31	-0.33	0.94	0	0.97	0	-0.23	0.98	-0.37	0.37	0
NIT1	6	nitrilase 1	0	1q21-q22	3	0.09	0.017	0.077	0.18	0.15	0.4	0.19	0.017	NA	0.15	0.18	0.00085	76	217	12	71.423	193.58	17.923	-0.42572	-0.59826	1.2965	12	-0.73	1.1	0	1.1	0	0.081	0.92	-0.27	0.32	0
NOTCH2	6	notch 2	0	1p13-p11	7	0.7	0.72	0.87	0.32	0.042	0.35	0.07	0.042	NA	0.074	0.081	4.4e-06	518	1000	6	505.46	1364	102.36	-0.43843	3.5024	8.8255	2.9	-1	1	1.7	1	0.0031	-0.21	0.71	0.019	0.92	0
NPR1	6	natriuretic peptide receptor 1	0	1q21-q22	3	1.96	1	0.71	0.035	0.06	0.098	0.16	0.035	NA	1	0.45	5.1e-14	231	414	16	257.32	609.98	50.349	1.2896	2.8198	4.4858	5.7	-0.36	0.98	0	0.98	0	0.18	0.84	-0.62	0.037	0
NTNG2	6	netrin G2	0	9q34	2	0	0.018	0.053	0.17	0.08	0.3	0.15	0.018	NA	0.41	0.14	9.5e-05	134	191	1	151.86	344.15	23.64	1.1391	2.9337	4.3149	0.41	-0.54	1.1	0	1.1	0	0.69	1	-0.34	0.3	0
OGDHL	6	oxoglutarate dehydrogenase-like	0	10q11.23	2	1.16	1	1	0.015	0.015	0.016	0.016	0.015	0.015	0.29	0.31	8e-15	261	610	23	260.87	645.57	47.473	-0.0064685	0.49744	3.2914	0.76	-0.53	1.1	0	1.1	0	-0.18	0.8	-0.83	0.82	0
OPA1	6	optic atrophy 1 (autosomal dominant)	0	3q29	7	0.81	1	0.23	0.077	0.034	0.38	0.19	0.034	NA	0.42	0.41	0.11	166	411	13	175.68	540.11	70.318	0.57395	1.9741	6.334	14	1.3	1	0.0062	1.1	0	-0.31	0.47	-1.2	0.0074	0
OPN4	6	opsin 4	0	10q22	3	0.11	0.039	0.053	0.18	0.13	0.57	0.52	0.039	NA	0.072	0.11	0.11	98	230	11	89	190	15	-0.58	-1.2	0.94	0.2	-0.3	1.1	0	1	0	-0.19	1	-2.7	0.58	1
OTUD7B	6	OTU deubiquitinase 7B	0	1q21.2	1	NA	1	1	0.015	0.015	0.023	0.023	0.015	0.015	1	0.45	0.04	187	436	11	186.12	485.24	38.107	-0.050985	0.7943	4.0691	2	-0.98	0.9	0	0.91	0	0.012	0.99	-0.26	0.09	0
P4HA1	6	prolyl 4-hydroxylase, alpha polypeptide I	0	10q22.1	1	NA	0.48	0.49	0.017	0.017	0.044	0.044	0.017	0.017	0.21	0.83	NA	63	120	4	64	170	22	0.07	1.8	3.8	15	0.085	1.2	0	1.1	0	0	1	0.77	0.098	0
PACSIN3	6	protein kinase C and casein kinase substrate in neurons 3	0	11p12-p11.12	2	NA	0.48	0.5	0.013	0.0056	0.02	0.015	0.0056	0.0056	0.32	0.49	0.04	108	256	9	116.56	293.43	24.476	0.62318	0.77647	2.8987	50	2.8	1	0	1.1	0	0.52	0.092	-0.3	0.48	0
PCDH10	6	protocadherin 10	0	4q28.3	2	0.94	1	1	0.049	0.015	0.047	0.016	0.015	0.015	0.34	0.089	0.36	190	310	4	280	520	25	3.2	4.5	4.1	0.027	-0.68	1.2	0	1.2	0	NA	NA	9999	0.12	0
PCDHB13	6	protocadherin beta 13	0	5q31	4	1.46	0.73	0.26	0.015	0.014	0.023	0.017	0.014	0.014	0.31	0.027	3.7e-11	120	230	12	200	340	9	3.4	2.9	-0.87	0.7	-0.32	1.1	0	1.1	0	NA	NA	-0.32	0.79	0
PCDHGC4	6	protocadherin gamma subfamily C, 4	0	5q31	1	4.67	0.026	0.019	0.5	0.025	0.55	0.22	0.019	0.025	0.1	0.36	0.0012	120	280	3	160	360	22	1.6	2.1	4	1.3	0.036	0.91	0	0.96	0	NA	NA	-0.21	0.74	0
PDE4D	6	phosphodiesterase 4D, cAMP-specific	0	5q12	2	NA	0.48	0.5	0.052	0.076	0.038	0.067	0.038	NA	1	0.45	0.37	77	110	3	86	220	25	0.63	3.4	4.4	2.8	0.073	0.96	0	0.96	0	0	1	-1.5	0.015	0
POLR3B	6	polymerase (RNA) III (DNA directed) polypeptide B	0	12q23.3	4	1.07	1	0.82	0.048	0.056	0.055	0.044	0.048	0.056	0.29	0.21	4.4e-08	140	240	24	160	380	54	0.67	3.4	4.1	2	-0.26	1	8.8	1	0	-0.4	0.38	-0.27	0.62	0
POM121	6	POM121 transmembrane nucleoporin	0	7q11.23	9	3.28	0.22	0.16	0.023	0.036	0.031	0.032	0.023	0.031	0.044	0.064	2.8e-10	262	536	7	211.63	476.15	24.962	-2.7218	-0.97472	3.3314	3.9	-1.7	0.97	0	1	13	-0.3	0.49	-0.21	0.41	0
PRKCE	6	protein kinase C, epsilon	0	2p21	6	0.52	0.46	1	0.74	0.17	0.31	0.076	0.17	NA	0.098	0.02	0.0099	184	231	3	182.99	458.29	38.819	-0.058903	3.7729	5.3274	1.3	-0.54	1	0	1	0	-0.32	0.62	-1.1	0.42	0
PRKCZ	6	protein kinase C, zeta	0	1p36.33-p36.2	1	0.7	0.66	0.79	0.38	0.36	0.033	0.031	0.033	0.033	0.81	0.26	3.6e-09	160	224	7	164.77	377.32	32.856	0.29187	2.8049	4.1799	1.5	-0.57	1	0	1	0	0.74	1	-0.44	0.62	0
RAB15	6	RAB15, member RAS oncogene family	0	14q23.3	2	9.81	0.039	0.073	0.56	0.25	1	0.83	0.039	NA	0.38	0.56	5.9e-06	43	89	6	48.387	125.4	14.378	0.60876	1.155	2.0474	16	0.24	0.94	0	0.94	0	-0.077	0.95	1.9	0.17	0
RASAL2	6	RAS protein activator like 2	0	1q24	3	1.96	1	1	0.073	0.015	0.036	0.023	0.015	0.015	0.34	0.57	0.04	253	615	12	263.49	721.13	58.11	0.50791	1.4044	5.6052	5.8	0.52	0.89	0	0.89	0	-0.68	0.059	-0.37	0.071	0
RASIP1	6	Ras interacting protein 1	0	19q13.33	4	0.44	0.3	0.04	0.13	0.08	0.45	0.22	0.04	NA	0.19	0.47	4.3e-13	181	298	3	212.85	469.92	31.425	1.716	2.8182	4.6987	7.9	0.13	1.1	0	1.1	0	-0.23	1	-0.71	0.2	0
RELA	6	v-rel avian reticuloendotheliosis viral oncogene homolog A	0	11q13	1	NA	0.23	0.26	0.18	0.024	0.3	0.013	0.024	0.013	0.36	0.6	0.0035	145	208	1	132.8	333.88	26.192	-0.83252	2.4481	4.5614	13	-1.2	0.98	0.065	0.97	0	0.12	0.86	-0.031	0.93	0
SBNO1	6	strawberry notch homolog 1 (Drosophila)	0	12q24.31	2	0.94	1	1	0.027	0.043	0.012	0.019	0.012	0.012	0.25	0.81	0.22	210	290	2	180	430	58	-1.4	3.3	7.3	2.8	-0.51	0.9	0	0.92	0	-0.48	0.17	-0.29	0.29	0
SCRIB	6	scribbled planar cell polarity protein	0	8q24.3	12	0.49	0.46	0.46	0.037	0.067	0.12	0.2	0.037	NA	0.043	0.13	9.3e-16	630	982	14	464.67	1016.2	70.168	-6.0289	0.38071	6.2135	9	-1.1	0.97	0.0062	1	21	-0.00093	1	-0.38	0.21	0
SHH	6	sonic hedgehog	0	7q36	1	1.46	0.73	0.84	0.64	0.64	0.023	0.023	0.023	0.023	0.26	0.45	8.6e-12	128	106	0	112.52	232.49	12.334	-1.1475	2.9479	3.2544	0.004	-0.47	0.94	0	0.96	0	0	1	9999	0.55	0
SLC44A2	6	solute carrier family 44 (choline transporter), member 2	0	19p13.1	2	0.94	1	1	0.049	0.075	0.033	0.052	0.033	NA	0.22	0.25	0.54	175	367	14	173.33	423.57	39.124	-0.099778	0.97674	3.7221	24	-0.94	0.95	0.0062	0.96	0	0.29	0.51	-1	0.52	0
SLC7A5	6	solute carrier family 7 (amino acid transporter light chain, L system), member 5	0	16q24.3	6	0.11	0.039	0.03	0.33	0.078	0.72	0.21	0.03	NA	0.32	0.13	0.0023	213	215	5	145.22	294.68	20.443	-4.4215	1.6495	3.1651	3.2	-0.94	0.93	0	0.95	0	-0.47	0.2	1.3	0.076	0
SLCO3A1	6	solute carrier organic anion transporter family, member 3A1	0	15q26	5	0.52	0.46	0.91	0.017	0.03	0.059	0.045	0.017	0.03	0.28	0.65	0.36	170	170	3	170	300	17	0.24	3.6	3.4	7.9	0.8	0.93	0	0.96	0	0.88	0.0021	-0.24	0.43	0
SLCO4A1	6	solute carrier organic anion transporter family, member 4A1	0	20q13.33	2	0.18	0.057	0.0093	0.2	0.13	0.79	1	0.0093	0.0093	0.31	0.15	4.5e-07	244	437	20	223.21	463.06	29.071	-1.0938	0.43028	1.559	12	0.31	0.95	0.0062	0.97	0	0.027	1	0.8	0.73	0
SNRPB	6	small nuclear ribonucleoprotein polypeptides B and B1	0	20p13	2	0.94	1	1	0.022	0.035	0.043	0.066	0.022	0.043	0.23	0.3	0.0021	53	85	2	51.323	149.4	12.751	-0.18397	1.8723	2.79	20	-1	0.93	0	0.94	0	0.0058	0.99	-0.47	0.36	0
SNX30	6	sorting nexin family member 30	0	9q32	9	0.66	0.72	0.0067	0.7	0.6	0.62	0.44	0.0067	0.0067	0.074	0.11	1.8e-06	77	203	4	94.004	241.87	20.144	1.3786	0.88811	3.3332	0.95	-1.2	1.1	0	1.1	0	-0.25	0.8	-0.46	0.54	0
SORBS2	6	sorbin and SH3 domain containing 2	0	4q35.1	1	NA	1	1	0.015	0.015	0.016	0.016	0.015	0.015	0.29	0.31	0.41	291	687	14	274.16	694.98	54.485	-0.79936	0.10762	5.0825	51	3.3	1.1	0.0062	1.1	0	0.88	0.0021	0.81	0.13	0
SORL1	6	sortilin-related receptor, L(DLR class) A repeats containing	0	11q23.2-q24.2	5	0.41	0.4	0.47	0.082	0.14	0.017	0.033	0.017	0.033	0.11	0.21	4.6e-05	478	1068	42	502.38	1271.8	124.46	0.85509	2.0305	6.8495	0.92	-0.77	1.1	0	1.1	0	1.7	1	0.41	0.14	0
SRRM4	6	serine/arginine repetitive matrix 4	0	12q24.23	3	0	0.018	0.057	0.61	0.26	0.95	0.82	0.018	NA	0.79	0.11	0.0013	141	311	7	144.19	388.24	32.036	0.20861	1.393	4.0989	0.21	-0.31	1.1	0	1.1	0	NA	NA	-0.23	0.43	0
ST5	6	suppression of tumorigenicity 5	0	11p15	9	0.71	0.73	1	0.025	0.044	0.077	0.13	0.025	NA	0.29	0.4	1.8e-15	270	553	6	278.09	691.4	55.35	0.38134	1.8704	6.1468	4.7	-0.56	1.1	0.0062	1.1	0	0.25	0.63	-0.37	0.2	0
SUCO	6	SUN domain containing ossification factor	0	1q24	8	0.54	0.28	0.049	0.023	0.034	0.028	0.032	0.023	0.028	0.26	0.17	1.2e-07	222	555	12	222.05	631.38	64.209	0.0027648	1.0802	6.0377	3.4	-1.1	0.94	0	0.97	0	0.073	0.94	-0.42	0.25	0
TAP2	6	transporter 2, ATP-binding cassette, sub-family B (MDR/TAP)	0	6p21.3	5	3.28	0.22	0.042	0.55	0.56	0.41	0.42	0.042	NA	0.038	0.14	2.6e-17	148	281	17	157.28	354.75	32.397	0.58147	1.3915	2.5067	3.1	-0.78	0.97	0	0.98	0	0.53	0.29	-0.39	0.46	0
TBX20	6	T-box 20	0	7p14.3	2	0.39	0.28	0.34	0.26	0.022	0.55	0.038	0.022	NA	0.29	0.64	2.9e-15	109	176	2	101.26	250.97	19.956	-0.60425	1.6816	3.7247	5.7	2.2	NA	NA	NA	NA	0.13	0.87	-0.099	0.79	1
TCF3	6	transcription factor 3	0	19p13.3	4	0.3	0.14	0.066	0.13	0.04	0.15	0.11	0.04	NA	0.31	0.026	3.5e-06	233	426	9	190.84	412.96	31.528	-2.3992	-0.22809	3.7179	3.8	-0.78	0.99	1.7	0.99	0	0.19	0.74	-0.31	0.52	0
TDRD7	6	tudor domain containing 7	0	9q22.33	1	0	0.23	0.44	0.038	0.038	0.17	0.17	0.038	NA	0.41	0.014	0.016	200	503	15	204.83	569.38	47.906	0.26547	0.98849	4.4055	2.4	-1.2	1	1.7	1	0	0.24	0.64	-0.19	0.74	0
TET1	6	tet methylcytosine dioxygenase 1	0	10q21	5	0.2	0.038	0.057	0.6	0.54	0.79	0.73	0.038	NA	0.26	0.58	1.3e-09	428	970	7	429.83	1123.1	75.693	0.069229	1.6229	7.3165	0.14	-0.9	1.1	0	1.1	0	NA	NA	-1.4	0.019	0
TFDP1	6	transcription factor Dp-1	0	13q34	1	0	0.1	0.21	0.081	0.081	0.025	0.025	0.025	0.025	0.25	0.27	0.0027	100	159	2	114.74	263.26	19.829	1.0816	2.2834	3.7102	8.7	-0.73	1.1	0	1	0	NA	NA	0.015	0.96	0
TMEM132D	6	transmembrane protein 132D	0	12q24.33	2	NA	0.23	0.26	0.26	0.15	0.044	0.028	0.044	NA	0.16	0.23	0.013	308	602	3	288.12	650.77	33.429	-0.92054	0.67934	4.8769	0.0026	-0.45	1.2	0	1.1	0	-0.98	1	9999	0.55	0
TMPO	6	thymopoietin	0	12q22	6	0.39	0.14	0.031	0.022	0.038	0.049	0.083	0.022	0.031	0.3	0.064	7.7e-07	189	383	14	141.04	350.93	21.781	-3.1744	-0.60844	1.545	2.3	-0.81	1.1	0	1	21	0.21	0.69	-0.4	0.27	1
TMTC2	6	transmembrane and tetratricopeptide repeat containing 2	0	12q21.31	2	1.32	0.69	0.55	0.75	0.039	0.23	0.013	0.039	0.013	0.22	0.52	0.0006	178	420	10	177.17	452.23	35.566	-0.04877	0.5386	3.9725	0.67	-1.2	1.1	0	1	0	0.28	0.8	-0.68	0.25	0
TONSL	6	tonsoku-like, DNA repair protein	0	8q24.3	2	4.63	0.026	0.036	0.2	0.034	0.24	0.082	0.026	0.036	0.39	0.014	1.7e-10	344	822	31	354.76	814.54	60.755	0.44903	-0.092851	3.5375	0.92	-0.74	0.96	0	1	20	0.36	0.64	-0.36	0.79	0
TRIM11	6	tripartite motif containing 11	0	1q42.13	4	0.84	0.66	0.92	0.047	0.074	0.052	0.076	0.047	NA	0.79	0.36	2.5e-21	117	181	2	125.74	280.77	16.803	0.61264	2.1159	3.3464	1.2	-0.84	1	0	1	0	0.035	0.98	-0.41	0.29	0
TTYH3	6	tweety family member 3	0	7p22	1	1.48	1	1	0.63	0.53	0.023	0.023	0.023	0.023	0.56	0.11	0.00014	156	291	2	162.76	332.41	29.317	0.41677	0.80708	4.6752	3.5	-1.2	0.96	0	0.96	0	0.18	0.75	-0.0082	0.99	0
TXLNA	6	taxilin alpha	0	1p35.1	3	2.11	0.66	0.31	0.057	0.087	0.045	0.07	0.045	NA	0.2	0.19	4.1e-05	112	232	2	124.55	310.19	26.188	0.88416	1.5776	4.3799	9.2	-1.4	0.96	0	0.96	0	NA	NA	-0.19	0.66	0
UBE3A	6	ubiquitin protein ligase E3A	0	15q11.2	1	NA	1	1	0.015	0.015	0.023	0.023	0.015	0.015	1	0.45	1	100	120	1	100	260	26	-0.14	4.2	4.9	13	0.037	1	2.9	1	0	-0.4	0.3	-0.71	0.077	0
UBR4	6	ubiquitin protein ligase E3 component n-recognin 4	0	1p36.13	6	1.84	0.49	0.51	0.076	0.047	0.067	0.074	0.047	NA	0.36	0.68	4e-10	780	1300	8	770	1800	180	-0.14	6	13	7.9	-1	1	2.9	1	0	-0.6	0.042	-0.17	0.22	0
UCHL1	6	ubiquitin carboxyl-terminal esterase L1 (ubiquitin thiolesterase)	0	4p14	1	0	0.044	0.096	0.059	0.059	0.03	0.03	0.03	0.03	0.12	0.086	8.4e-16	68	102	0	47.998	123.88	14.106	-2.2695	0.69856	3.4803	3.5	-0.58	1.1	0	1.1	0	0.39	0.31	3	0.024	0
UNC5A	6	unc-5 homolog A (C. elegans)	0	5q35.2	7	2.93	0.26	0.26	0.074	0.014	0.17	0.014	0.014	0.014	0.37	0.34	2.7e-05	224	354	3	232.16	532.54	38.01	0.42087	2.7493	5.2621	0.031	-0.44	0.96	0	0.97	0	1.1	1	1.2	0.22	0
USP43	6	ubiquitin specific peptidase 43	0	17p13.1	3	5.19	0.037	0.046	0.098	0.053	0.23	0.093	0.037	NA	0.2	0.37	5.8e-13	150	280	9	140	320	29	-0.56	0.84	3.6	0.021	-0.99	1.1	0	1.1	0	-0.047	1	-0.84	0.18	0
VANGL2	6	VANGL planar cell polarity protein 2	0	1q22-q23	1	1.92	0.48	0.57	0.3	0.027	0.43	0.089	0.027	NA	0.81	0.064	2.2e-16	143	253	4	143.03	325.8	23.679	0.0020941	1.4332	3.7475	1.2	-0.84	1.1	0	1	0	0.43	1	-0.79	0.18	0
VCP	6	valosin containing protein	0	9p13.3	1	NA	1	1	0.097	0.097	0.25	0.25	0.097	NA	0.41	0.35	0.04	120	74	0	110	300	33	-0.55	6.5	5.7	74	1.2	0.96	0	0.98	0	-0.12	0.87	-0.21	0.62	0
WBSCR17	6	Williams-Beuren syndrome chromosome region 17	0	7q11.23	2	NA	0.48	0.5	0.035	0.028	0.01	0.0044	0.01	0.0044	0.34	0.49	0.04	110	170	5	120	260	17	0.98	2.9	2.9	16	0.66	0.93	0.0062	0.95	0.0031	0.62	0.35	-0.95	0.53	0
WDR4	6	WD repeat domain 4	0	21q22.3	3	1.96	1	1	0.049	0.057	0.073	0.047	0.049	NA	0.21	0.018	0.033	89	210	10	89	160	14	0.02	-1.9	1.1	1.6	-0.98	1.1	0.0062	1	0.0031	-0.35	0.59	0.064	0.88	0
ZBTB20	6	zinc finger and BTB domain containing 20	0	3q13.2	6	0.67	1	1	0.014	0.023	0.075	0.12	0.014	0.014	0.3	0.37	NA	130	110	0	170	320	12	2	5.7	3.4	0.16	-0.19	0.92	0	0.96	0	-1.7	0.0021	-0.92	0.4	0
ZNF318	6	zinc finger protein 318	0	6p21.1	6	0.41	0.4	0.62	0.021	0.041	0.06	0.041	0.021	0.041	0.42	0.014	0.064	464	1139	17	421.08	1158.4	75.13	-1.6442	0.2028	6.2146	2.7	-0.52	0.95	0	0.98	0	NA	NA	NA	NA	0
ZNF606	6	zinc finger protein 606	0	19q13.4	2	0.94	1	1	0.015	0.024	0.03	0.048	0.015	0.015	0.29	0.31	0.045	161	352	7	143.82	420.84	31.527	-1.1264	1.1925	4.0479	1.5	-0.77	1	0	1	0	NA	NA	NA	NA	0
ABCF1	5	ATP-binding cassette, sub-family F (GCN20), member 1	0	6p21.33	1	0	0.48	0.98	0.26	0.26	0.053	0.053	0.053	NA	0.25	0.6	0.04	120	210	17	130	300	42	0.52	2.5	3.8	15	-0.5	0.91	0	0.92	0	-0.21	0.97	-0.46	0.31	0
ACAD10	5	acyl-CoA dehydrogenase family, member 10	0	12q24.12	1	0	0.018	0.053	0.72	0.28	0.34	0.34	0.018	NA	0.16	0.13	0.00052	170	400	35	170	380	44	-0.24	-0.36	1.3	6	0.35	1.1	0	1.1	0	-0.68	0.18	-0.78	0.026	0
ADCK4	5	aarF domain containing kinase 4	0	19q13.2	1	0.07	0.0066	0.0039	0.0064	0.0064	0.024	0.024	0.0039	0.0039	0.29	0.23	8e-07	78	200	14	93	220	22	0.99	0.75	1.7	7.2	-0.74	0.88	0	0.89	0	-0.12	0.88	0.26	0.45	0
ADSL	5	adenylosuccinate lyase	0	22q13.2	2	NA	0.48	0.5	0.052	0.076	0.023	0.037	0.023	NA	0.29	0.31	0.17	59	160	10	69	190	23	0.75	0.93	2.6	18	0.18	0.97	0	0.99	0.0031	-0.32	0.41	-0.81	0.21	0
AGPAT1	5	1-acylglycerol-3-phosphate O-acyltransferase 1	0	6p21.3	1	NA	1	1	0.097	0.097	0.25	0.25	0.097	NA	0.41	0.35	0.04	35	45	0	52	120	12	1.5	3.4	3.5	4.5	-0.75	1	0	1	0	-0.09	0.96	-0.42	0.26	0
ALDH1A3	5	aldehyde dehydrogenase 1 family, member A3	0	15q26.3	2	NA	0.48	0.5	0.052	0.08	0.043	0.067	0.043	NA	0.22	0.41	0.04	84	120	2	91	180	17	0.47	2.2	3.6	1.7	-0.5	0.98	4.4	0.95	0	1.5	0.052	0.21	0.72	0
ALMS1	5	Alstrom syndrome 1	1	2p13	5	1.06	1	0.51	0.038	0.046	0.2	0.14	0.038	NA	0.029	0.12	0.031	540	1600	72	460	1100	93	-2.5	-6.4	2.2	0.67	-0.74	1	1.7	1	0.0031	-0.18	0.8	-0.38	0.19	1
ALOX5	5	arachidonate 5-lipoxygenase	0	10q11.2	2	0	0.23	0.45	0.12	0.06	0.35	0.24	0.06	NA	0.41	0.014	0.045	130	240	10	140	280	28	0.37	1	3.4	2.1	-0.37	0.95	0	0.96	0	0.35	0.67	-1.9	0.5	0
AMPH	5	amphiphysin	0	7p14-p13	1	0.45	0.6	0.96	0.92	0.92	0.099	0.099	0.099	NA	0.34	0.36	0.72	110	210	9	110	230	32	-0.07	0.63	4	0.7	-0.55	1.1	0	1	0	0.63	0.31	-0.28	0.74	1
ANKRD13A	5	ankyrin repeat domain 13A	0	12q24.11	1	NA	1	1	0.015	0.015	0.023	0.023	0.015	0.015	1	0.45	0.59	78	180	6	84	200	26	0.39	0.66	3.9	5.2	-1.1	0.95	0	0.96	0	-0.028	0.98	-0.25	0.35	0
APOBEC2	5	apolipoprotein B mRNA editing enzyme, catalytic polypeptide-like 2	0	6p21	1	NA	1	1	0.015	0.015	0.016	0.016	0.015	0.015	0.29	0.31	1	62	136	4	54.299	129.16	8.5925	-0.82148	-0.21383	1.4518	100	4	1.1	0	1.1	0	-0.33	0.4	-0.56	0.28	0
ARID1B	5	AT rich interactive domain 1B (SWI1-like)	0	6q25.1	9	0.18	0.013	0.0072	0.54	0.15	0.85	1	0.0072	0.0072	0.42	0.076	0.0027	350	560	6	400	740	54	1.6	3.4	6.5	3.7	-1.2	1	8.8	1	21	NA	NA	-0.4	0.06	0
ATP5G3	5	ATP synthase, H+ transporting, mitochondrial Fo complex, subunit C3 (subunit 9)	0	2q31.1	1	NA	1	1	0.015	0.015	0.023	0.023	0.015	0.015	1	0.45	0.04	32	51	2	28.669	75.989	7.6238	-0.48902	1.0187	1.8874	87	4.5	0.98	0	1	22	-0.25	0.6	-1.2	0.11	0
ATP6V0A1	5	ATPase, H+ transporting, lysosomal V0 subunit a1	0	17q21	2	0.7	0.0072	0.019	0.025	0.02	0.085	0.056	0.0072	0.0072	0.097	0.8	2.3e-05	110	150	5	120	290	39	0.91	4.2	5.4	8	-0.98	0.98	0.021	0.99	0.049	-0.073	0.95	0.26	0.32	0
ATXN2L	5	ataxin 2-like	0	16p11	3	0.59	0.66	0.62	0.051	0.079	0.1	0.15	0.051	NA	0.36	0.0031	0.00062	230	320	3	190	410	41	-1.5	2.3	5.9	17	-1.1	0.96	0	0.99	9	-0.18	0.75	-0.0074	0.98	0
BAI1	5		0		8	1.07	1	0.7	0.046	0.075	0.15	0.22	0.046	NA	0.36	0.73	0.0097	260	280	3	270	540	39	0.24	5.4	5.7	0.21	-0.61	0.98	0.19	1	20	1.6	1	-0.98	0.24	0
BRAF	5	B-Raf proto-oncogene, serine/threonine kinase	0	7q34	2	0	0.23	0.45	0.12	0.06	0.35	0.24	0.06	NA	0.41	0.014	NA	92	100	2	92	220	39	-0.01	4	5.8	2	-0.55	1	0.021	1	24	NA	NA	-0.2	0.28	1
BRD2	5	bromodomain containing 2	0	6p21.3	2	NA	0.23	0.26	0.03	0.023	0.071	0.089	0.023	0.03	0.7	0.69	0.0034	170	280	1	110	270	26	-3.7	-0.33	4.9	21	-1.8	1	0.065	1	1.7	-0.17	0.76	-0.29	0.3	0
BRINP2	5	bone morphogenetic protein/retinoic acid inducible neural-specific 2	0	1q24	3	2.32	0.3	0.07	0.29	0.37	0.33	0.35	0.07	NA	0.026	0.082	3.6e-13	184	410	2	187.15	462.26	30.046	0.18086	0.86379	4.7413	NA	NA	1	0	1	0	2.5	1	-0.6	0.7	0
BTBD2	5	BTB (POZ) domain containing 2	0	19p13.3	2	NA	0.48	0.5	0.1	0.049	0.31	0.17	0.049	NA	0.32	0.67	0.0067	130	140	0	140	240	13	0.64	2.9	3.6	18	-1.3	1	0.9	0.99	13	NA	NA	-0.73	0.3	0
BTNL9	5	butyrophilin-like 9	0	5q35.3	1	NA	1	1	0.015	0.015	0.016	0.016	0.015	0.015	0.29	0.31	0.47	89	200	15	130	220	16	2.2	0.73	0.33	28	0.45	0.96	0	0.97	0.0031	NA	NA	-0.64	0.55	0
C1QTNF2	5	C1q and tumor necrosis factor related protein 2	0	5q33.3	1	NA	1	1	0.015	0.015	0.023	0.023	0.015	0.015	1	0.45	0.04	69	160	5	70	140	7	0.04	-0.8	0.68	0.84	-0.4	1.1	0	1	0	0.32	0.69	1	0.35	0
C2CD2L	5	C2CD2-like	0	11q23.3	5	9.81	0.039	0.084	0.14	0.027	0.25	0.11	0.027	NA	0.33	0.34	0.72	99	210	1	130	300	22	1.9	2.4	4.5	3.8	-0.86	0.95	0	0.97	0	0.47	0.22	-0.33	0.44	0
CACNA1B	5	calcium channel, voltage-dependent, N type, alpha 1B subunit	0	9q34	3	NA	NA	0.84	0.052	0.08	0.043	0.067	0.043	NA	0.22	0.41	0.37	410	550	13	380	810	69	-0.77	4.4	6.7	0.045	-0.52	1	0	1	0.049	1.1	1	-2	0.085	0
CACNG4	5	calcium channel, voltage-dependent, gamma subunit 4	0	17q24	1	NA	0.044	0.062	0.72	0.72	0.65	0.65	0.044	NA	0.0094	0.61	NA	59	79	3	79	150	11	1.4	3	2.4	0.018	-0.51	1.1	0	1.1	0	1.3	1	NA	NA	0
CARNS1	5	carnosine synthase 1	0	11q13.2	2	0.09	0.017	0.048	0.17	0.081	0.41	0.32	0.017	NA	0.36	0.11	3.5e-06	100	230	4	91	210	9	-0.63	-0.65	1.6	3.9	-0.34	0.98	0	0.98	0	NA	NA	-1.1	0.026	0
CBFA2T3	5	core-binding factor, runt domain, alpha subunit 2; translocated to, 3	0	16q24	17	3.28	0.22	0.019	0.46	0.2	0.54	0.25	0.019	NA	0.28	0.12	0.17	180	280	4	140	280	18	-2.1	-0.04	3.3	4.4	0.086	1	0.0062	1	0	0.14	1	-0.61	0.26	0
CBLB	5	Cbl proto-oncogene B, E3 ubiquitin protein ligase	0	3q13.11	2	0.65	0.69	0.93	0.28	0.36	0.056	0.069	0.056	NA	0.26	0.02	5e-05	120	290	7	120	320	38	0.01	0.69	5	7.7	0.73	0.92	0	0.96	0	-0.2	0.78	-0.38	0.19	0
CBS	5	cystathionine-beta-synthase	0	21q22.3	2	0.84	0.44	0.84	0.026	0.026	0.12	0.12	0.026	0.026	0.13	0.69	7.1e-07	140	190	7	130	240	19	-0.45	1.4	2.7	3	-0.65	0.93	0	0.96	0	-0.33	1	-1.8	0.35	0
CCAR2	5	cell cycle and apoptosis regulator 2	0	8p22	3	NA	0.48	0.077	0.011	0.01	0.0028	0.0027	0.0028	0.0027	0.59	0.11	NA	190	310	5	140	330	32	-2.9	0.72	4.7	NA	NA	0.92	0.0062	0.91	0	-0.12	0.85	-0.4	0.22	0
CCDC107	5	coiled-coil domain containing 107	0	9p13.3	1	NA	1	1	0.015	0.015	0.016	0.016	0.015	0.015	0.29	0.31	NA	42	91	10	51	100	9	0.74	0.42	-0.27	16	-0.21	0.92	0	0.93	0	NA	NA	-0.23	0.41	0
CCDC50	5	coiled-coil domain containing 50	0	3q28	5	2.98	0.17	0.21	0.03	0.046	0.17	0.15	0.03	NA	0.32	0.36	0.038	69	150	12	57	150	23	-0.96	0	2.3	7.2	-0.88	1.2	0	1.2	0	0.1	0.93	0.12	0.5	0
CDAN1	5	codanin 1	0	15q15.2	7	0.31	0.14	0.071	0.99	0.74	0.35	0.23	0.071	NA	0.15	0.0079	7e-05	220	430	8	200	430	43	-0.9	0.2	5.3	2.4	-1.3	1.1	0	1	0	NA	NA	-0.7	0.09	0
CDK13	5	cyclin-dependent kinase 13	0	7p13	4	0.07	0.00036	0.00038	0.34	0.47	0.55	0.49	0.00036	0.00036	0.13	0.13	5.6e-12	292	510	11	261.05	682.62	56.16	-1.5059	2.3479	5.5842	4	-1.5	0.97	0.021	0.97	0	-0.2	0.72	-0.46	0.057	0
CEBPB	5	CCAAT/enhancer binding protein (C/EBP), beta	0	20q13.1	2	0.11	0.039	0.048	0.31	0.25	0.35	0.4	0.039	NA	0.48	0.24	NA	47	33	1	95	140	2	3	4.3	0.86	24	-0.7	0.98	0.9	0.97	0	0.17	0.77	0.34	0.57	0
CELSR2	5	cadherin, EGF LAG seven-pass G-type receptor 2	0	1p21	8	1.14	1	0.55	0.0075	0.014	0.037	0.065	0.0075	0.0075	0.15	0.26	2.4e-08	610	990	10	580	1200	83	-0.8	3.6	7.9	1.2	-0.86	0.99	2.9	1	13	-0.056	1	-2	0.24	0
CENPT	5	centromere protein T	0	16q22.1	5	2.3	0.44	0.55	0.035	0.013	0.099	0.089	0.013	0.013	0.31	0.69	1.8e-06	91	220	6	91	200	20	0	-0.69	3.1	9.8	-1.1	1	0.9	1	0	0.65	0.14	0.65	0.38	0
CHN1	5	chimerin 1	0	2q31.1	1	0	0.1	0.21	0.12	0.12	0.031	0.031	0.031	0.031	0.25	0.75	NA	61	110	2	59	130	14	-0.17	0.82	3.2	2.9	-0.44	1.1	0	1	0	0.31	0.68	-0.067	0.8	0
CHURC1-FNTB	5	CHURC1-FNTB readthrough	0	14q23	2	9.81	0.039	0.073	0.56	0.25	1	0.83	0.039	NA	0.38	0.56	5.7e-06	NA	NA	NA	NA	NA	NA	NA	NA	NA	NA	NA	1.1	0	1.1	0	NA	NA	NA	NA	0
CIC	5	capicua transcriptional repressor	0	19q13.2	4	NA	0.1	0.044	0.86	0.83	0.69	0.59	0.044	NA	0.079	0.61	0.024	545	904	4	427.1	967.53	49.923	-4.4843	0.72576	6.0228	6.1	-1.4	0.98	0	0.99	0.049	-0.028	0.98	-0.3	0.31	0
CMPK2	5	cytidine monophosphate (UMP-CMP) kinase 2, mitochondrial	0	2p25.2	2	0.94	1	1	0.046	0.071	0.078	0.12	0.046	NA	0.41	0.19	0.045	48	100	5	59	120	7	0.91	0.96	0.85	1.2	-0.27	0.94	0	0.95	0	1	0.13	-0.065	0.82	0
CMTM3	5	CKLF-like MARVEL transmembrane domain containing 3	0	16q21	3	1.96	1	1	0.078	0.015	0.11	0.016	0.015	0.015	0.21	0.011	0.04	27	48	2	34	57	5	0.76	0.6	1.3	5	-0.64	0.96	0.021	0.96	0	0.31	0.55	0.48	0.34	0
CNTLN	5	centlein, centrosomal protein	0	9p22.2	5	NA	1	0.61	0.022	0.035	0.052	0.083	0.022	NA	0.31	0.22	0.033	NA	NA	NA	NA	NA	NA	NA	NA	NA	0.39	-1.2	1.1	0	1	0	0.57	0.45	-0.25	0.58	0
CNTN2	5	contactin 2 (axonal)	0	1q32.1	1	NA	1	1	0.015	0.015	0.016	0.016	0.015	0.015	0.29	0.31	0.41	160	330	10	200	440	40	1.6	2.5	4.7	0.083	-0.51	1.1	0	1.1	0	0.14	0.88	-0.24	0.5	0
CNTROB	5	centrobin, centrosomal BRCA2 interacting protein	0	17p13.1	3	1.07	1	0.82	0.052	0.076	0.031	0.023	0.031	0.031	0.34	0.41	8.8e-21	208	501	34	218.53	545.27	54.616	0.55985	0.67374	2.585	3.3	-1	0.97	0	0.98	0	0.27	0.75	-0.25	0.51	0
COG8	5	component of oligomeric golgi complex 8	0	16q22.1	3	0.94	1	0.94	0.033	0.058	0.1	0.16	0.033	NA	0.62	0.42	0.0067	120	240	9	120	270	13	0.1	0.83	1.1	1.6	-0.83	0.9	0	0.92	0	-0.057	0.95	-0.13	0.68	0
COX17	5	COX17 cytochrome c oxidase copper chaperone	0	3q13.33	1	0.44	0.3	0.39	0.04	0.04	0.055	0.055	0.04	0.055	0.51	0.28	0.72	9	16	0	13	23	2	0.75	0.75	1.3	34	2	0.96	0	0.98	0.0031	-0.4	0.29	-0.51	0.31	0
COX20	5	COX20 cytochrome c oxidase assembly factor	0	1q44	2	0.45	0.6	0.96	0.013	0.021	0.01	0.017	0.01	0.01	0.3	0.23	0.55	17	39	3	14	31	4	-0.49	-0.71	0.43	22	-0.58	0.9	0	0.91	0	-0.19	0.72	-0.2	0.66	0
COX5A	5	cytochrome c oxidase subunit Va	0	15q24.1	1	NA	1	1	0.015	0.015	0.016	0.016	0.015	0.015	0.29	0.31	NA	16	42	1	14	43	4	-0.31	0.09	1.5	270	4.9	1.1	0.0062	1.1	0	-0.26	0.56	-1	0.22	0
CPEB1	5	cytoplasmic polyadenylation element binding protein 1	0	15q25.2	3	0.18	0.017	0.048	0.48	0.12	0.64	0.4	0.017	NA	0.18	0.7	0.2	78	120	0	69	170	22	-0.71	1.9	4.7	0.11	-0.83	1.1	0	1.1	0	-0.32	0.7	0.49	0.18	0
CPSF7	5	cleavage and polyadenylation specific factor 7, 59kDa	0	11q12.2	1	0.94	1	1	0.25	0.25	0.098	0.098	0.098	NA	0.35	0.028	0.00056	68	110	1	70	200	18	0.13	3.1	4	15	-1.5	1	11	1	17	-0.035	0.97	-0.25	0.31	0
CRIM1	5	cysteine rich transmembrane BMP regulator 1 (chordin-like)	0	2p21	1	1.96	0.6	0.65	0.51	0.51	0.19	0.076	0.19	NA	0.63	0.04	0.006	190	370	5	190	400	33	-0.13	0.8	4.9	9.6	-0.48	0.92	0	0.96	0	0.48	0.15	0.07	0.61	0
CTDSP1	5	CTD (carboxy-terminal domain, RNA polymerase II, polypeptide A) small phosphatase 1	0	2q35	2	0.35	0.4	0.45	0.61	0.56	0.96	0.045	0.4	NA	0.12	0.0084	4.4e-22	96	127	0	70.855	169.15	14.628	-2.3482	1.1516	3.5442	23	-0.6	0.98	0	0.99	1.7	-0.071	0.93	-0.34	0.42	0
DCHS1	5	dachsous cadherin-related 1	0	11p15.4	11	0.51	1	1	0.094	0.16	0.025	0.044	0.025	NA	0.16	0.49	3.7e-19	756	1630	15	810.31	1926.5	95.631	1.4998	2.4007	7.6405	3.5	-0.61	1	0.19	1	0	0.34	0.55	0.088	0.78	0
DCLRE1C	5	DNA cross-link repair 1C	0	10p13	8	1.41	0.73	0.52	0.06	0.093	0.045	0.055	0.045	NA	0.28	0.51	0.024	120	250	9	87	200	25	-2	-1.5	3.2	0.6	-1.2	1	1.7	1	0	0.09	0.96	0.44	0.24	0
DDAH2	5	dimethylarginine dimethylaminohydrolase 2	0	6p21.3	1	0.93	1	1	0.47	0.36	0.99	0.07	0.36	NA	0.02	0.9	2.8e-07	35	64	1	71	140	10	2.7	3.1	2.8	18	-0.84	1	0.0062	1	0.4	0.1	0.93	0.14	0.75	0
DDX47	5	DEAD (Asp-Glu-Ala-Asp) box polypeptide 47	0	12p13.1	1	0	0.48	0.98	0.2	0.036	0.25	0.059	0.036	NA	0.41	0.014	0.045	64	160	16	65	160	24	0.08	0.23	1.6	0.076	-0.94	0.97	0	0.99	0.15	-0.086	0.91	-0.45	0.4	0
DEDD	5	death effector domain containing	0	1q23.3	2	0.09	0.017	0.024	0.037	0.014	0.22	0.13	0.014	0.014	0.46	0.18	0.0027	50	73	1	46	140	11	-0.33	2.7	3	5.4	-1.4	1.1	0	1.1	0	0.014	0.99	-0.39	0.23	0
DFFA	5	DNA fragmentation factor, 45kDa, alpha polypeptide	0	1p36.3-p36.2	3	1.61	0.71	0.82	0.014	0.023	0.03	0.048	0.014	0.014	0.046	0.31	1.9e-07	44	110	7	61	130	10	1.4	0.54	1	3.7	-1.3	1	0	1	0.4	0.23	0.67	-0.78	0.3	0
DISP2	5	dispatched homolog 2 (Drosophila)	0	15q15.1	2	NA	0.23	0.26	0.0094	0.0035	0.031	0.02	0.0035	0.0035	0.23	0.078	0.11	368	731	10	353.14	803.7	41.92	-0.62178	0.91125	4.5685	0.22	-0.42	1.1	0	1.1	0	-0.11	1	9999	0.23	0
DLGAP2	5	discs, large (Drosophila) homolog-associated protein 2	0	8p23	4	0.09	0.017	0.0024	0.047	0.025	0.26	0.1	0.0024	0.0024	0.29	0.62	6.1e-07	300	460	3	240	420	22	-2.6	-0.9	4.1	0.0091	-0.52	1	0	1	5.6	0	1	9999	0.55	0
DLGAP4	5	discs, large (Drosophila) homolog-associated protein 4	0	20q11.23	4	1.77	0.69	0.55	0.025	0.043	0.016	0.021	0.016	0.016	0.31	0.59	2.9e-05	200	300	2	210	440	23	0.51	3.3	4.3	9.1	-1.2	1	8.8	1	24	-0.011	0.99	0.21	0.55	0
DUS3L	5	dihydrouridine synthase 3-like (S. cerevisiae)	0	19p13.3	0	NA	0.015	0.024	1	0.02	1	0.11	0.015	0.015	1	1	1.4e-13	205	351	22	195.94	441.59	33.296	-0.50875	1.5319	1.8141	5.1	-0.96	1.1	0	1.1	0	0	1	-0.16	0.63	0
DYRK1A	5	dual-specificity tyrosine-(Y)-phosphorylation regulated kinase 1A	0	21q22.13	1	NA	1	1	0.38	0.38	0.065	0.065	0.065	NA	0.23	0.83	0.04	120	160	1	100	270	26	-1.4	3.4	4.9	9.1	-0.75	1.1	0	1	0.0031	-0.14	0.83	-0.28	0.33	0
EGR4	5	early growth response 4	0	2p13	1	0	0.1	0.21	0.017	0.017	0.13	0.13	0.017	0.017	0.23	0.036	0.0052	110	170	4	140	240	6	1.4	2.1	0.86	0.014	-0.47	0.98	1.7	0.97	0	9999	1	9999	0.3	0
EIF2B5	5	eukaryotic translation initiation factor 2B, subunit 5 epsilon, 82kDa	0	3q27.1	1	3.82	0.084	0.12	0.024	0.024	0.077	0.077	0.024	0.024	0.76	0.71	0.21	91	210	3	100	240	30	0.71	0.95	4.9	12	-0.88	0.97	0	0.99	0.15	-0.22	0.68	-0.42	0.32	0
EMILIN1	5	elastin microfibril interfacer 1	0	2p23.3-p23.2	4	2.71	0.26	0.51	0.058	0.095	0.32	0.46	0.058	NA	0.092	0.33	6.4e-17	243	526	11	266.25	610.33	35.551	1.1202	1.213	3.8156	14	-0.6	0.93	0	0.95	0	0.15	0.8	1.4	0.13	0
EPB41	5	erythrocyte membrane protein band 4.1	0	1p33-p32	2	NA	0.48	0.5	0.048	0.056	0.055	0.085	0.048	NA	0.29	0.21	0.4	110	260	9	110	270	34	0.27	0.34	4.2	1.5	-0.44	1.1	0	1	0	NA	NA	NA	NA	0
EPHX1	5	epoxide hydrolase 1, microsomal (xenobiotic)	0	1q42.1	2	1.91	0.46	0.21	0.45	0.43	0.035	0.029	0.035	NA	0.089	0.038	0.6	115	256	16	107.13	253.48	21.561	-0.59749	-0.056335	1.1097	19	-0.5	1	0	1	0.049	-0.11	0.88	1.1	0.053	0
EPT1	5	ethanolaminephosphotransferase 1	0	2p23.3	2	NA	0.48	0.5	0.035	0.028	0.051	0.061	0.028	0.061	0.32	0.38	0.045	51	82	3	45	95	13	-0.59	0.63	2.7	2.2	-1.1	1.3	0	1.2	0	NA	NA	-0.14	0.67	0
ESRRA	5	estrogen-related receptor alpha	0	11q13	1	0	0.018	0.044	0.11	0.11	0.047	0.047	0.018	0.047	0.04	0.34	1.1e-08	110	161	3	114.46	254.1	15.832	0.32775	2.0754	2.9884	41	2.8	0.99	0.9	0.99	0.049	-0.37	0.47	-0.67	0.11	0
EXOSC4	5	exosome component 4	0	8q24.3	1	NA	1	1	0.015	0.015	0.023	0.023	0.015	0.015	1	0.45	0.04	43	84	3	50	110	9	0.62	1.3	1.9	5.5	-0.44	0.98	0.0062	0.98	0	-0.37	0.4	-0.44	0.25	0
FAM200B	5	family with sequence similarity 200, member B	0	4p15.32	2	0	0.044	0.11	0.16	0.074	0.42	0.4	0.044	NA	0.56	0.015	NA	NA	NA	NA	NA	NA	NA	NA	NA	NA	2.5	-1.3	1	0	1	0	NA	NA	NA	NA	0
FAM208A	5	family with sequence similarity 208, member A	0	3p14.3	2	NA	0.48	0.5	0.052	0.076	0.031	0.023	0.031	0.031	0.34	0.41	0.48	140	270	3	120	300	36	-0.79	0.89	5.4	1.9	-1	1	0.0062	1	0	NA	NA	-0.014	0.96	0
FAM209B	5	family with sequence similarity 209, member B	0	20q13.31	2	0	0.23	0.11	0.05	0.05	0.039	0.039	0.039	0.05	0.25	0.57	0.0034	18	40	3	25	56	6	0.89	1	1.1	0.24	-0.15	1.1	0	1.1	0	NA	NA	NA	NA	0
FAM71F2	5	family with sequence similarity 71, member F2	0	7q32.1	1	NA	0.085	0.13	0.015	0.013	0.023	0.015	0.013	0.013	1	0.45	1.7e-05	44	110	3	39	80	7	-0.51	-1.5	1.6	1.2	-0.029	1.1	0	1.1	0	9999	1	9999	0.17	0
FBXL6	5	F-box and leucine-rich repeat protein 6	0	8q24.3	1	NA	0.23	0.26	0.015	0.015	0.023	0.023	0.015	0.015	1	0.45	0.0097	120	220	11	110	230	17	-0.86	0.35	1.4	4.6	-0.97	0.96	0	0.96	0	-0.095	0.92	-0.22	0.56	0
FCHSD1	5	FCH and double SH3 domains 1	0	5q31.3	2	0.94	0.6	0.96	0.046	0.071	0.052	0.077	0.046	NA	0.32	0.49	0.0097	83	240	27	98	230	32	0.91	-0.16	0.81	1.3	-1.4	1.1	0	1.1	0	0.093	0.97	0.51	0.41	0
FLJ12825	5	uncharacterized LOC440101	0	12q13.13	15	NA	NA	0.0018	0.31	0.22	0.72	0.55	0.0018	0.0018	0.21	0.016	NA	NA	NA	NA	NA	NA	NA	NA	NA	NA	NA	NA	1.1	0	1.1	0	NA	NA	NA	NA	0
FLRT2	5	fibronectin leucine rich transmembrane protein 2	0	14q24-q32	3	0.15	0.015	0.023	0.63	0.53	0.41	0.25	0.015	0.015	0.27	0.37	2.2e-10	120	220	1	110	250	11	-0.44	1.1	3	0.42	-0.92	1.1	0	1	0	0.58	0.096	0.43	0.45	0
FOXA3	5	forkhead box A3	0	19q13.32	2	NA	0.48	0.5	0.021	0.011	0.048	0.029	0.011	0.011	0.36	0.77	0.04	70	140	1	72	140	5	0.14	0.1	1.7	0.0058	-0.33	1.1	0	1.1	0	0.63	1	9999	0.34	0
FOXK1	5	forkhead box K1	0	7p22.1	4	0.89	1	0.88	0.05	0.082	0.084	0.086	0.05	NA	0.082	0.5	3.2e-15	160	180	1	190	320	14	1.2	3.8	3.5	2.9	-1.1	0.97	0	0.98	0	-0.53	0.31	-0.055	0.82	0
FOXN4	5	forkhead box N4	0	12q24.11	3	1.77	0.69	0.37	0.036	0.057	0.16	0.23	0.036	NA	0.3	0.11	1.9e-07	57	110	2	59	110	5	0.19	0.12	1.4	0.0087	-0.21	1.1	0	1	0	9999	1	9999	0.43	0
FURIN	5	furin (paired basic amino acid cleaving enzyme)	0	15q26.1	1	2.05	0.46	0.54	0.13	0.13	0.058	0.058	0.058	NA	0.52	0.39	6.5e-11	249	366	3	236.07	527.85	40.653	-0.66165	2.5033	5.4724	25	-0.15	0.96	0	0.98	0	-0.14	0.83	-0.21	0.31	0
GAD2	5	glutamate decarboxylase 2 (pancreatic islets and brain, 65kDa)	0	10p11.23	2	0.94	1	1	0.024	0.038	0.02	0.031	0.02	0.024	0.15	0.06	0.2	123	258	7	123.36	336.99	35.365	0.025802	1.5291	4.42	0.013	-0.43	1.1	0	1	0	0	1	9999	0.55	0
GALE	5	UDP-galactose-4-epimerase	0	1p36-p35	2	NA	0.48	0.5	0.052	0.08	0.064	0.099	0.052	NA	0.14	0.74	2.6e-05	51	130	12	60	130	13	0.74	-0.17	0.21	1.5	-0.79	0.95	0	0.97	0	0.74	0.12	0.49	0.78	1
GK5	5	glycerol kinase 5 (putative)	0	3q23	1	NA	1	1	0.015	0.015	0.016	0.016	0.015	0.015	0.29	0.31	0.36	61	99	5	60	150	24	-0.04	1.9	3.8	1.7	-1.1	1.2	0	1.2	0	NA	NA	-0.57	0.17	0
GOLGA3	5	golgin A3	0	12q24.33	4	0.94	0.057	0.048	0.61	0.33	0.62	0.11	0.048	NA	0.11	0.47	7.2e-07	320	620	8	320	580	49	-0.07	-0.83	5.8	5.2	-1.3	0.99	6.5	1	0	-0.43	0.49	-0.2	0.41	0
GPATCH8	5	G patch domain containing 8	0	17q21.31	4	0.15	0.0066	0.017	0.36	0.028	0.65	0.31	0.0066	0.0066	0.52	0.0028	3e-05	210	460	4	180	500	39	-1.4	0.88	5.6	4.6	-0.85	0.99	2.9	1	5.6	NA	NA	-0.39	0.06	0
GRHL2	5	grainyhead-like 2 (Drosophila)	0	8q22.3	2	0.94	0.48	0.98	0.023	0.036	0.025	0.037	0.023	0.025	0.32	0.03	0.2	97	180	1	97	220	30	0.02	1.4	5.2	0.015	-0.56	1	0	1	21	0.63	1	-3	0.13	0
GUSB	5	glucuronidase, beta	0	7q21.11	4	1.07	1	0.99	0.019	0.032	0.026	0.042	0.019	0.026	0.42	0.11	0.0001	100	210	12	130	270	27	1.4	1.7	2.9	7.3	-1.3	1.1	0	1.1	0	0.29	0.53	0.33	0.41	0
HDAC1	5	histone deacetylase 1	0	1p34	1	NA	1	1	0.38	0.38	0.065	0.065	0.065	NA	0.23	0.83	0.04	75	74	3	87	180	22	0.78	3.9	4	14	-0.89	0.97	0	0.99	9	0.21	0.68	0.16	0.87	0
HECTD2	5	HECT domain containing E3 ubiquitin protein ligase 2	0	10q23.32	2	0	0.23	0.45	0.23	0.12	0.074	0.047	0.074	NA	0.32	0.044	1	68	110	4	96	220	33	1.8	3.8	5	0.63	-1.5	1.2	0	1.1	0	-0.095	0.91	1.2	0.16	0
HERC3	5	HECT and RLD domain containing E3 ubiquitin protein ligase 3	0	4q21	2	0.23	0.071	0.15	0.015	0.015	0.016	0.016	0.015	0.015	0.29	0.31	5.7e-08	140	200	8	130	300	39	-0.25	2.8	4.9	6.5	-0.023	1	0.021	1	0	-0.0026	1	-0.69	0.19	0
HLA-DPA1	5	major histocompatibility complex, class II, DP alpha 1	1	6p21.3	5	0.32	0.16	0.0075	0.82	0.6	0.21	0.26	0.0075	0.0075	0.0055	0.45	8.1e-16	51	110	9	62.115	148.22	9.8793	1.1086	1.1155	0.25923	11	-0.45	1.1	0	1	0	NA	NA	NA	NA	0
HNRNPU-AS1	5	HNRNPU antisense RNA 1	0	1q44	2	0.45	0.6	0.96	0.013	0.021	0.01	0.017	0.01	0.01	0.3	0.23	0.55	NA	NA	NA	NA	NA	NA	NA	NA	NA	21	-1.1	0.9	0	0.91	0	NA	NA	NA	NA	0
HPR	5	haptoglobin-related protein	0	16q22.1	2	0.94	1	1	0.023	0.036	0.037	0.059	0.023	0.037	0.41	0.05	0.0067	89	243	14	75.982	184.93	13.571	-1.174	-1.5175	-0.10792	52	1.4	1	2.9	1	0	NA	NA	NA	NA	0
HRC	5	histidine rich calcium binding protein	0	19q13.3	12	0.32	0.6	0.01	0.18	0.23	0.73	0.77	0.01	0.01	0.17	0.11	7.4e-14	158	388	17	150.85	384.34	27.455	-0.45754	-0.066276	1.849	340	5.7	1	13	1	0	-0.056	0.95	-2	0.22	0
HS6ST3	5	heparan sulfate 6-O-sulfotransferase 3	0	13q32.1	6	2.11	0.66	1	0.12	0.015	0.18	0.016	0.015	0.015	0.2	0.045	0.36	65	140	1	87	200	9	1.4	2.2	2.6	0.17	-0.44	1.1	0	1.1	0	9999	1	NA	NA	0
IGSF21	5	immunoglobin superfamily, member 21	0	1p36.13	1	NA	1	1	0.015	0.015	0.023	0.023	0.015	0.015	1	0.45	NA	97	200	3	99	220	15	0.12	0.57	3.1	0.25	-0.47	1.1	0	1.1	0	0	1	-2.2	0.11	0
IL17D	5	interleukin 17D	0	13q11	1	NA	0.044	0.062	0.0069	0.0069	0.0024	0.0024	0.0024	0.0024	0.96	0.58	0.00019	18	46	1	42	71	2	2.3	1.4	0.68	0.99	-0.65	1.1	0	1.1	0	NA	NA	-0.66	0.37	0
IMPA2	5	inositol(myo)-1(or 4)-monophosphatase 2	0	18p11.2	3	3.11	0.6	0.23	0.023	0.021	0.011	0.0088	0.011	0.0088	0.54	0.11	0.00013	48	86	3	55	120	11	0.57	1.4	2.5	8.6	-0.33	0.94	0	0.97	0	-0.39	0.34	-2.2	0.012	0
IQSEC1	5	IQ motif and Sec7 domain 1	0	3p25.2	4	0.91	0.71	0.9	0.65	0.38	0.47	0.076	0.38	NA	0.52	0.21	0.0043	210	330	2	220	470	27	0.47	3.1	4.8	12	-0.51	0.99	4.4	1	0	NA	NA	-0.77	0.034	0
JAK2	5	Janus kinase 2	0	9p24	3	1.46	0.73	0.87	0.048	0.056	0.055	0.085	0.048	NA	0.29	0.21	0.47	150	320	8	120	330	46	-1.3	0.19	5.5	4.5	-0.22	1.1	0	1.1	0	0.42	0.25	-0.096	0.68	0
JUND	5	jun D proto-oncogene	0	19p13.2	1	NA	1	1	0.015	0.015	0.023	0.023	0.015	0.015	1	0.45	0.42	52	50	0	110	160	2	3.4	4.2	1.5	38	-1.2	1	8.8	0.96	0	0.47	0.14	0.13	0.76	0
KCND3	5	potassium channel, voltage gated Shal related subfamily D, member 3	0	1p13.3	3	1.1	0.17	0.32	0.1	0.05	0.51	0.37	0.05	NA	0.41	0.16	0.00022	120	120	2	160	320	14	2.1	5.4	3.2	4.5	-0.11	0.99	0.44	0.99	0.4	-0.076	0.95	-0.66	0.42	1
KCNH3	5	potassium channel, voltage gated eag related subfamily H, member 3	0	12q13	2	0.15	0.085	0.098	0.25	0.16	0.4	0.22	0.085	NA	0.32	0.55	8.7e-05	200	260	1	240	480	30	1.6	5	5.2	0.17	-0.49	0.98	0.0062	0.98	0	9999	1	1.4	0.29	0
KCNIP1	5	Kv channel interacting protein 1	0	5q35.1	6	1.84	0.49	0.3	0.044	0.068	0.1	0.15	0.044	NA	0.39	0.18	0.086	38	51	5	43	81	13	0.45	1.6	2.2	0.069	-0.55	1	0	1	0.012	0	1	-1.7	0.57	1
KCNMA1	5	potassium channel, calcium activated large conductance subfamily M alpha, member 1	0	10q22.3	11	0.69	0.71	0.35	0.37	0.015	0.49	0.016	0.015	0.015	0.33	0.32	1	220	170	5	220	440	42	-0.13	6.4	5.7	0.1	-0.92	1.1	0	1	1.7	-1.2	1	-1.7	0.52	0
KIAA0368	5	KIAA0368	0	9q31.3	2	0.94	1	1	0.049	0.075	0.033	0.052	0.033	NA	0.22	0.25	0.39	240	540	9	230	550	85	-0.39	0.29	8.2	15	-0.39	1	2.9	1	0	NA	NA	NA	NA	0
KIAA1328	5	KIAA1328	0	18q12.2	5	0.23	0.12	0.048	0.51	0.26	0.33	0.07	0.048	NA	0.27	0.29	0.00016	60	160	9	52	130	15	-0.71	-1.2	1.6	0.4	-1.3	1.1	0	1	0	NA	NA	NA	NA	0
KIAA1549L	5	KIAA1549-like	0	11p13	3	0	0.044	0.057	0.42	0.44	0.25	0.18	0.044	NA	0.11	0.037	0.038	330	600	13	300	600	44	-1.4	0.12	4.6	0.044	-0.49	1	0.065	0.99	0.9	NA	NA	NA	NA	0
KIR3DL2	5	killer cell immunoglobulin-like receptor, three domains, long cytoplasmic tail, 2	0	19q13.4	12	0.15	0.085	0.003	0.94	0.74	0.94	1	0.003	0.003	0.45	0.0022	9e-13	19	79	3	51	120	11	2.8	1.8	2.4	0.0091	-0.2	1	0	1	21	NA	NA	NA	NA	0
KLF4	5	Kruppel-like factor 4 (gut)	0	9q31	2	1.14	1	0.88	0.015	0.015	0.016	0.015	0.015	0.015	0.29	0.31	4e-16	163	275	0	128.03	279.73	17.208	-2.4293	0.10042	3.844	15	-0.42	1	6.5	0.98	0.4	0.44	0.2	-0.26	0.38	0
KLHL11	5	kelch-like family member 11	0	17q21.2	2	0.23	0.032	0.057	0.81	0.33	0.22	0.11	0.032	NA	0.56	0.45	2e-09	100	140	5	120	270	16	1.1	3.9	2.7	1	-0.086	1.1	0	1	9	0.059	0.97	-0.67	0.55	0
KRT18	5	keratin 18, type I	0	12q13	10	0.9	1	0.0011	0.78	0.52	0.96	0.8	0.0011	0.0011	0.45	0.31	2.2e-16	72	120	2	74	170	11	0.14	2	2.8	4	-0.67	0.96	0	0.97	0	0.91	0.028	6.6	0.0013	0
KRTAP4-3	5	keratin associated protein 4-3	0	17q21.2	3	1.41	0.73	0.72	0.052	0.08	0.043	0.067	0.043	NA	0.19	0.5	1.4e-30	26	73	4	18	56	2	-1.2	-1.1	-1.1	0.0014	-0.15	1.2	0	1.2	0	NA	NA	NA	NA	0
KRTAP5-8	5	keratin associated protein 5-8	0	11q13.4	3	0.18	0.032	0.098	0.22	0.11	0.32	0.44	0.032	NA	0.42	0.0091	0.00018	20	64	3	23	53	3	0.34	-0.73	-0.05	0.013	-0.24	0.97	0	0.99	0.049	NA	NA	NA	NA	0
KRTAP9-8	5	keratin associated protein 9-8	0	17q21.2	2	3.11	0.6	0.65	0.025	0.028	0.024	0.016	0.024	0.016	0.5	0.6	0.0044	24	45	2	18	48	3	-0.86	0.2	0.48	0.0021	-0.15	1.1	0	1.1	0	NA	NA	NA	NA	0
LAMB2	5	laminin, beta 2 (laminin S)	0	3p21	4	0.15	0.085	0.1	0.74	0.3	0.78	0.5	0.085	NA	0.054	0.0061	0.0015	385	994	46	400.99	1065.2	89.855	0.62771	0.77479	4.2871	79	0.79	0.99	12	1	0	0	1	-0.27	0.44	0
LAMC1	5	laminin, gamma 1 (formerly LAMB2)	0	1q31	3	NA	0.044	0.045	0.88	0.63	0.9	0.73	0.044	NA	0.16	0.51	0.001	250	530	3	250	570	54	0.29	0.93	6.9	26	-0.2	0.99	1.7	1	17	0.44	0.24	0.24	0.24	0
LIMS2	5	LIM and senescent cell antigen-like domains 2	0	2q14.3	4	0.23	0.026	0.077	0.51	0.43	0.59	0.54	0.026	NA	0.14	0.43	1.8e-07	74	150	9	71	140	12	-0.25	-0.43	0.85	51	0.47	1.1	0	1	0.012	0.16	0.85	0.075	0.86	0
LOC654342	5	lymphocyte-specific protein 1 pseudogene	0	2p11.1	2	2.11	0.66	0.77	0.64	0.67	0.044	0.033	0.044	NA	0.035	0.033	0.0027	NA	NA	NA	NA	NA	NA	NA	NA	NA	NA	NA	NA	NA	NA	NA	NA	NA	NA	NA	0
LRP5	5	low density lipoprotein receptor-related protein 5	0	11q13.4	4	0.55	0.49	0.52	0.22	0.063	0.32	0.062	0.063	NA	0.48	0.0019	1e-11	541	946	15	507.99	1101.8	67.797	-1.1515	1.6684	5.9419	8.7	-0.38	1	0	1	0	0.28	0.52	-0.46	0.25	0
LRRC20	5	leucine rich repeat containing 20	0	10q22.1	3	0.23	0.12	0.043	0.061	0.041	0.44	0.3	0.041	NA	0.51	0.24	1.7e-14	63	110	3	57.381	124.6	6.8258	-0.5831	0.46486	1.3569	16	1.2	1	2.9	1	0	0.066	0.95	-0.94	0.029	0
LRRTM1	5	leucine rich repeat transmembrane neuronal 1	0	2p12	1	2.83	0.4	0.45	0.11	0.11	0.045	0.045	0.045	NA	0.3	0.18	NA	95	120	0	160	270	9	3.1	4.4	3	0.082	-0.52	1.1	0	1.1	0	-0.72	1	-2.2	0.71	0
MAML2	5	mastermind-like 2 (Drosophila)	0	11q21	7	1.48	1	1	0.17	0.036	0.25	0.048	0.036	NA	0.23	0.6	0.12	150	350	2	130	300	28	-0.91	-1.3	4.8	1.2	-1.2	1.1	0	1	0	NA	NA	-0.19	0.53	0
MAPK8IP2	5	mitogen-activated protein kinase 8 interacting protein 2	0	22q13.33	3	1.96	1	1	0.048	0.082	0.065	0.11	0.048	NA	0.21	0.069	0.0062	120	170	0	180	300	17	2.9	3.9	4.1	0.13	-0.56	0.99	4.4	1	23	NA	NA	-0.51	0.88	0
MDGA2	5	MAM domain containing glycosylphosphatidylinositol anchor 2	0	14q21.3	1	NA	1	1	0.015	0.015	0.016	0.016	0.015	0.015	0.29	0.31	0.36	96	200	3	86	230	28	-0.64	1.2	4.7	0.002	-0.55	1.3	0	1.3	0	9999	1	-1.2	0.1	0
MDH1B	5	malate dehydrogenase 1B, NAD (soluble)	0	2q33.3	1	NA	1	1	0.015	0.015	0.023	0.023	0.015	0.015	1	0.45	0.04	78	180	18	69	170	19	-0.64	-0.5	0.24	0.36	-0.45	1.1	0	1.1	0	-1	1	NA	NA	0
MEF2C	5	myocyte enhancer factor 2C	0	5q14.3	2	5.19	0.037	0.1	0.38	0.38	0.065	0.065	0.037	NA	0.23	0.71	NA	50	48	7	82	160	18	2.2	4.5	2.5	4.3	-0.39	1	0	1	0	NA	NA	-0.47	0.18	0
MFSD10	5	major facilitator superfamily domain containing 10	0	4p16.3	2	0.94	1	1	0.027	0.043	0.068	0.1	0.027	NA	1	0.64	0.36	130	230	11	89	170	13	-2.8	-2.2	0.48	12	-1.4	0.96	0	0.98	0.0031	0.28	0.64	0.012	0.97	0
MICALL2	5	MICAL-like 2	0	7p22.3	7	0.39	0.28	0.071	0.31	0.045	0.57	0.17	0.045	NA	0.1	0.11	2.2e-16	323	675	38	242.42	544.34	36.281	-4.0681	-1.9902	-0.26445	5	-0.71	0.92	0	0.95	0	NA	NA	-0.16	0.78	0
MLPH	5	melanophilin	0	2q37.3	2	0.11	0.039	0.092	0.28	0.26	0.053	0.031	0.039	NA	0.046	0.67	2.6e-05	110	230	9	110	220	23	0.15	-0.57	2.9	6.7	-0.17	0.97	0.44	1	0	9999	1	-0.25	0.46	0
MORC2	5	MORC family CW-type zinc finger 2	0	22q12.2	1	5.94	0.17	0.2	0.21	0.21	0.099	0.099	0.099	NA	0.77	0.05	3.3e-05	140	240	3	150	380	42	0.29	3.7	6	5.6	-0.78	0.94	0	0.95	0	-0.14	0.83	NA	NA	0
MOXD1	5	monooxygenase, DBH-like 1	0	6q23.2	1	NA	0.48	0.5	0.097	0.0056	0.25	0.015	0.0056	0.0056	0.41	0.35	0.04	96	230	18	86	180	22	-0.67	-1.8	0.91	0.95	-0.69	1.2	0	1.1	0	NA	NA	-0.57	0.76	0
MRRF	5	mitochondrial ribosome recycling factor	0	9q33.2	3	NA	0.48	0.26	0.019	0.012	0.037	0.023	0.012	0.012	0.41	0.17	0.04	34	100	7	32	83	7	-0.23	-0.96	0.16	9.9	-0.2	0.88	0	0.9	0	-0.12	0.86	-0.44	0.34	0
MTHFD1	5	methylenetetrahydrofolate dehydrogenase (NADP+ dependent) 1, methenyltetrahydrofolate cyclohydrolase, formyltetrahydrofolate synthetase	0	14q24	4	0.54	0.49	0.7	0.05	0.036	0.09	0.059	0.036	NA	0.32	0.11	0.045	140	260	8	150	320	38	0.43	1.7	4.8	12	-0.043	1	0.19	1	3.1	-0.14	0.82	-0.56	0.35	0
MXRA7	5	matrix-remodelling associated 7	0	17q25.1	1	4.42	0.34	0.37	0.024	0.024	0.043	0.043	0.024	0.024	0.55	0.12	0.72	19	38	3	22	35	4	0.33	-0.23	0.54	23	0.39	1.1	0	1.1	0	NA	NA	1.1	0.081	0
MYO1E	5	myosin IE	0	15q21-q22	12	3.69	0.14	0.015	0.52	0.089	0.21	0.025	0.015	0.015	0.33	0.024	0.0011	190	380	13	180	390	51	-0.71	0.13	5.2	2.4	-0.97	1	0.065	0.99	17	-0.15	0.84	0.65	0.46	0
MZT2A	5	mitotic spindle organizing protein 2A	0	2q21.1	4	NA	0.1	0.14	0.033	0.0072	0.044	0.048	0.0072	0.0072	0.21	0.68	0.045	45	93	6	40.816	85.178	2.8938	-0.51481	-0.30117	-1.6921	39	2.5	0.96	0	0.98	0.049	NA	NA	NA	NA	0
NARF	5	nuclear prelamin A recognition factor	0	17q25.3	2	1.53	0.69	0.83	0.089	0.083	0.027	0.027	0.027	0.027	0.039	0.54	NA	88	170	8	82	180	19	-0.41	0.33	2.4	12	-0.3	0.98	0	1	21	-0.12	0.86	-0.4	0.13	0
NEDD4L	5	neural precursor cell expressed, developmentally down-regulated 4-like, E3 ubiquitin protein ligase	0	18q21.31	2	0.18	0.057	0.0093	0.5	0.48	0.18	0.16	0.0093	0.0093	0.14	0.13	NA	140	180	3	140	300	42	0.05	3.5	6	3.4	-0.42	0.99	2.9	1	0	-0.23	0.67	-0.14	0.55	0
NKD2	5	naked cuticle homolog 2 (Drosophila)	0	5p15.3	2	0	0.1	0.22	0.12	0.023	0.42	0.13	0.023	NA	1	0.098	0.033	118	277	18	123.46	272.44	17.689	0.38611	-0.098069	-0.068602	1.9	-0.25	0.96	0	0.97	0	0.69	0.1	1.2	0.29	0
NTNG1	5	netrin G1	0	1p13.3	2	0.94	1	1	0.049	0.075	0.079	0.095	0.049	NA	0.36	0.0038	0.72	72	120	4	95	190	18	1.5	2.6	3.3	0.014	-0.93	1.1	0	1	0.049	-0.23	1	0.21	0.94	0
NUDT21	5	nudix (nucleoside diphosphate linked moiety X)-type motif 21	0	16q12.2	1	0.09	0.017	0.033	0.024	0.024	0.02	0.02	0.017	0.02	0.13	0.66	7e-07	35	7	0	33	79	9	-0.26	4	3	8.4	-1.4	0.97	0.065	0.95	0	-0.19	0.72	-0.51	0.18	0
NUDT4	5	nudix (nucleoside diphosphate linked moiety X)-type motif 4	0	12q21	2	3.11	0.6	0.65	0.033	0.051	0.21	0.29	0.033	NA	0.71	0.23	NA	20	37	2	23	48	6	0.39	0.78	1.6	77	3.7	0.92	0	0.93	0	-0.36	0.32	-0.62	0.058	0
OBSL1	5	obscurin-like 1	0	2q35	5	0.27	0.14	0.028	0.28	0.15	0.35	0.23	0.028	NA	0.19	0.036	2.5e-17	517	1170	51	511.45	1170.7	73.378	-0.19297	0.006846	2.4208	23	0.15	1	4.4	0.98	0.012	NA	NA	-0.69	0.052	0
OTUD1	5	OTU deubiquitinase 1	0	10p12.2	2	7.36	0.026	0.034	0.18	0.15	0.3	0.26	0.026	NA	0.36	0.57	NA	NA	NA	NA	NA	NA	NA	NA	NA	NA	13	2.4	0.94	0	0.95	0	NA	NA	1.3	0.043	0
PAK4	5	p21 protein (Cdc42/Rac)-activated kinase 4	0	19q13.2	4	0	0.018	0.057	0.26	0.044	0.73	0.46	0.018	NA	0.33	0.008	0.033	140	220	3	120	240	17	-0.93	0.53	3.3	2.2	-1.1	1	13	1	0.012	-0.17	0.77	0.16	0.69	0
PCDHB2	5	protocadherin beta 2	0	5q31	5	2.34	0.3	0.23	0.0074	0.014	0.04	0.061	0.0074	0.0074	0.39	0.53	4e-16	NA	NA	NA	NA	NA	NA	NA	NA	NA	0.52	-0.45	1.2	0	1.2	0	1.8	1	2.1	0.3	0
PDHX	5	pyruvate dehydrogenase complex, component X	0	11p13	1	NA	0.1	0.12	0.064	0.064	0.016	0.016	0.016	0.016	0.69	0.61	0.68	101	289	11	99.078	279.43	25.359	-0.1518	-0.20345	2.6423	29	3.9	1.1	0	1.1	0	-0.089	0.92	-0.97	0.066	0
PGM3	5	phosphoglucomutase 3	0	6q14.1-q15	3	0.22	0.071	0.0052	0.082	0.078	0.032	0.032	0.0052	0.0052	0.22	0.14	2.2e-16	103	227	14	107.7	300.72	33.518	0.35613	1.5108	3.1241	3.1	-0.89	1	8.8	1	0	0.32	0.61	-0.2	0.77	0
PGR	5	progesterone receptor	0	11q22-q23	8	1.46	0.73	0.54	0.038	0.061	0.032	0.051	0.032	0.061	0.42	0.55	0.32	130	260	3	210	350	20	3.2	2.5	3.8	1.4	-0.24	0.89	0	0.89	0	0	1	9999	0.42	0
PHF19	5	PHD finger protein 19	0	9q33.2	3	0.23	0.34	0.33	0.12	0.038	0.2	0.27	0.038	NA	0.23	0.23	1.5e-22	86	97	2	97	210	25	0.69	3.9	4.5	2.6	-1.2	1	0.19	1	1.7	0.84	0.16	-0.58	0.26	0
PHKB	5	phosphorylase kinase, beta	0	16q12-q13	3	NA	0.48	0.26	0.022	0.022	0.038	0.051	0.022	0.022	0.23	0.54	0.22	140	370	24	150	350	49	0.4	-0.55	3.5	9.7	0.28	1.2	0	1.2	0	-0.28	0.64	-0.54	0.41	0
PKP2	5	plakophilin 2	0	12p11	5	0.32	0.08	0.098	0.33	0.082	0.69	0.57	0.08	NA	0.34	0.034	0.017	208	513	32	211.99	499.59	40.596	0.21566	-0.21313	1.2502	64	5.8	1	0.9	1	0.15	0.39	0.27	-0.0085	0.97	1
PLEKHA7	5	pleckstrin homology domain containing, family A member 7	0	11p15.1	3	5.94	0.17	0.23	0.065	0.089	0.023	0.039	0.023	NA	0.28	0.43	0.61	200	430	17	200	440	53	-0.05	0.29	4.9	5.4	0.41	0.91	0	0.92	0	-0.091	0.97	-0.66	0.5	0
PLXNC1	5	plexin C1	0	12q23.3	6	0.62	0.71	0.12	0.04	0.057	0.14	0.2	0.04	NA	0.064	0.11	7.8e-11	331	505	13	335.1	827.54	75.637	0.17599	3.9843	6.674	0.28	-0.6	1	0.9	0.99	1.7	NA	NA	0.6	0.27	0
POLR2M	5	polymerase (RNA) II (DNA directed) polypeptide M	0	15q21.3	1	NA	0.48	0.49	0.35	0.35	0.018	0.018	0.018	0.018	0.082	0.49	0.037	81	240	5	78.013	205.88	14.425	-0.26585	-0.84502	2.2995	0.11	-0.025	1.2	0	1.1	0	-0.3	0.46	-0.73	0.24	0
POLR3E	5	polymerase (RNA) III (DNA directed) polypeptide E (80kD)	0	16p12.2	2	NA	0.23	0.26	0.035	0.022	0.051	0.012	0.022	0.012	0.32	0.38	0.0097	150	230	9	150	300	30	-0.34	1.9	3.8	7.5	-0.72	1	0.19	1.1	0	-0.36	0.4	0.22	0.4	0
PPP1R12C	5	protein phosphatase 1, regulatory subunit 12C	0	19q13.42	4	0.29	0.071	0.11	0.24	0.071	0.78	0.64	0.071	NA	0.11	0.11	9e-09	120	230	6	140	280	27	1.1	1.4	4	71	0.4	0.95	0	0.97	0	0.18	0.75	-0.074	0.81	0
PPP2CA	5	protein phosphatase 2, catalytic subunit, alpha isozyme	0	5q31.1	2	0.2	0.17	0.61	0.24	0.17	0.1	0.077	0.1	NA	0.62	0.37	0.00036	47	15	0	44	110	13	-0.28	4.5	3.5	23	-0.21	1	14	1	0	0.074	0.93	-0.29	0.49	0
PPP4R1	5	protein phosphatase 4, regulatory subunit 1	0	18p11.22	1	NA	1	1	0.015	0.015	0.016	0.016	0.015	0.015	0.29	0.31	0.2	130	240	4	130	300	36	-0.03	1.7	5.3	9.5	-0.82	0.98	0	0.98	0	0.033	0.97	-0.17	0.36	0
PRH1	5	proline-rich protein HaeIII subfamily 1	0	12p13.2	101	NA	0.23	0.00058	0.79	0.6	0.39	0.58	0.00058	0.00058	0.06	0.23	2e-17	29	72	4	32.504	90.588	6.6586	0.48313	0.694	0.95472	NA	NA	1	0	1	0	NA	NA	NA	NA	0
PRH1-PRR4	5	PRH1-PRR4 readthrough	0	12p	101	NA	0.23	0.00064	0.79	0.6	0.39	0.58	0.00064	0.00064	0.06	0.23	5.3e-18	NA	NA	NA	NA	NA	NA	NA	NA	NA	NA	NA	1	0	1	0	NA	NA	NA	NA	0
PRKCB	5	protein kinase C, beta	0	16p11.2	1	0	0.48	0.98	0.2	0.2	0.25	0.053	0.2	NA	0.41	0.014	0.72	110	100	0	130	270	26	0.8	4.9	5.1	0.24	-0.59	0.96	0.0062	0.97	0.0031	-0.79	1	1.1	0.077	0
PTPN1	5	protein tyrosine phosphatase, non-receptor type 1	0	20q13.1-q13.2	2	0.19	0.037	0.052	0.61	0.066	0.96	0.6	0.037	NA	0.38	0.36	7.3e-23	96	129	5	101.29	254.24	27.526	0.41291	2.7911	3.9786	19	-0.12	1	8.8	0.99	9	0.13	0.86	0.22	0.55	0
PTPN13	5	protein tyrosine phosphatase, non-receptor type 13 (APO-1/CD95 (Fas)-associated phosphatase)	0	4q21.3	7	2.32	0.3	0.19	0.17	0.21	0.045	0.077	0.045	NA	0.38	0.18	0.055	290	780	30	250	630	76	-1.3	-3	5.2	1	-1.1	1.1	0	1	0	-0.24	0.65	0.47	0.42	0
PTPRM	5	protein tyrosine phosphatase, receptor type, M	0	18p11.2	5	1.48	0.48	0.5	0.023	0.011	0.11	0.02	0.011	0.011	0.32	0.75	0.25	230	420	8	230	520	64	0.29	2.1	6.9	19	1	1	8.8	1	0	0.37	0.32	-0.74	0.34	0
RAB21	5	RAB21, member RAS oncogene family	0	12q21.1	3	NA	0.044	0.025	0.49	0.25	0.83	0.38	0.025	NA	0.39	0.12	0.04	30	72	4	38.823	108.75	13.645	1.1131	1.2522	2.4195	16	1.6	1	1.7	1	0	0.08	0.92	-0.56	0.2	0
RARB	5	retinoic acid receptor, beta	0	3p24.2	6	NA	0.48	0.5	0.71	0.036	0.51	0.062	0.036	NA	0.31	0.66	0.0067	82	79	0	60	150	21	-1.7	2.8	4.5	3.4	6.7e-05	1	0	1	0.049	0.6	0.72	-0.2	0.49	0
RASSF1	5	Ras association (RalGDS/AF-6) domain family member 1	0	3p21.3	3	1.61	0.71	0.84	0.023	0.036	0.025	0.037	0.023	0.025	0.35	0.03	7.3e-09	52	120	11	59	150	10	0.58	1.1	-0.17	9.2	-0.79	1	0	1	0.012	0.49	0.14	-0.16	0.59	0
RBFA	5	ribosome binding factor A (putative)	0	18q23	2	0.28	0.34	0.56	0.019	0.029	0.036	0.055	0.019	0.029	0.41	0.38	0.001	63	130	7	69	130	11	0.48	0.23	1.3	9.5	-0.22	1.1	0	1	0	-0.00017	1	-0.99	0.19	0
RPN2	5	ribophorin II	0	20q12-q13.1	6	0.41	0.28	0.69	0.086	0.053	0.2	0.11	0.053	NA	0.31	0.67	0.045	97	220	7	100	220	23	0.44	-0.01	3.3	46	-0.64	0.95	0	0.97	0	0.042	0.97	0.078	0.89	0
RUFY3	5	RUN and FYVE domain containing 3	0	4q13.3	1	0	0.48	0.98	0.72	0.62	0.76	0.093	0.48	NA	0.36	0.0021	0.045	69	140	4	75	180	29	0.43	1.6	4.6	3.5	-1.1	0.93	0	0.96	0	-0.44	0.49	-0.43	0.21	0
SALL3	5	spalt-like transcription factor 3	0	18q23	8	0.76	0.23	0.093	0.87	0.39	0.96	1	0.093	NA	0.055	0.017	8.1e-20	458	756	6	391.02	780.4	26.959	-2.6626	0.31032	3.7406	0.025	-0.57	1.2	0	1.1	0	0.2	1	9999	0.55	0
SCN2B	5	sodium channel, voltage gated, type II beta subunit	0	11q23	1	NA	1	1	0.015	0.015	0.023	0.023	0.015	0.015	1	0.45	0.04	38	86	2	43	94	5	0.44	0.38	1.4	3.4	-0.2	1.1	0	1.1	0	1.1	1	-0.2	0.87	0
SCOC	5	short coiled-coil protein	0	4q31.1	2	0	0.1	0.11	0.034	0.029	0.31	0.26	0.029	NA	1	0.098	NA	1	18	1	9	23	4	1.7	0.52	1.3	17	-0.42	1.1	0	1.1	0	0.18	0.74	-0.6	0.68	0
SCRN1	5	secernin 1	0	7p14.3	2	0.94	1	1	0.023	0.036	0.032	0.048	0.023	0.032	0.29	0.15	0.045	65	140	4	67	150	12	0.15	0.34	2.3	4.3	-0.85	1.1	0	1.1	0	0.24	0.78	0.24	0.41	0
SCRT2	5	scratch family zinc finger 2	0	20p13	5	1.42	0.72	0.82	0.17	0.04	0.18	0.067	0.04	NA	0.24	0.45	1e-06	69	78	0	89.073	174.1	7.7582	1.6719	2.5882	2.5811	0.0052	-0.35	0.88	0	0.9	0	0	1	9999	0.42	0
SCUBE3	5	signal peptide, CUB domain, EGF-like 3	0	6p21.3	5	0.2	0.17	0.33	0.092	0.093	0.14	0.19	0.092	NA	0.21	0.0006	0.00024	140	280	2	170	400	40	1.5	2.9	5.9	1.8	-0.12	0.96	0	0.96	0	-0.07	0.96	-0.67	0.74	0
SELE	5	selectin E	0	1q22-q25	2	1.77	0.69	0.77	0.015	0.012	0.016	0.014	0.012	0.012	0.29	0.29	0.042	80	210	15	77	180	21	-0.22	-1.1	1.3	2.4	-0.074	0.83	0	0.83	0	0.79	1	1.5	0.19	0
SF3A3	5	splicing factor 3a, subunit 3, 60kDa	0	1p34.3	1	NA	1	0.93	0.015	0.015	0.023	0.023	0.015	0.015	1	0.45	4.4e-35	66	62	1	61	150	30	-0.37	3.6	5.3	6.4	-1.5	0.99	4.4	1	22	0.072	0.93	-0.031	0.95	0
SFI1	5	Sfi1 homolog, spindle assembly associated (yeast)	0	22q12.2	1	2.3	0.015	0.019	0.85	0.34	0.99	0.022	0.015	0.015	0.3	0.13	2.3e-12	267	760	75	267.56	719.01	89.636	0.026713	-0.54318	1.4325	1.1	-0.9	0.97	0	0.98	0	-0.056	0.97	0.35	0.24	0
SGOL1	5	shugoshin-like 1 (S. pombe)	0	3p24.3	2	0.94	1	1	0.049	0.075	0.07	0.076	0.049	NA	0.23	0.24	0.045	73	210	13	61	160	19	-0.93	-2	1.3	0.061	-0.32	1.2	0	1.2	0	NA	NA	0.76	0.55	0
SLC10A4	5	solute carrier family 10, member 4	0	4p11	1	NA	1	1	0.015	0.015	0.016	0.016	0.015	0.015	0.29	0.31	0.04	51	94	2	86	150	6	2.4	2.3	1.6	0.13	-0.45	1.3	0	1.2	0	0.45	1	0.84	0.41	0
SLC25A45	5	solute carrier family 25, member 45	0	11q13.1	1	NA	0.48	0.26	0.017	0.0094	0.0026	0.0026	0.0026	0.0026	0.79	0.41	0.011	50	130	10	52	120	11	0.15	-0.1	0.29	1.3	-0.65	1	0	1	0	0.47	0.69	0.72	0.4	0
SLC35E4	5	solute carrier family 35, member E4	0	22q12.2	2	0.45	0.085	0.18	0.45	0.034	0.73	0.09	0.034	NA	0.79	0.69	0.0003	66	120	3	71	140	6	0.36	1.2	1.2	1.4	-0.61	1.2	0	1.2	0	0.31	0.57	0.51	0.41	0
SLC35G6	5	solute carrier family 35, member G6	0	17p13.1	8	NA	NA	0.036	0.5	0.17	0.8	0.43	0.036	NA	0.61	0.12	2.5e-08	53	110	5	65	120	6	0.96	0.81	0.49	0.033	-0.15	0.89	0	0.91	0	NA	NA	NA	NA	0
SLC4A9	5	solute carrier family 4, sodium bicarbonate cotransporter, member 9	0	5q31	1	NA	1	1	0.015	0.015	0.016	0.016	0.015	0.015	0.29	0.31	0.015	120	300	26	120	260	25	-0.17	-1.1	-0.19	0.04	-0.16	1.1	0	1.1	0	-0.11	1	9999	0.55	0
SLC6A3	5	solute carrier family 6 (neurotransmitter transporter), member 3	0	5p15.3	2	NA	0.48	0.5	0.021	0.011	0.033	0.02	0.011	0.011	0.32	0.37	0.045	150	160	1	150	260	21	-0.27	3.2	4.4	0.028	-0.16	0.99	4.4	0.99	5.6	9999	1	9999	0.55	0
SLC9A5	5	solute carrier family 9, subfamily A (NHE5, cation proton antiporter 5), member 5	0	16q22.1	4	0.48	0.44	0.43	0.2	0.055	0.38	0.13	0.055	NA	0.53	0.025	1.1e-06	150	220	9	150	330	32	0.19	3.1	4	0.63	-0.5	1	0.44	1	0	0.39	1	-0.47	0.36	0
SMG1	5	SMG1 phosphatidylinositol 3-kinase-related kinase	0	16p12.3	2	0.94	0.6	0.96	0.015	0.024	0.03	0.048	0.015	0.015	0.29	0.31	0.81	420	730	4	370	890	100	-1.8	2.6	9.6	6.1	-0.61	0.78	0	0.85	0	NA	NA	-0.3	0.39	0
SPEG	5	SPEG complex locus	0	2q35	5	0.51	1	0.08	0.66	0.71	0.85	1	0.08	NA	0.16	0.034	1.9e-19	520	920	15	640	1400	90	2.8	5.8	7.8	12	-0.17	0.99	2.9	1	13	0.27	0.75	-0.3	0.28	0
SPTY2D1	5	SPT2, Suppressor of Ty, domain containing 1 (S. cerevisiae)	0	11p15.1	1	NA	1	1	0.015	0.015	0.023	0.023	0.015	0.015	1	0.45	0.72	83	220	2	77	220	27	-0.39	0.03	4.7	2.1	-0.98	1	0	1	0	NA	NA	0.14	0.44	0
STIL	5	SCL/TAL1 interrupting locus	0	1p32	4	1.83	0.48	0.58	0.071	0.023	0.37	0.073	0.023	NA	0.4	0.35	0.002	130	390	8	150	360	33	1.1	-0.73	4.3	0.18	-0.48	1.1	0	1	1.7	NA	NA	1	0.56	0
SVIL	5	supervillin	0	10p11.2	3	1.24	1	1	0.75	0.55	0.26	0.098	0.26	NA	0.45	0.65	9.6e-05	370	760	13	410	830	78	1.1	1.1	7.3	37	0.14	1	0	1	0	0.2	0.69	-0.13	0.2	0
SYK	5	spleen tyrosine kinase	0	9q22	1	NA	1	1	0.015	0.015	0.016	0.016	0.015	0.015	0.29	0.31	0.04	100	150	1	110	220	23	0.68	2.4	4.6	0.77	-0.59	0.98	0.19	0.97	0	-0.21	1	0.38	0.44	0
TAF5	5	TAF5 RNA polymerase II, TATA box binding protein (TBP)-associated factor, 100kDa	0	10q24-q25.2	2	NA	0.48	0.5	0.048	0.041	0.021	0.012	0.021	0.012	0.34	0.33	0.00069	98	140	1	120	260	26	1.5	3.5	4.9	0.76	-0.62	1	8.8	0.99	0.4	0.24	0.91	-0.36	0.37	0
TANC1	5	tetratricopeptide repeat, ankyrin repeat and coiled-coil containing 1	0	2q24.2	5	0	0.66	0.89	0.11	0.015	0.12	0.023	0.015	0.015	0.58	0.45	0.007	320	600	13	320	640	54	-0.01	0.83	5.5	14	0.81	0.99	10	0.99	9	-0.27	0.54	-0.22	0.26	0
TBC1D9B	5	TBC1 domain family, member 9B (with GRAM domain)	0	5q35.3	1	0	0.48	0.96	0.72	0.038	0.34	0.032	0.038	NA	0.16	0.13	0.16	250	450	18	240	470	39	-0.46	0.42	3.3	8.9	-2.2	1	0	1	0	-0.17	0.75	-0.46	0.12	0
THAP11	5	THAP domain containing 11	0	16q22.1	4	NA	0.1	0.14	0.033	0.0092	0.09	0.076	0.0092	0.0092	0.29	0.85	0.00024	73	59	1	85	170	5	0.81	4.2	1.9	NA	NA	1	0.9	1	0	-0.098	0.9	-0.38	0.41	0
THOC5	5	THO complex 5	0	22q12.2	3	1.32	1	0.78	0.051	0.067	0.022	0.014	0.022	0.014	0.17	0.093	5.1e-06	140	296	11	153.88	392.7	41.903	0.87943	1.7341	4.4238	5.5	0.071	0.98	0.19	0.98	0	-0.47	0.19	-0.26	0.58	0
TIMM44	5	translocase of inner mitochondrial membrane 44 homolog (yeast)	0	19p13.2	4	2.83	0.4	0.49	0.2	0.04	0.21	0.017	0.04	NA	0.25	0.67	0.35	83	160	4	110	200	23	1.7	1.4	3.9	22	1.2	0.98	0.021	0.98	0	-0.19	0.73	-0.92	0.04	0
TMEM179	5	transmembrane protein 179	0	14q32.33	1	NA	1	1	0.015	0.015	0.016	0.016	0.015	0.015	0.29	0.31	0.04	37	47	1	42	72	3	0.49	1.5	1.3	0.061	-0.5	1.1	0	1	0	-0.79	0.0068	-1.6	0.033	0
TMEM52	5	transmembrane protein 52	0	1p36.33	3	0.76	1	0.9	0.015	0.015	0.023	0.023	0.015	0.015	0.21	0.32	0.04	38	66	1	33	64	4	-0.56	-0.1	1.5	0.53	-0.3	1.1	0	1.1	0	NA	NA	-3.5	0.048	0
TMEM70	5	transmembrane protein 70	0	8q21.11	2	0.15	0.085	0.0026	0.12	0.12	0.76	0.76	0.0026	0.0026	0.53	0.62	0.15	42	89	5	44	96	9	0.21	0.33	1.2	11	0.28	0.94	0	0.97	0	-0.12	0.86	-0.74	0.11	0
TOM1L2	5	target of myb1-like 2 (chicken)	0	17p11.2	1	1.52	0.72	0.82	0.11	0.11	0.017	0.017	0.017	0.017	0.71	0.04	0.72	137	280	11	126.56	313.79	32.798	-0.72969	0.67787	3.527	43	2	0.99	8.8	1	1.7	0.21	0.76	-0.46	0.082	0
TPCN1	5	two pore segment channel 1	0	12q24.13	2	0.65	0.69	0.26	0.1	0.092	0.14	0.12	0.092	NA	0.83	0.17	1.5e-05	170	260	12	160	340	39	-0.48	2.3	4.3	26	0.25	1	0	1.1	0	0.33	0.5	-0.87	0.31	0
TPGS2	5	tubulin polyglutamylase complex subunit 2	0	18q12.2	3	0.15	0.085	0.028	0.43	0.44	0.2	0.15	0.028	NA	0.14	0.19	9.7e-05	34	110	7	43	96	9	0.83	-0.79	0.8	2.6	-1	1.1	0	1	0	0.16	0.82	-0.61	0.5	0
TRAF1	5	TNF receptor-associated factor 1	0	9q33-q34	4	5.19	0.037	0.052	1	1	0.53	0.53	0.037	NA	0.49	0.59	8.5e-15	90	206	7	106.74	246.67	17.376	1.2734	0.92019	2.3067	1.6	-0.63	1.1	0	1.1	0	NA	NA	2.1	0.14	0
TRDN	5	triadin	0	6q22.31	1	NA	1	1	0.015	0.015	0.016	0.016	0.015	0.015	0.29	0.31	0.72	59	160	20	55	120	30	-0.3	-1.8	1.8	26	0.82	0.92	0.0062	0.89	0	0.08	0.92	-0.69	0.051	0
TRIM47	5	tripartite motif containing 47	0	17q25	1	0.11	0.039	0.073	0.078	0.078	0.75	0.69	0.039	NA	0.65	0.66	5.1e-06	74	190	3	100	220	13	1.7	0.87	2.7	8.6	-0.75	0.92	0	0.92	0	0.35	0.35	1.5	0.11	0
TSC22D2	5	TSC22 domain family, member 2	0	3q25.1	2	0.94	1	1	0.015	0.024	0.03	0.048	0.015	0.015	0.29	0.31	0.0067	120	230	2	220	350	14	4.1	3.1	3.2	4.1	-0.64	1	0.44	1	13	-0.2	0.74	0.018	0.96	0
TSSK6	5	testis-specific serine kinase 6	0	19p13.11	1	NA	1	1	0.015	0.015	0.023	0.023	0.015	0.015	1	0.45	0.04	67	69	1	100	180	7	2.2	4.1	2.2	0.065	-0.31	1	0.065	1	0	9999	1	-0.014	0.99	0
UBAC1	5	UBA domain containing 1	0	9q34.3	1	NA	0.3	0.7	0.015	0.015	0.023	0.023	0.015	0.015	1	0.45	NA	82	160	2	94	170	15	0.76	0.53	3.3	25	0.9	1	0.9	1	0	-0.36	0.32	-0.64	0.2	0
UGGT1	5	UDP-glucose glycoprotein glucosyltransferase 1	0	2q14.3	1	1.96	1	1	0.64	0.64	0.047	0.047	0.047	NA	0.34	0.31	0.0028	180	460	18	210	470	65	1	0.17	5.8	4	-0.53	0.98	0.19	0.96	0	0.047	0.96	-0.052	0.89	0
UPF1	5	UPF1 regulator of nonsense transcripts homolog (yeast)	0	19p13.11	3	0.59	0.66	0.62	0.048	0.074	0.099	0.15	0.048	NA	0.49	0.49	0.00063	240	170	2	280	510	36	1.4	7.4	5.6	10	-1.5	0.99	8.8	1	13	NA	NA	-0.65	0.42	0
UQCRC1	5	ubiquinol-cytochrome c reductase core protein I	0	3p21.3	2	0	0.044	0.11	0.28	0.15	0.41	0.41	0.044	NA	0.34	0.11	0.0065	131	275	8	116.34	302.16	26.424	-1.0684	0.55518	3.3212	260	4.9	0.99	1.7	1	24	-0.23	0.66	-1.4	0.011	0
USP31	5	ubiquitin specific peptidase 31	0	16p12.2	2	NA	0.48	0.5	0.052	0.08	0.043	0.067	0.043	NA	0.22	0.41	0.09	220	410	10	220	480	33	0.12	1.5	3.9	4.3	0.11	0.89	0	0.92	0	-0.75	0.096	-0.14	0.5	0
VPS37A	5	vacuolar protein sorting 37 homolog A (S. cerevisiae)	0	8p22	2	1.48	0.6	0.64	0.12	0.036	0.021	0.012	0.021	0.012	0.25	0.56	0.00058	61	140	3	45	100	15	-1.5	-1.9	3	6.5	0.098	0.93	0	0.94	0	-0.16	0.81	-0.42	0.29	0
VTI1A	5	vesicle transport through interaction with t-SNAREs 1A	0	10q25.2	7	1.32	0.48	0.98	0.074	0.13	0.098	0.053	0.074	NA	0.054	0.76	0.04	39	124	8	45.97	129.13	16.785	0.80809	0.16032	1.987	1.2	-1.4	1	0	1	0	-0.45	0.54	-0.33	0.32	1
WDR37	5	WD repeat domain 37	0	10p15.3	3	0.94	1	1	0.059	0.043	0.0082	0.014	0.0082	0.0082	0.31	0.11	0.2	110	130	1	110	220	21	-0.05	2.9	4.3	6.7	0.14	0.95	0	1	0.0031	0.24	0.88	-0.51	0.1	0
WDR59	5	WD repeat domain 59	0	16q23.1	2	0.94	1	0.47	0.051	0.078	0.035	0.056	0.035	NA	0.32	0.45	0.045	200	320	24	160	370	43	-1.8	1.2	2.8	6.9	-1.3	1.1	0	1.1	0	NA	NA	-0.37	0.42	0
WDR86	5	WD repeat domain 86	0	7q36.1	3	0.44	0.3	0.69	0.051	0.015	0.052	0.022	0.015	0.015	0.4	0.47	1.1e-13	98	200	14	102.85	222.39	14.444	0.37629	0.53363	0.10827	0.15	-0.65	1.1	0	1.1	0	-0.094	1	-0.69	0.78	0
XRCC6	5	X-ray repair complementing defective repair in Chinese hamster cells 6	0	22q13.2	1	NA	1	1	0.38	0.38	0.065	0.065	0.065	NA	0.23	0.83	0.36	81	100	1	82	190	21	0.07	3.1	4.3	63	-0.55	0.94	0	0.97	0	-0.043	1	0.044	0.9	0
ZBTB16	5	zinc finger and BTB domain containing 16	0	11q23.1	7	2.41	0.3	0.41	0.03	0.046	0.026	0.05	0.026	0.03	0.19	0.49	NA	130	140	1	140	280	16	0.44	3.9	3.7	7.8	-0.51	1	0.19	1.1	0	-0.56	1	-0.57	0.35	0
ZBTB4	5	zinc finger and BTB domain containing 4	0	17p13.1	9	NA	NA	0.055	0.71	0.27	0.67	0.85	0.055	NA	0.44	0.28	2.5e-08	200	310	0	180	410	19	-0.84	2.5	4.3	17	-1.1	0.89	0	0.91	0	NA	NA	-0.25	0.3	0
ZBTB7A	5	zinc finger and BTB domain containing 7A	0	19p13.3	3	2.11	0.12	0.14	0.079	0.1	0.022	0.019	0.022	0.022	0.017	0.18	1e-06	NA	NA	NA	NA	NA	NA	NA	NA	NA	5.3	-1.6	1	2.9	0.98	0.0031	0.18	0.79	-0.43	0.15	0
ZCCHC14	5	zinc finger, CCHC domain containing 14	0	16q24.2	5	0.43	0.16	0.14	0.014	0.022	0.031	0.052	0.014	0.014	0.16	0.25	7.5e-08	230	350	3	220	380	22	-0.67	0.89	4	3.9	-1	0.96	0	0.98	0.15	NA	NA	-0.44	0.24	0
ZMYND8	5	zinc finger, MYND-type containing 8	0	20q13.12	1	1.48	1	1	0.13	0.13	0.026	0.026	0.026	0.026	0.48	0.11	0.00011	210	280	1	220	440	40	0.32	3.9	6.1	4.2	-1.3	0.98	0.19	0.99	9	0.16	0.8	-0.82	0.42	0
ZNF219	5	zinc finger protein 219	0	14q11	4	0.26	0.084	0.056	0.24	0.11	0.53	0.29	0.056	NA	0.38	0.27	2.1e-10	93	160	0	140	300	13	2.7	3.9	3.6	3.7	-0.46	1.1	0.0062	1.1	0	NA	NA	NA	NA	0
ZNF462	5	zinc finger protein 462	0	9q31.2	5	0.62	0.66	0.86	0.043	0.074	0.066	0.079	0.043	NA	0.51	0.52	0.00065	410	680	1	380	880	60	-0.96	3.2	7.5	1.8	-0.55	0.98	0.021	1	13	NA	NA	NA	NA	0
ZNF507	5	zinc finger protein 507	0	19q13.11	4	0.94	0.22	0.19	0.11	0.043	0.21	0.12	0.043	NA	0.32	0.3	3.1e-06	160	340	4	130	290	24	-1.6	-1.4	4.1	1.5	-1.2	0.99	11	0.97	0.0031	NA	NA	NA	NA	0
ZNF524	5	zinc finger protein 524	0	19q13.42	2	0.92	1	0.84	0.041	0.042	0.013	0.013	0.013	0.013	0.23	0.46	6.6e-08	43	89	3	49	110	3	0.5	1.1	-0.06	NA	NA	0.96	0.0062	0.96	0	NA	NA	NA	NA	0
ZNF780B	5	zinc finger protein 780B	0	19q13.2	1	NA	1	1	0.015	0.015	0.016	0.016	0.015	0.015	0.29	0.31	0.04	100	290	21	81	250	24	-1.3	-1.2	0.62	2.8	-0.034	0.93	0	0.95	0.0031	NA	NA	NA	NA	0
ZNF880	5	zinc finger protein 880	0	19q13.41	1	NA	0.48	0.5	0.015	0.015	0.023	0.023	0.015	0.015	1	0.45	0.034	48	140	13	49	120	13	0.07	-1.1	-0.01	1.8	-0.48	1.1	0	1.1	0	NA	NA	NA	NA	0
AAK1	4	AP2 associated kinase 1	0	2p14	1	NA	1	1	0.015	0.015	0.023	0.023	0.015	0.015	1	0.45	0.36	120	200	2	110	250	30	-0.23	1.5	5	2	-0.081	0.97	0.0062	0.99	0.4	-0.55	0.18	-0.37	0.41	0
ABCB5	4	ATP-binding cassette, sub-family B (MDR/TAP), member 5	0	7p21.1	2	12.34	0.017	0.04	0.76	0.74	0.69	0.77	0.017	NA	0.23	0.19	0.11	190	550	41	160	370	51	-1.6	-4.7	1.3	0.0016	-0.44	1.2	0	1.2	0	NA	NA	NA	NA	0
ABHD12	4	abhydrolase domain containing 12	0	20p11.21	1	NA	0.23	0.25	0.051	0.051	0.039	0.039	0.039	0.051	0.34	0.23	0.52	59	140	12	68	140	19	0.71	0.2	1.7	7.7	-1.2	1.1	0	1.1	0	0.037	0.97	-0.5	0.25	0
ACLY	4	ATP citrate lyase	0	17q21.2	2	1.11	1	0.66	0.066	0.066	0.56	0.56	0.066	NA	0.23	0.12	3.2e-12	180	280	7	200	420	47	1	3.3	5.8	7.9	-1.3	0.98	0.021	0.97	0	0.11	0.86	-0.19	0.57	0
ACOT2	4	acyl-CoA thioesterase 2	0	14q24.3	6	0.55	0.48	0.048	0.4	0.58	0.067	0.12	0.048	NA	0.2	0.43	6.3e-14	44	130	3	100	210	10	3.6	2.7	2.1	16	1.4	NA	NA	NA	NA	-0.5	0.16	-1.2	0.15	0
ADAM15	4	ADAM metallopeptidase domain 15	0	1q21.3	3	NA	0.23	0.26	0.076	0.045	0.016	0.0029	0.016	0.0029	0.12	0.81	0.14	120	290	24	140	310	40	1	0.56	2.5	24	-0.19	1	0.19	0.96	0	0.58	0.072	-0.039	0.92	0
ADAMTS2	4	ADAM metallopeptidase with thrombospondin type 1 motif, 2	0	5qter	3	0.41	0.28	0.46	0.19	0.081	0.31	0.14	0.081	NA	0.38	0.0064	1.2e-08	220	410	5	270	530	36	1.7	2.6	5.1	2.2	-0.54	1	0	1	13	0.58	0.11	1.7	0.1	0
ADARB2	4	adenosine deaminase, RNA-specific, B2 (non-functional)	0	10p15.3	3	0.41	0.4	0.93	0.28	0.12	0.2	0.058	0.12	NA	0.49	0.018	0.0004	180	240	3	190	350	17	0.66	2.8	3.4	0.032	-0.68	0.99	10	0.96	0	9999	1	9999	0.55	0
AJUBA	4	ajuba LIM protein	0	14q11.2	1	0	0.48	0.98	0.26	0.26	0.053	0.053	0.053	NA	0.25	0.6	0.2	57	110	3	110	220	19	3.3	3.8	3.6	2.2	-0.32	1.1	0	1.1	0	0.42	0.23	0.34	0.29	0
AKAP11	4	A kinase (PRKA) anchor protein 11	0	13q14.11	2	0.94	1	1	0.051	0.078	0.035	0.056	0.035	NA	0.32	0.45	0.64	240	610	7	210	510	38	-1.1	-2.3	5	3.4	-1.2	1	8.8	1	0	0.22	0.66	-0.24	0.16	0
ALG12	4	ALG12, alpha-1,6-mannosyltransferase	0	22q13.33	1	0.48	0.44	0.61	0.062	0.062	0.048	0.048	0.048	0.062	0.6	0.49	0.66	130	210	6	110	210	15	-0.84	-0.09	2.3	6.8	-0.76	0.97	0	0.98	0	-0.28	0.61	-0.2	0.61	0
AMER2	4	APC membrane recruitment protein 2	0	13q12.13	4	3.67	0.22	0.12	0.0027	0.0047	0.014	0.021	0.0027	0.0027	0.52	0.3	0.6	NA	NA	NA	NA	NA	NA	NA	NA	NA	0.012	-0.57	1.3	0	1.2	0	NA	NA	9999	0.55	0
ANGPTL2	4	angiopoietin-like 2	0	9q34	1	NA	1	1	0.015	0.015	0.016	0.016	0.015	0.015	0.29	0.31	0.59	93	160	4	110	210	15	0.89	1.9	2.8	16	-0.15	1	8.8	0.96	0	0.81	0.011	-0.077	0.89	0
ANKRD54	4	ankyrin repeat domain 54	0	22q13.1	2	0	0.23	0.45	0.23	0.12	0.074	0.047	0.074	NA	0.32	0.044	0.045	36	71	5	47	98	12	1	1.3	2	4.1	-1.2	0.95	0	0.95	0	0.25	0.69	0.063	0.85	0
ANKS1B	4	ankyrin repeat and sterile alpha motif domain containing 1B	0	12q23.1	5	1.83	0.48	0.94	0.093	0.017	0.4	0.07	0.017	NA	0.32	0.072	0.49	170	270	6	150	340	41	-0.65	1.9	5.4	0.079	-0.61	1	0	0.99	3.1	0.12	1	-0.092	0.96	0
APEX1	4	APEX nuclease (multifunctional DNA repair enzyme) 1	0	14q11.2	4	0.69	0.71	0.077	0.7	0.65	0.66	0.57	0.077	NA	0.18	0.77	6.3e-11	66	120	8	50	120	13	-1.4	0.07	1.3	18	-1	0.96	0	0.97	0	-0.26	0.56	-0.15	0.75	0
AQP11	4	aquaporin 11	0	11q14.1	2	NA	0.48	0.5	0.013	0.0056	0.02	0.015	0.0056	0.0056	0.32	0.49	0.086	42	81	3	65	110	7	1.8	1.5	1.6	0.39	-0.62	1.1	0	1.1	0	0.8	1	-0.2	0.65	0
ARMC2	4	armadillo repeat containing 2	0	6q21	1	NA	1	1	0.015	0.015	0.023	0.023	0.015	0.015	1	0.45	0.2	140	260	16	120	250	25	-1.1	-0.35	1.8	1	-0.32	1.2	0	1.2	0	NA	NA	-1.7	0.26	0
ARRDC1	4	arrestin domain containing 1	0	9q34.3	2	NA	0.48	0.5	0.0027	0.00086	0.0042	0.0011	0.00086	0.00086	0.29	0.57	0.21	138	267	11	125.02	261.7	15.193	-0.91273	-0.11644	0.99679	6	-0.83	0.95	0	0.97	0	-0.029	0.98	0.69	0.3	0
ATF2	4	activating transcription factor 2	0	2q32	2	0.94	1	1	0.051	0.015	0.06	0.023	0.015	0.015	1	0.58	NA	67	98	3	65	150	20	-0.15	2.2	3.8	3.8	-1.5	1	0	1	0.4	-0.5	0.31	-0.39	0.12	0
ATG16L2	4	autophagy related 16-like 2 (S. cerevisiae)	0	11q13.4	3	0.14	0.013	0.07	0.13	0.033	0.35	0.19	0.013	0.013	0.38	0.00092	0.00017	90	170	16	97	210	23	0.44	1.6	1.5	5	-0.47	1	14	1	5.6	-0.069	0.96	0.36	0.52	0
ATP8A2	4	ATPase, aminophospholipid transporter, class I, type 8A, member 2	0	13q12	2	0.65	0.69	0.93	0.014	0.015	0.021	0.023	0.014	0.014	0.19	0.14	0.36	160	290	12	190	400	53	1.2	2.6	5.6	0.025	-0.5	1	0	1	21	NA	NA	0.37	0.72	0
ATXN7L3	4	ataxin 7-like 3	0	17q21.31	2	0.23	0.12	0.13	0.12	0.069	0.41	0.4	0.069	NA	0.97	0.19	8.6e-07	52	80	2	64	140	18	0.93	2.4	3.8	8.1	-1.3	0.9	0	0.92	0	NA	NA	-0.28	0.21	0
AZGP1	4	alpha-2-glycoprotein 1, zinc-binding	0	7q22.1	1	NA	1	1	0.097	0.097	0.25	0.25	0.097	NA	0.41	0.35	0.04	46	110	4	52	110	8	0.48	-0.32	1.5	30	-0.17	0.93	0	0.96	0	0	1	9999	0.66	0
B4GALT2	4	UDP-Gal:betaGlcNAc beta 1,4- galactosyltransferase, polypeptide 2	0	1p34-p33	4	0.84	0.72	0.31	0.017	0.016	0.0091	0.0045	0.0091	0.0045	0.67	0.18	2.2e-16	81	130	3	91	200	12	0.64	2.4	2.6	9.6	-0.71	0.97	0	1	17	0.22	0.73	-0.048	0.93	0
BACH2	4	BTB and CNC homology 1, basic leucine zipper transcription factor 2	0	6q15	2	NA	0.0027	0.011	0.64	0.028	0.56	0.034	0.0027	0.0027	0.18	0.34	3.3e-06	150	220	2	160	320	15	0.51	2.6	3.4	0.32	-1	1	1.7	1	20	NA	NA	0.11	0.65	0
BAIAP2L1	4	BAI1-associated protein 2-like 1	0	7q22.1	1	0.94	1	1	0.14	0.14	0.055	0.055	0.055	NA	0.15	0.096	0.00068	98	180	7	100	190	24	0.3	0.27	3.4	1.2	-0.65	1.1	0	1.1	0	0.098	0.89	0.97	0.036	0
BIN3	4	bridging integrator 3	0	8p21.3	5	3.11	0.6	0.084	0.023	0.034	0.005	0.0077	0.005	0.005	0.41	0.024	0.015	72	110	9	39	88	11	-3.2	-1.3	0.58	3.5	-1.2	0.98	0.021	0.99	5.6	-0.065	0.95	0.12	0.76	0
BLNK	4	B-cell linker	0	10q23.2-q23.33	4	1.41	0.73	0.84	0.23	0.12	0.074	0.047	0.074	NA	0.32	0.044	6.1e-20	65	130	3	75	150	27	0.69	0.95	4.6	0.19	-0.42	1.1	0	1	3.1	-0.41	1	-0.031	0.93	0
BRSK1	4	BR serine/threonine kinase 1	0	19q13.4	1	NA	1	1	0.015	0.015	0.023	0.023	0.015	0.015	1	0.45	0.36	130	140	3	160	330	28	1.3	5.1	4.7	1.2	-0.61	NA	NA	NA	NA	0.83	0.025	1	0.23	0
CACNA1E	4	calcium channel, voltage-dependent, R type, alpha 1E subunit	0	1q25.3	2	0.94	1	1	0.3	0.38	0.088	0.065	0.088	NA	0.34	0.05	0.49	360	460	0	360	860	82	-0.06	6.6	9	0.059	-0.5	1.1	0	1	0	-1.8	1	0.36	0.84	0
CAMK1D	4	calcium/calmodulin-dependent protein kinase ID	0	10p13	1	0.1	0.039	0.053	0.11	0.11	0.33	0.33	0.039	NA	0.78	0.34	NA	76	91	0	76	150	15	-0.02	2.3	3.8	1.1	-0.81	0.96	0.065	0.95	0	-0.56	1	0.75	0.21	0
CAMTA1	4	calmodulin binding transcription activator 1	0	1p36.31-p36.23	14	0.71	0.73	0.21	0.74	0.6	0.26	0.065	0.21	NA	0.16	0.09	0.37	270	480	1	350	670	51	2.5	3.6	6.9	3.3	-0.43	0.89	0	0.89	0	0.17	0.93	-0.16	0.42	0
CC2D1A	4	coiled-coil and C2 domain containing 1A	0	19p13.12	3	2.34	0.071	0.23	0.017	0.025	0.021	0.013	0.017	0.013	0.25	0.28	0.00076	160	370	15	180	390	39	0.97	0.52	3.8	8.3	-1.3	0.99	0.9	1	24	-0.062	0.95	-0.14	0.62	0
CCDC180	4	coiled-coil domain containing 180	0	9q22.33	2	0.94	1	1	0.36	0.48	0.028	0.044	0.028	NA	0.3	0.49	0.12	250	550	44	220	490	65	-1.3	-1.4	2.6	0.72	-0.61	1.1	0	1.1	0	NA	NA	NA	NA	0
CCDC61	4	coiled-coil domain containing 61	0	19q13.32	1	NA	1	1	0.015	0.015	0.023	0.023	0.015	0.015	1	0.45	0.72	56	140	9	70	160	13	1	0.7	1.1	1.9	-1	1.1	0	1.1	0	-0.098	0.94	-0.42	0.27	0
CCNL2	4	cyclin L2	0	1p36.33	2	0.25	0.08	0.058	0.69	0.67	0.17	0.15	0.058	NA	0.14	0.45	0.037	98	210	6	120	260	22	1.1	1.6	3.4	31	-1.2	0.95	0	1	17	0.41	0.44	-0.2	0.42	0
CCSER2	4	coiled-coil serine-rich protein 2	0	10q23.1	1	NA	0.48	0.49	0.068	0.068	0.27	0.27	0.068	NA	0.23	0.19	0.72	110	260	5	90	230	23	-1.2	-0.9	3.7	12	1.1	1	0	1	0	NA	NA	0.046	0.75	0
CD320	4	CD320 molecule	0	19p13.3-p13.2	2	0.15	0.085	0.019	0.1	0.099	0.29	0.29	0.019	NA	0.028	0.48	0.065	54	100	3	53	98	7	-0.09	-0.32	1.6	12	-0.49	1	14	1	9	-0.65	0.03	-0.55	0.4	0
CD4	4	CD4 molecule	0	12p13.31	1	NA	1	1	0.015	0.015	0.023	0.023	0.015	0.015	1	0.45	0.4	73	140	7	67	140	15	-0.49	0.25	2	1.6	-0.51	1	0	1	0.0031	-0.066	0.97	2.8	0.11	0
CD5	4	CD5 molecule	0	11q13	1	0	0.23	0.11	0.05	0.05	0.039	0.039	0.039	0.05	0.25	0.6	0.089	82	160	10	82	180	17	-0.01	0.85	1.8	0.073	-0.42	1	0	1	0	0	1	9999	0.046	0
CDC45	4	cell division cycle 45	0	22q11.21	2	0.2	0.17	0.32	0.12	0.046	0.18	0.13	0.046	NA	0.67	0.16	0.00041	96	190	7	100	220	25	0.47	1.1	3.6	0.19	-0.28	1	0.19	0.99	3.1	0	1	0.14	0.74	0
CDKL2	4	cyclin-dependent kinase-like 2 (CDC2-related kinase)	0	4q21.1	1	0	0.044	0.096	0.12	0.12	0.091	0.091	0.044	NA	0.71	0.61	0.72	71	180	15	55	130	18	-1.3	-1.9	0.62	0.033	-0.75	1.1	0	1.1	0	0.63	0.42	-0.14	0.58	0
CDKL3	4	cyclin-dependent kinase-like 3	0	5q31	1	NA	1	1	0.015	0.015	0.023	0.023	0.015	0.015	1	0.45	0.2	46	160	12	47	120	16	0.11	-1.7	1.1	0.56	-0.38	1	0	1	0	-0.089	0.96	0.24	0.41	0
CDON	4	cell adhesion associated, oncogene regulated	0	11q24.2	2	0.56	0.69	0.98	0.63	0.63	0.047	0.047	0.047	NA	0.0028	0.12	0.0012	180	470	25	190	430	41	0.15	-0.9	2.4	0.86	-0.61	1	0.9	0.99	1.7	0.13	0.91	0.27	0.42	0
CEL	4	carboxyl ester lipase	0	9q34.3	5	1.96	0.6	0.14	0.0092	0.01	0.024	0.027	0.0092	0.0092	0.41	0.039	0.0038	160	220	9	160	290	15	0.1	1.9	1.6	1.4	-0.14	0.96	0.021	0.99	1.7	-0.54	1	NA	NA	0
CES1	4	carboxylesterase 1	0	16q22.2	3	0.68	0.73	0.69	0.12	0.06	0.35	0.24	0.06	NA	0.41	0.014	0.006	87	180	19	69	140	17	-1.4	-1.6	-0.54	6.1	-0.29	0.92	0	1	0	NA	NA	NA	NA	0
CFB	4	complement factor B	0	6p21.3	4	0.62	0.3	0.23	0.049	0.074	0.15	0.22	0.049	NA	0.099	0.42	2.6e-18	145	326	14	156.69	410.38	41.892	0.73422	1.4801	3.9933	0.42	-0.27	1	14	0.99	13	0.19	0.77	1.3	0.34	0
CHADL	4	chondroadherin-like	0	22q13.2	2	0	0.0072	0.026	0.23	0.13	0.61	0.53	0.0072	0.0072	0.54	0.48	0.72	2	5	1	1	4	1	-0.58	-0.29	-0.58	3.6	-0.04	0.92	0	0.93	0	NA	NA	-0.75	0.57	0
CHMP6	4	charged multivesicular body protein 6	0	17q25.3	4	0.3	0.22	0.027	0.14	0.057	0.37	0.18	0.027	NA	0.07	0.097	2.4e-12	43	108	0	47.069	113.04	12.495	0.46622	0.16838	3.2756	7.8	-0.7	0.99	1.7	1	23	0.12	0.86	-0.43	0.21	0
CKAP4	4	cytoskeleton-associated protein 4	0	12q23.3	2	NA	0.48	0.14	0.068	0.068	0.023	0.023	0.023	0.023	0.23	0.64	0.012	95	160	0	110	200	7	0.81	1.2	2.6	18	-0.11	0.98	0.021	1	21	0.42	0.23	1.2	0.09	0
CLCA4	4	chloride channel accessory 4	0	1p22.3	2	0.86	1	1	0.13	0.13	0.079	0.079	0.079	NA	0.54	0.25	0.00047	110	290	17	110	260	25	-0.13	-1.1	1.5	0.014	-0.29	1	0	1	0.4	0	1	9999	0.41	1
CLCF1	4	cardiotrophin-like cytokine factor 1	0	11q13.3	2	NA	0.48	0.5	0.048	0.015	0.055	0.016	0.015	0.015	0.21	0.49	0.72	42	73	0	38	89	6	-0.45	0.81	2.5	2.1	-0.66	0.96	0	0.98	0	1.2	0.13	0.68	0.7	0
CLIC3	4	chloride intracellular channel 3	0	9q34.3	2	0.94	1	1	0.027	0.043	0.069	0.1	0.027	NA	0.29	0.19	0.045	30	65	5	61	99	5	2.5	1.7	-0.09	2.3	-0.33	1.1	0	1	0.012	0.62	0.19	0.2	0.84	0
CNDP1	4	carnosine dipeptidase 1 (metallopeptidase M20 family)	0	18q22.3	1	0.54	0.49	0.59	0.13	0.13	0.019	0.019	0.019	0.019	0.058	0.16	0.72	98	200	11	98	200	21	0.01	-0.1	2.1	0.024	-0.46	1.1	0	1.1	0	-0.22	1	9999	0.66	0
CNOT3	4	CCR4-NOT transcription complex, subunit 3	0	19q13.4	3	0.52	0.14	0.32	0.37	0.46	0.066	0.076	0.066	NA	0.18	0.41	1.8e-11	160	160	0	140	290	29	-0.62	3.9	5.3	4.5	-1.5	0.98	0	0.99	0.15	-0.096	0.93	-0.37	0.22	0
CNPY4	4	canopy FGF signaling regulator 4	0	7q22.1	1	NA	1	1	0.015	0.015	0.016	0.016	0.015	0.015	0.29	0.31	0.81	37	85	13	37	86	13	0	0.03	-0.03	2.9	-1.1	0.96	0	0.97	0	0.31	0.51	0.65	0.26	0
COL4A2	4	collagen, type IV, alpha 2	0	13q34	1	0	0.48	0.98	0.26	0.26	0.053	0.053	0.053	NA	0.25	0.6	0.38	290	530	22	320	620	63	0.93	1.8	5.1	41	-0.31	0.98	0.9	0.98	0.049	NA	NA	0.71	0.18	1
COL6A3	4	collagen, type VI, alpha 3	0	2q37	17	0	0.48	0.19	0.52	0.061	0.69	0.38	0.061	NA	0.39	0.21	0.0027	600	1300	34	620	1200	89	0.48	-0.3	5.8	18	-0.31	0.99	8.8	0.97	0	NA	NA	1.3	0.24	0
COLGALT1	4	collagen beta(1-O)galactosyltransferase 1	0	19p13.11	2	0.93	1	1	0.015	0.017	0.016	0.013	0.015	0.013	0.29	0.24	3.7e-06	100	210	7	110	240	17	0.52	0.98	2.4	16	-0.62	1	2.9	1	3.1	0.15	0.8	NA	NA	0
CREM	4	cAMP responsive element modulator	0	10p11.21	2	NA	0.48	0.5	0.021	0.011	0.033	0.02	0.011	0.011	0.32	0.37	NA	40	97	3	34	91	16	-0.66	-0.29	3.2	5.4	-0.029	0.98	0.9	0.97	0	0.58	0.19	0.26	0.42	0
CTLA4	4	cytotoxic T-lymphocyte-associated protein 4	0	2q33	1	0.1	0.039	0.053	0.015	0.015	0.13	0.13	0.015	0.015	0.4	0.2	NA	30	44	1	33	73	7	0.34	1.7	2.2	0.14	-0.42	1.1	0	1	0.0031	0	1	-1.3	0.53	0
CYHR1	4	cysteine/histidine-rich 1	0	8q24.3	4	0.94	1	0.62	0.027	0.042	0.05	0.073	0.027	0.05	0.27	0.078	0.00014	16	35	2	19	31	3	0.42	-0.31	0.68	10	-0.67	0.97	0	0.99	3.1	NA	NA	-0.6	0.083	0
CYP27B1	4	cytochrome P450, family 27, subfamily B, polypeptide 1	0	12q14.1	4	1.19	1	1	0.056	0.094	0.033	0.056	0.033	NA	0.16	0.03	8.1e-08	95	170	11	100	230	17	0.57	1.9	1.4	0.095	-0.25	1	0.021	1	21	NA	NA	0.14	0.93	0
CYP2B6	4	cytochrome P450, family 2, subfamily B, polypeptide 6	0	19q13.2	2	4.09	0.08	0.038	0.036	0.029	0.015	0.013	0.015	0.013	0.42	0.09	1e-06	84	210	10	75	190	17	-0.65	-0.97	1.7	0.0039	-0.15	1	0	1	22	NA	NA	NA	NA	0
D2HGDH	4	D-2-hydroxyglutarate dehydrogenase	0	2q37.3	3	0.17	0.032	0.03	0.43	0.21	0.79	1	0.03	0.032	0.36	0.17	0.074	120	190	7	130	230	13	0.43	1.5	1.7	4.6	-1	0.97	0	0.98	0	0.59	0.27	-1.2	0.24	0
DENND1C	4	DENN/MADD domain containing 1C	0	19p13.3	4	3.25	0.16	0.47	0.43	0.36	0.74	0.049	0.16	NA	0.16	0.52	7.1e-09	130	250	8	140	270	28	0.8	0.66	3.7	0.33	-0.42	0.96	0	0.97	0	0	1	1.3	0.21	0
DGKA	4	diacylglycerol kinase, alpha 80kDa	0	12q13.3	3	0	0.1	0.057	0.21	0.17	0.64	0.56	0.057	NA	0.41	0.35	0.0074	89	170	4	110	250	38	1.4	2.6	5.5	1.8	-0.86	0.95	0	0.95	0	0.2	0.76	-0.72	0.43	0
DHX40	4	DEAH (Asp-Glu-Ala-His) box polypeptide 40	0	17q23.1	1	0	0.23	0.44	0.038	0.038	0.2	0.2	0.038	NA	1	0.098	0.078	57	87	3	85	210	30	1.9	4.1	4.8	5.2	-1.5	0.99	8.8	1	22	0.068	0.94	-0.07	0.9	0
DKK2	4	dickkopf WNT signaling pathway inhibitor 2	0	4q25	1	NA	1	1	0.015	0.015	0.023	0.023	0.015	0.015	1	0.45	NA	35	89	1	47	110	11	1	0.81	2.9	0.18	-0.58	1.2	0	1	0	0.47	1	-0.04	0.96	0
DLEU7	4	deleted in lymphocytic leukemia, 7	0	13q14.3	3	1.96	1	1	0.081	0.092	0.026	0.043	0.026	NA	0.34	0.88	0.04	14	27	2	26	53	2	1.4	1.7	0.12	0.015	-0.68	0.97	0.021	0.97	0	0	1	9999	0.55	0
DLL1	4	delta-like 1 (Drosophila)	0	6q27	2	0.94	1	1	0.36	0.48	0.028	0.044	0.028	NA	0.3	0.49	0.1	160	220	0	160	300	20	0.18	2.2	4.4	4.9	-0.44	1	0.44	1	0	1.8	1	-0.74	0.49	0
DMRT2	4	doublesex and mab-3 related transcription factor 2	0	9p24.3	2	0.2	0.17	0.32	0.013	0.019	0.03	0.042	0.013	0.013	0.36	0.3	0.72	85	240	2	78	160	10	-0.52	-3.1	2.4	0.058	-0.32	1.2	0	1.1	0	9999	1	9999	0.23	0
DNAH7	4	dynein, axonemal, heavy chain 7	0	2q32.3	5	3.99	0.08	0.23	0.026	0.048	0.09	0.15	0.026	NA	0.32	0.074	0.46	530	1500	97	450	1200	140	-2.3	-4.5	3.6	0.025	-0.65	1	0	1	13	NA	NA	NA	NA	0
DPP7	4	dipeptidyl-peptidase 7	0	9q34.3	1	2.34	0.3	0.39	0.058	0.058	0.11	0.11	0.058	NA	0.66	0.45	1.8e-36	130	240	21	120	220	18	-0.33	-0.92	-0.65	38	-0.72	1	0	1	0	-0.21	0.67	0.82	0.16	0
DPYSL5	4	dihydropyrimidinase-like 5	0	2p23.3	1	0	0.48	0.98	0.26	0.26	0.053	0.053	0.053	NA	0.25	0.6	0.36	110	130	0	120	250	18	0.66	3.8	4.2	0.019	-0.5	1	0	1	0	-0.035	1	-1.2	0.079	0
DSG2	4	desmoglein 2	0	18q12.1	3	0.86	0.72	0.86	0.23	0.05	0.29	0.18	0.05	NA	0.46	0.016	0.39	140	380	10	150	340	26	0.12	-1.2	3.1	6.6	0.27	0.98	4.4	1	0.049	NA	NA	-0.99	0.012	1
EFCAB6	4	EF-hand calcium binding domain 6	0	22q13.2	7	3.67	0.22	0.32	0.044	0.013	0.095	0.045	0.013	0.013	0.27	0.78	0.083	240	590	37	240	500	53	0.1	-1.9	2.1	0.14	-0.25	1.1	0	1.1	0	NA	NA	9999	0.4	0
EIF3E	4	eukaryotic translation initiation factor 3, subunit E	0	8q22-q23	1	NA	1	1	0.015	0.015	0.023	0.023	0.015	0.015	1	0.45	NA	52	63	3	51	130	17	-0.07	2.9	3.4	29	-0.92	0.99	1.7	1	21	-0.041	0.97	-0.045	0.89	0
ENSA	4	endosulfine alpha	0	1q21.3	1	NA	1	1	0.015	0.015	0.016	0.016	0.015	0.015	0.29	0.31	0.04	19	22	2	23	43	6	0.55	1.6	1.6	21	-1	1	0.44	1	3.1	0	1	-0.26	0.42	0
EPHB2	4	EPH receptor B2	0	1p36.1-p35	3	0.32	0.6	0.52	0.82	0.036	0.64	0.073	0.036	NA	0.32	0.22	0.2	200	310	0	210	460	28	0.68	3.4	5.2	0.23	-0.77	1	8.8	1	20	0.77	0.24	0.66	0.5	0
ETNK1	4	ethanolamine kinase 1	0	12p12.1	3	1.96	1	1	0.0045	0.008	0.011	0.015	0.0045	0.0045	0.29	0.53	0.23	56	93	2	68	150	15	0.88	2.3	3.3	2.6	-1.9	0.96	0	0.99	3.1	0.19	0.89	-0.46	0.19	0
FAM168A	4	family with sequence similarity 168, member A	0	11q13.4	1	NA	1	1	0.015	0.015	0.023	0.023	0.015	0.015	1	0.45	0.04	45	59	0	47	87	9	0.22	1.4	3	6.3	-0.86	1	0.19	1	0	-0.11	0.88	0.7	0.12	0
FAM182A	4	family with sequence similarity 182, member A	0	20p11.1	2	0.67	1	0.81	0.25	0.25	0.038	0.038	0.038	NA	0.26	0.18	NA	NA	NA	NA	NA	NA	NA	NA	NA	NA	0.014	-0.67	1.1	0	1	0	NA	NA	NA	NA	0
FAM185A	4	family with sequence similarity 185, member A	0	7q22.1	1	NA	1	1	0.015	0.015	0.016	0.016	0.015	0.015	0.29	0.31	NA	NA	NA	NA	NA	NA	NA	NA	NA	NA	1.5	-0.7	1.1	0	1.1	0	-0.092	0.96	-0.55	0.4	0
FEM1C	4	fem-1 homolog c (C. elegans)	0	5q22	2	0.94	1	1	0.037	0.058	0.081	0.12	0.037	NA	1	0.45	0.045	83	120	2	76	190	11	-0.5	2.2	2.8	9.6	1.2	0.96	0	0.98	0.4	-0.046	0.96	-0.48	0.19	0
FGFR2	4	fibroblast growth factor receptor 2	0	10q26	1	0	0.044	0.096	0.047	0.047	0.12	0.12	0.044	0.047	0.16	0.43	0.00087	160	200	2	140	300	32	-0.9	2.7	5.3	0.072	-1.1	1	8.8	1	17	0.75	0.075	0.85	0.34	0
FICD	4	FIC domain containing	0	12q24.1	2	0.09	0.017	0.048	0.67	0.62	0.35	0.33	0.017	NA	0.33	0.66	3.7e-06	100	180	4	100	200	6	-0.01	0.66	0.87	1	-0.93	1	11	0.98	0	-0.026	0.98	-0.46	0.32	0
FKBP15	4	FK506 binding protein 15, 133kDa	0	9q32	4	0.92	1	1	0.39	0.51	0.079	0.087	0.079	NA	0.38	0.45	0.00026	140	330	19	150	340	44	0.5	0.13	3.7	4.6	-1	1.2	0	1.2	0	NA	NA	0.028	0.88	0
FKBP5	4	FK506 binding protein 5	0	6p21.31	1	NA	1	1	0.38	0.38	0.065	0.065	0.065	NA	0.23	0.83	0.04	60	120	3	62	140	14	0.12	0.86	3	21	-0.39	0.9	0.0062	0.88	0	-0.091	0.92	0.65	0.51	0
FOLH1	4	folate hydrolase (prostate-specific membrane antigen) 1	0	11p11.2	2	1.48	1	1	0.016	0.022	0.031	0.044	0.016	0.016	0.24	0.69	0.00088	65	130	7	86	210	29	1.4	2.7	4.1	0.048	-0.5	1	0.021	1	5.6	9999	1	9999	0.28	0
FOXM1	4	forkhead box M1	0	12p13	2	0	0.018	0.029	0.46	0.46	0.61	0.7	0.018	0.029	0.27	0.14	0.00072	130	260	4	120	280	23	-0.69	0.38	3.9	0.3	-0.33	0.99	0.9	0.99	0.15	0.55	0.18	0.89	0.18	0
FRMD8	4	FERM domain containing 8	0	11q13	2	3.11	0.6	0.65	0.027	0.042	0.029	0.042	0.027	0.029	0.24	0.39	0.0045	99	180	5	110	200	17	0.62	0.84	2.9	6.1	-0.79	0.99	4.4	0.99	0.0031	0.14	0.8	0.3	0.52	0
FUK	4	fucokinase	0	16q22.1	1	NA	1	1	0.015	0.015	0.016	0.016	0.015	0.015	0.29	0.31	0.81	180	440	27	180	380	33	-0.05	-1.5	1.1	2.3	-1.3	0.98	0.0062	0.98	0.0031	0.16	0.88	-0.34	0.75	0
FYTTD1	4	forty-two-three domain containing 1	0	3q29	1	NA	1	1	0.38	0.38	0.065	0.065	0.065	NA	0.23	0.83	0.72	41	110	2	42	110	14	0.13	0.1	3.2	14	0.2	0.94	0	0.97	0	-0.0067	0.99	-0.24	0.34	0
GALNT12	4	polypeptide N-acetylgalactosaminyltransferase 12	0	9q22.33	1	NA	1	1	0.015	0.015	0.023	0.023	0.015	0.015	1	0.45	0.04	77	180	7	87	190	16	0.64	0.54	2.3	0.35	-0.68	0.97	0.9	0.95	0	NA	NA	1.1	0.3	0
GJA3	4	gap junction protein, alpha 3, 46kDa	0	13q12.11	2	4.42	0.34	0.39	0.42	0.3	0.08	0.076	0.08	NA	0.16	1	0.00045	75	83	5	110	180	4	1.9	3.5	-0.32	3.6	5.9	0.94	0	0.96	0	0.23	0.71	-1.6	0.0092	0
GORASP1	4	golgi reassembly stacking protein 1, 65kDa	0	3p22-p21.33	1	NA	0.48	0.5	0.38	0.028	0.71	0.087	0.028	NA	0.41	0.3	0.19	59	150	2	70	140	12	0.79	-0.34	2.9	4.7	-1	1	0	1	0	-0.085	0.92	-0.73	0.35	0
GOT2	4	glutamic-oxaloacetic transaminase 2, mitochondrial	0	16q21	2	0.93	1	1	0.18	0.07	0.23	0.11	0.07	NA	0.41	0.014	1.1e-05	68	190	7	91.55	251.91	21.088	1.9348	1.3861	2.8429	180	4.5	1	8.8	1	0	-0.36	0.38	-1.3	0.058	0
GPR17	4	G protein-coupled receptor 17	0	2q21	3	0.14	0.026	0.077	0.32	0.43	0.5	0.63	0.026	NA	0.53	0.26	1.8e-07	81	150	7	79	160	6	-0.12	0.58	-0.47	8.3	0.63	1.1	0	1	0.012	9999	1	-0.063	0.89	0
GRIP1	4	glutamate receptor interacting protein 1	0	12q14.3	1	NA	1	1	0.015	0.015	0.016	0.016	0.015	0.015	0.29	0.31	0.36	160	310	8	160	360	43	0.04	1.2	5.3	0.13	-1.1	1.1	0	1	0.4	0.15	1	5.4	0.018	0
GSK3A	4	glycogen synthase kinase 3 alpha	0	19q13.2	0	NA	1	1	1	0.071	1	0.077	0.071	NA	1	1	NA	63	64	0	73	150	17	0.73	3.4	4.1	22	-1.1	0.98	0	1	24	-0.14	0.83	-0.56	0.36	0
GTPBP2	4	GTP binding protein 2	0	6p21	1	NA	1	1	0.015	0.015	0.016	0.016	0.015	0.015	0.29	0.31	NA	100	120	4	100	250	24	0.25	4.2	4.1	9	-1	0.98	1.7	1	21	-0.79	0.0054	-0.47	0.12	0
GUCY2D	4	guanylate cyclase 2D, membrane (retina-specific)	0	17p13.1	6	0.39	0.14	0.12	0.25	0.048	0.77	0.32	0.048	NA	0.35	0.22	0.00019	200	350	11	230	470	31	1	2.8	3.5	0.011	-0.32	1	2.9	1	20	0	1	-0.12	0.97	0
GYPE	4	glycophorin E (MNS blood group)	0	4q31.1	1	0.43	0.44	0.5	0.043	0.043	0.0064	0.0064	0.0064	0.0064	0.33	0.097	0.00019	13	33	4	8	22	4	-1.1	-1.1	-0.08	0.16	-0.57	1.1	0	1	21	NA	NA	NA	NA	0
HDAC3	4	histone deacetylase 3	0	5q31	1	0	0.48	0.98	0.26	0.26	0.053	0.053	0.053	NA	0.25	0.6	0.04	64	54	3	81	170	23	1.2	4.3	4.1	15	-1.1	1	2.9	1	0.9	0.0084	0.99	-0.89	0.019	0
HDGFRP3	4	hepatoma-derived growth factor, related protein 3	0	15q25.2	1	3.11	0.6	0.39	0.091	0.015	0.023	0.01	0.015	0.01	0.23	0.57	0.72	19	24	0	29	67	9	1.2	2.6	2.9	7.3	-0.76	1.1	0	1	0	0.057	0.95	0.16	0.61	0
HEATR1	4	HEAT repeat containing 1	0	1q43	1	1.52	0.6	0.65	0.38	0.023	0.89	0.062	0.023	NA	0.84	0.8	0.0019	310	680	5	300	620	74	-0.43	-1.1	7.9	2.4	-0.76	1	0.44	1	0.4	-0.4	0.71	0.22	0.52	0
HEATR9	4	HEAT repeat containing 9	0	17q12	2	NA	0.48	0.5	0.048	0.056	0.055	0.085	0.048	NA	0.21	0.49	0.045	NA	NA	NA	NA	NA	NA	NA	NA	NA	NA	NA	1	0.9	1	0.0031	NA	NA	9999	0.27	0
HECW1	4	HECT, C2 and WW domain containing E3 ubiquitin protein ligase 1	0	7p13	5	0.42	0.16	0.057	0.48	0.27	0.53	0.13	0.057	NA	0.34	0.021	2.2e-16	280	460	4	320	650	62	1.4	3.6	7.3	0.0059	-0.51	1	0.021	1	21	-0.11	1	0.19	0.87	0
HGF	4	hepatocyte growth factor (hepapoietin A; scatter factor)	0	7q21.1	3	0.65	0.69	0.93	0.025	0.022	0.035	0.028	0.022	0.025	0.36	0.056	0.65	98	170	6	86	240	42	-0.81	2.2	5.5	0.65	-0.58	1	8.8	0.97	0.0031	0.64	1	1	0.12	0
HGS	4	hepatocyte growth factor-regulated tyrosine kinase substrate	0	17q25	1	NA	1	1	0.015	0.015	0.023	0.023	0.015	0.015	1	0.45	0.36	190	260	8	180	320	32	-0.85	1.6	4.2	18	-1.8	0.98	0.19	0.99	0.049	-0.13	0.85	0.088	0.81	0
HIPK3	4	homeodomain interacting protein kinase 3	0	11p13	3	0.28	0.17	0.18	0.13	0.2	0.37	0.094	0.13	NA	0.35	0.18	0.002	160	340	7	140	350	38	-0.99	0.17	5	17	0.19	1.1	0.0062	0.99	20	-0.47	0.17	-0.25	0.31	0
HLA-DPB1	4	major histocompatibility complex, class II, DP beta 1	1	6p21.3	6	0.17	0.17	0.0015	0.57	0.7	0.25	0.34	0.0015	0.0015	0.0031	0.26	9.3e-23	39	63	12	52	110	11	1.1	2.3	-0.31	7.6	-0.58	1.1	0	1	0	NA	NA	NA	NA	0
HNRNPA1P10	4	heterogeneous nuclear ribonucleoprotein A1 pseudogene 10	0	19p13.2	1	NA	1	0.5	0.015	0.015	0.016	0.016	0.015	0.015	0.29	0.31	0.72	NA	NA	NA	NA	NA	NA	NA	NA	NA	4.3	-1.3	0.89	0	0.92	0	NA	NA	NA	NA	0
HOXC4	4	homeobox C4	0	12q13.3	4	2.83	0.4	0.4	0.78	0.72	0.22	0.09	0.22	NA	0.11	0.41	0.011	42	79	2	70	120	8	2.1	2	2.1	0.059	-0.66	1	0.0062	1	5.6	9999	1	-0.84	0.83	1
HSD11B1	4	hydroxysteroid (11-beta) dehydrogenase 1	0	1q32-q41	1	NA	1	1	0.015	0.015	0.016	0.016	0.015	0.015	0.29	0.31	0.04	32	81	1	37	88	8	0.51	0.37	2.4	1.9	-0.35	1.1	0	1	23	0.95	0.0021	-1.1	0.54	0
IFITM1	4	interferon induced transmembrane protein 1	0	11p15.5	1	NA	1	1	0.015	0.015	0.023	0.023	0.015	0.015	1	0.45	0.04	27	40	1	26	50	3	-0.11	0.66	1.1	58	-0.42	1	13	0.99	0.4	0.86	0.004	-0.67	0.31	0
IFITM3	4	interferon induced transmembrane protein 3	0	11p15.5	2	NA	1	0.5	0.097	0.097	0.25	0.25	0.097	NA	0.41	0.35	0.04	25	37	1	32	56	3	0.74	1.2	0.95	240	-0.69	0.97	0	0.97	0	0.62	0.041	0.29	0.59	0
IFT140	4	intraflagellar transport 140	0	16p13.3	10	0	0.48	0.91	0.14	0.12	0.023	0.035	0.023	NA	0.37	0.19	2.2e-16	340	690	35	310	600	51	-0.89	-1.7	2.2	1.5	-0.97	0.97	0	0.99	0.9	NA	NA	-0.063	0.85	0
IFT43	4	intraflagellar transport 43	0	14q24.3	1	0.28	0.34	0.55	0.049	0.049	0.19	0.19	0.049	NA	0.79	0.57	NA	41	90	11	43	85	13	0.18	-0.28	0.61	4.6	-0.73	0.95	0.0062	0.96	0.0031	-0.061	0.95	0.2	0.55	0
ILDR1	4	immunoglobulin-like domain containing receptor 1	0	3q13.33	2	0.89	1	0.88	0.05	0.05	0.039	0.039	0.039	0.05	0.25	0.47	0.073	85	230	12	76	190	17	-0.65	-1.5	1.3	0.04	-0.57	1.1	0	1.1	0	0	1	9999	0.17	0
ILDR2	4	immunoglobulin-like domain containing receptor 2	0	1q24.1	6	0.93	1	0.44	0.11	0.11	0.037	0.054	0.037	NA	0.21	0.57	5.6e-17	83	170	4	120	240	18	1.9	2.1	3.2	0.73	-0.12	NA	NA	NA	NA	NA	NA	2.6	0.08	0
ING1	4	inhibitor of growth family, member 1	0	13q34	1	NA	0.48	0.49	0.031	0.031	0.067	0.067	0.031	0.031	0.13	0.6	0.015	93	180	6	130	240	16	1.9	2	2.4	2.1	-1.4	0.99	0.44	0.98	0	0.11	0.91	-0.4	0.25	0
INO80B	4	INO80 complex subunit B	0	2p13.1	1	NA	1	1	0.015	0.015	0.023	0.023	0.015	0.015	1	0.45	0.04	63	95	0	63	150	9	0.01	2.3	3	8.8	-1.8	0.98	0.021	0.98	0.0031	-0.33	0.53	-0.25	0.55	0
INO80B-WBP1	4	INO80B-WBP1 readthrough (NMD candidate)	0		1	NA	0.17	0.32	0.015	0.015	0.023	0.023	0.015	0.015	1	0.45	0.00064	NA	NA	NA	NA	NA	NA	NA	NA	NA	NA	NA	0.98	0.021	0.98	0.0031	NA	NA	NA	NA	0
INTS12	4	integrator complex subunit 12	0	4q24	1	NA	1	1	0.015	0.015	0.023	0.023	0.015	0.015	1	0.45	0.04	63	120	2	52	130	12	-0.97	0.49	2.9	4.8	-0.013	1	0.0062	1	1.7	-0.31	0.59	-0.023	0.94	0
IRF2BPL	4	interferon regulatory factor 2 binding protein-like	0	14q24.3	2	1.1	1	0.93	0.097	0.097	0.25	0.25	0.097	NA	0.41	0.35	0.52	240	200	0	240	380	10	0	4.7	3.2	8.9	-1.1	0.82	0	0.85	0	-0.0053	1	0.1	0.76	0
ISYNA1	4	inositol-3-phosphate synthase 1	0	19p13.11	3	0.41	0.4	0.62	0.27	0.089	0.78	0.68	0.089	NA	0.23	0.2	0.00031	120	170	7	150	260	16	1.5	2.8	2.3	13	-0.35	0.95	0	0.95	0	0.51	0.24	-0.27	0.42	0
ITPKC	4	inositol-trisphosphate 3-kinase C	0	19q13.1	1	NA	1	1	0.015	0.015	0.023	0.023	0.015	0.015	1	0.45	NA	93	220	5	130	280	19	2.1	1.6	3.2	8.7	-0.64	1	14	0.98	0	-0.16	0.82	0.16	0.55	0
JMJD1C	4	jumonji domain containing 1C	0	10q21.3	3	3.67	0.12	0.2	0.037	0.057	0.038	0.034	0.037	0.038	0.43	0.52	3.1e-06	330	710	1	270	720	70	-2	0.23	8.2	3.6	-0.91	1	8.8	1	3.1	-0.14	0.82	-0.29	0.18	0
KAT6B	4	K(lysine) acetyltransferase 6B	0	10q22.2	3	0.15	0.015	0.093	0.25	0.14	0.52	0.36	0.015	0.015	0.29	0.65	1e-07	260	570	2	290	670	54	0.83	1.8	7	2.3	-1.1	1	14	1	17	NA	NA	-0.31	0.39	0
KBTBD13	4	kelch repeat and BTB (POZ) domain containing 13	0	15q22.31	7	1.09	1	0.18	0.033	0.058	0.024	0.043	0.024	0.033	0.14	0.049	4.2e-08	70	140	6	120	200	4	2.9	2.2	-0.73	1.9	3.7	NA	NA	NA	NA	NA	NA	-0.54	0.2	0
KIAA0922	4	KIAA0922	0	4q31.3	3	NA	0.018	0.042	0.21	0.11	0.35	0.17	0.018	NA	0.22	0.14	0.0093	220	500	7	210	460	52	-0.75	-0.84	6.2	3.1	-0.29	1	4.4	1	0.15	NA	NA	NA	NA	0
KIAA1033	4	KIAA1033	0	12q24.11	2	NA	0.1	0.13	0.023	0.022	0.026	0.024	0.022	0.023	0.31	0.36	0.00094	130	320	14	130	330	58	-0.19	0.11	5.8	4.7	-1.2	1	8.8	1	21	NA	NA	NA	NA	0
KIAA1429	4	KIAA1429	0	8q22.1	1	0.2	0.085	0.17	0.28	0.067	0.48	0.35	0.067	NA	0.41	0.25	0.00024	230	430	8	200	530	57	-1.6	2.1	6.4	4.1	-1.1	1.1	0	1.1	0	NA	NA	NA	NA	0
KIF1A	4	kinesin family member 1A	0	2q37.3	6	11.53	0.017	0.067	0.69	0.79	0.41	0.57	0.017	NA	0.3	0.31	0.16	350	390	6	320	680	58	-0.78	5.4	6.8	0.34	-0.6	0.97	1.7	0.96	0.012	NA	NA	1.9	0.083	0
KIF20B	4	kinesin family member 20B	0	10q23.31	4	0.23	0.071	0.31	0.011	0.015	0.019	0.024	0.011	0.011	0.29	0.31	0.58	220	620	29	180	470	73	-1.8	-3.4	5.1	0.27	-0.52	1	0.44	1	0	0.62	0.15	0.65	0.28	0
KIF26B	4	kinesin family member 26B	0	1q44	5	NA	0.0072	0.014	0.24	0.099	0.53	0.48	0.0072	0.0072	0.26	0.67	4.7e-05	410	680	1	420	790	36	0.39	2	5.8	0.22	-0.61	0.99	0.9	1	21	-0.064	0.96	0.51	0.46	0
KIR2DL1	4	killer cell immunoglobulin-like receptor, two domains, long cytoplasmic tail, 1	0	19q13.4	27	2.23	0.6	0.0077	0.59	0.77	0.3	0.26	0.0077	0.0077	0.027	0.6	7.4e-17	28	69	3	53	110	11	2.2	2	2.3	0.011	-0.17	1	1.7	1	9	NA	NA	NA	NA	0
KLF16	4	Kruppel-like factor 16	0	19p13.3	1	NA	1	1	0.097	0.097	0.25	0.25	0.097	NA	0.41	0.35	0.04	23	23	0	43	82	1	1.9	3.2	1.2	3	-0.94	0.95	0	0.97	0	0.15	0.84	0.29	0.55	0
KRTAP10-7	4	keratin associated protein 10-7	0	21q22.3	4	NA	NA	0.52	0.12	0.035	0.36	0.17	0.035	NA	0.41	0.015	2.2e-16	46	89	4	71	140	7	1.8	2.1	0.98	0.0025	-0.16	NA	NA	NA	NA	NA	NA	NA	NA	0
KRTAP4-12	4	keratin associated protein 4-12	0	17q21.2	1	NA	1	1	0.015	0.015	0.023	0.023	0.015	0.015	1	0.45	0.2	31	94	0	21	75	4	-1.4	-1	2	0.0043	-0.15	1.1	0	1.1	0	NA	NA	NA	NA	0
KRTAP5-3	4	keratin associated protein 5-3	0	11p15.5	8	2.59	0.28	0.0022	0.38	0.39	0.42	0.43	0.0022	0.0022	0.017	0.78	3.4e-09	36	90	1	30	69	3	-0.63	-1.3	1.3	0.0069	-0.15	NA	NA	NA	NA	NA	NA	9999	0.55	0
KSR2	4	kinase suppressor of ras 2	0	12q24.22-q24.23	6	2.11	0.6	0.65	0.23	0.053	0.18	0.11	0.053	NA	0.47	0.18	NA	180	240	1	200	400	32	0.89	4	5.4	0.003	-0.48	1.2	0	1.1	0	NA	NA	-0.8	0.84	0
LDHAL6B	4	lactate dehydrogenase A-like 6B	0	15q22.2	11	2.93	0.26	0.028	0.98	0.49	0.58	0.19	0.028	NA	0.3	0.014	0.0015	68	180	8	54	140	6	-1.2	-1.9	-1	0.032	-0.15	1	0.065	0.99	17	-1.4	1	-0.49	0.75	0
LEPREL1	4		0		5	0.92	1	0.68	0.018	0.012	0.047	0.022	0.012	0.012	0.095	0.11	0.04	110	250	19	110	250	29	-0.2	0.03	1.8	1.1	-0.7	1	0.0062	1	0.9	0.73	0.16	3.1	0.016	0
LGMN	4	legumain	0	14q32.1	1	NA	1	1	0.015	0.015	0.016	0.016	0.015	0.015	0.29	0.31	0.04	77	140	8	88	160	18	0.72	0.83	2.3	26	-0.082	0.97	0.065	0.99	3.1	-0.23	0.62	0.1	0.79	0
LILRB4	4	leukocyte immunoglobulin-like receptor, subfamily B (with TM and ITIM domains), member 4	0	19q13.4	8	0.43	0.3	0.0092	0.39	0.53	0.79	1	0.0092	0.0092	0.016	0.07	5e-10	69	210	13	70	150	16	0.08	-2.3	0.76	0.3	-0.6	1	0.44	1	5.6	-0.63	0.19	0.79	0.32	0
LIX1L	4	Lix1 homolog (chicken) like	0	1q21.1	1	NA	1	1	0.015	0.015	0.016	0.016	0.015	0.015	0.29	0.31	0.04	31	68	4	48	110	14	1.5	1.9	2.6	7.1	-0.72	0.96	0.021	0.96	0	-0.29	0.48	-0.012	0.97	0
LMAN2L	4	lectin, mannose-binding 2-like	0	2q11.2	3	NA	0.23	0.077	1	1	0.47	0.39	0.077	NA	0.02	0.11	0.00068	54	130	12	59	140	15	0.37	0.33	0.65	11	0.3	1	8.8	1	0	0.46	0.69	-0.42	0.2	0
LMTK3	4	lemur tyrosine kinase 3	0	19q13.33	9	4.99	0.015	0.016	0.89	0.58	0.67	0.72	0.015	0.015	0.12	0.036	8.3e-09	NA	NA	NA	NA	NA	NA	NA	NA	NA	0.21	-0.65	NA	NA	NA	NA	NA	NA	0.95	0.71	0
LNPEP	4	leucyl/cystinyl aminopeptidase	0	5q15	2	NA	1	0.5	0.015	0.015	0.023	0.023	0.015	0.015	1	0.38	0.2	140	280	4	120	280	36	-1.6	0.21	5.3	5.4	-0.2	1	0	1	13	-1	0.0021	-0.81	0.54	0
LRFN2	4	leucine rich repeat and fibronectin type III domain containing 2	0	6p21.2-p21.1	4	0.93	1	1	0.041	0.015	0.086	0.016	0.015	0.015	0.45	0.32	0.58	170	270	3	160	330	9	-0.77	1.5	2	0.0027	-0.48	1.1	0	1.1	0	9999	1	-0.2	0.89	0
LRRC1	4	leucine rich repeat containing 1	0	6p12.1	1	0.71	0.73	0.89	0.093	0.093	0.04	0.04	0.04	NA	0.18	0.21	0.72	79	140	5	74	160	24	-0.35	1.2	3.8	1.1	-1.1	1	1.7	1	0	-0.43	0.31	-0.41	0.28	0
LRRIQ1	4	leucine-rich repeats and IQ motif containing 1	0	12q21.31	1	0	0.23	0.44	0.51	0.038	0.81	0.2	0.038	NA	0.41	0.45	0.24	190	630	39	170	440	61	-0.89	-4.4	2.8	0.027	-0.35	1.2	0	1.2	0	NA	NA	9999	0.66	0
LYPD6	4	LY6/PLAUR domain containing 6	0	2q23.2	1	3.11	0.6	0.64	0.053	0.053	0.0073	0.0073	0.0073	0.0073	0.57	0.076	NA	28	56	6	23	55	9	-0.71	-0.09	0.95	0.053	-0.91	1.1	0	1.1	0	NA	NA	2	0.24	0
MADCAM1	4	mucosal vascular addressin cell adhesion molecule 1	0	19p13.3	8	NA	NA	0.98	0.04	0.017	0.091	0.074	0.017	NA	0.2	0.71	1.3e-17	64	100	1	67	110	5	0.25	0.32	1.8	0.15	-0.64	1	0	1	21	0.79	1	9999	0.55	0
MAMDC2	4	MAM domain containing 2	0	9q21.12	3	1.96	1	1	0.049	0.057	0.049	0.086	0.049	NA	0.21	0.43	0.074	84	210	9	83	200	26	-0.1	-0.45	3.3	3.5	-0.57	1.1	0.065	1.1	0	NA	NA	-0.21	0.78	0
MAP3K14	4	mitogen-activated protein kinase kinase kinase 14	0	17q21	2	3.11	0.6	0.65	0.3	0.32	0.013	0.021	0.013	0.013	0.34	0.099	0.0026	NA	NA	NA	NA	NA	NA	NA	NA	NA	3.1	-0.35	0.98	0.021	0.98	0	0.11	0.91	0.64	0.21	0
MAPK10	4	mitogen-activated protein kinase 10	0	4q22.1-q23	1	NA	1	1	0.38	0.38	0.065	0.065	0.065	NA	0.23	0.83	0.04	62	73	3	70	150	19	0.56	3	3.6	0.32	-0.78	1.1	0	1.1	0	9999	1	-0.56	0.34	0
MECR	4	mitochondrial trans-2-enoyl-CoA reductase	0	1p35.3	1	0	0.044	0.096	0.084	0.084	0.37	0.37	0.044	NA	0.23	0.15	0.00075	58	150	7	64	140	17	0.44	-0.45	2.4	5.2	0.49	0.98	0.0062	1	22	0.011	0.99	-0.5	0.13	0
MGAT3	4	mannosyl (beta-1,4-)-glycoprotein beta-1,4-N-acetylglucosaminyltransferase	0	22q13.1	3	0.31	0.16	0.39	0.015	0.016	0.015	0.017	0.015	0.015	0.3	0.32	5.8e-16	120	120	2	170	320	10	2.3	5.4	2.4	1.3	-0.67	1	13	1	0.9	2.4	0.015	-2	0.34	0
MIB1	4	mindbomb E3 ubiquitin protein ligase 1	0	18q11.2	1	NA	1	1	0.097	0.097	0.25	0.25	0.097	NA	0.41	0.35	0.6	150	200	59	130	330	45	-1.2	3.5	-2.1	2.4	-1.7	0.96	0.021	0.97	0.0031	-0.61	0.13	-0.27	0.37	1
MKL1	4	megakaryoblastic leukemia (translocation) 1	0	22q13	1	NA	1	1	0.015	0.015	0.016	0.016	0.015	0.015	0.29	0.31	0.59	220	360	5	170	330	24	-2.2	-0.82	3.8	4.4	-1	1	8.8	0.99	0.0031	NA	NA	0.35	0.41	0
MKLN1	4	muskelin 1, intracellular mediator containing kelch motifs	0	7q32	1	0.18	0.057	0.095	0.076	0.076	0.048	0.048	0.048	0.076	0.17	0.53	2.4e-07	87	140	2	90	220	31	0.21	2.5	5.2	4.6	-1.5	1	8.8	1	13	-0.24	0.62	-0.55	0.27	0
MLC1	4	megalencephalic leukoencephalopathy with subcortical cysts 1	0	22q13.33	6	4.67	0.12	0.032	0.56	0.74	0.88	1	0.032	NA	0.0045	0.46	0.0035	71	140	9	88	150	15	1.1	0.54	1.5	0.075	-0.54	1	8.8	1	0.049	9999	1	9999	0.3	0
MLLT10	4	myeloid/lymphoid or mixed-lineage leukemia (trithorax homolog, Drosophila); translocated to, 10	0	10p12	1	NA	1	1	0.015	0.015	0.016	0.016	0.015	0.015	0.29	0.31	0.19	160	300	4	140	310	40	-1.4	0.44	5.6	5	-0.7	0.96	0	0.98	0.012	-0.25	0.62	-0.63	0.076	0
MN1	4	meningioma (disrupted in balanced translocation) 1	0	22q12.1	2	1.46	0.73	0.5	0.2	0.093	0.25	0.098	0.093	NA	0.41	0.014	3.9e-13	NA	NA	NA	NA	NA	NA	NA	NA	NA	1.8	-0.46	1.1	0	1.1	0	0.13	0.92	0.091	0.7	0
MON1A	4	MON1 secretory trafficking family member A	0	3p21.31	1	NA	1	1	0.015	0.015	0.023	0.023	0.015	0.015	1	0.45	0.2	93	170	6	110	250	14	0.9	2.5	2.2	2.8	-1	0.97	0	0.98	0	0.033	0.98	-0.54	0.31	0
MRPL9	4	mitochondrial ribosomal protein L9	0	1q21	1	NA	1	1	0.015	0.015	0.023	0.023	0.015	0.015	1	0.45	0.0035	37	76	4	47	110	11	0.92	1.7	2.1	17	-1.6	1	8.8	1	23	-0.25	0.56	-0.96	0.24	0
MRPS34	4	mitochondrial ribosomal protein S34	0	16p13.3	3	0.56	0.69	0.69	0.052	0.076	0.047	0.035	0.047	NA	0.23	0.18	1.4e-15	25	61	6	44	85	5	1.8	1.3	-0.4	27	-0.49	0.98	0.19	0.99	0.15	-0.28	0.54	-0.98	0.23	0
MSANTD1	4	Myb/SANT-like DNA-binding domain containing 1	0	4p16.3	2	0.94	1	1	0.027	0.043	0.068	0.1	0.027	NA	1	0.64	0.12	53	82	1	58	98	4	0.43	0.78	1.5	0.053	-0.77	1.1	0	1.1	0	1.1	1	-3.2	0.15	0
MUC21	4	mucin 21, cell surface associated	1	6p21.32	12	0.41	0.28	3.6e-06	0.4	0.2	0.57	0.2	3.6e-06	3.6e-06	0.00031	2.8e-06	2.2e-16	126	253	2	113.3	279.71	4.3335	-0.93793	0.56744	1.0387	0.018	-0.23	1	0	1	13	NA	NA	NA	NA	0
MUC5B	4	mucin 5B, oligomeric mucus/gel-forming	1	11p15.5	84	0	1	6.1e-13	0.35	0.2	0.7	0.62	6.1e-13	6.1e-13	0.001	0.45	2.2e-16	1000	1600	11	1200	2300	90	3.6	6.5	8.2	0.0064	-0.22	1	0.44	1	9	NA	NA	9999	0.55	0
MYH3	4	myosin, heavy chain 3, skeletal muscle, embryonic	0	17p13.1	6	5.08	0.17	0.74	0.13	0.21	0.035	0.064	0.035	NA	0.25	0.3	0.00029	300	530	35	330	680	79	1.1	2.9	4.9	0.49	-0.89	1	0.44	1	20	1	1	1	0.64	0
MYLK-AS1	4	MYLK antisense RNA 1	0	3q21	3	0	0.1	0.11	0.092	0.041	0.42	0.26	0.041	NA	0.33	0.021	0.0035	NA	NA	NA	NA	NA	NA	NA	NA	NA	0.63	-0.8	NA	NA	NA	NA	NA	NA	NA	NA	0
MYO1G	4	myosin IG	0	7p13	4	2.11	0.4	0.32	0.045	0.076	0.065	0.021	0.045	NA	0.42	0.15	0.00026	160	340	17	170	420	39	0.73	1.8	3.4	0.6	-0.26	1	8.8	1	20	-0.3	1	1.2	0.16	0
MYOM1	4	myomesin 1	0	18p11.31	3	1.96	1	1	0.052	0.087	0.026	0.044	0.026	NA	0.42	0.06	0.2	377	920	73	376.56	974.28	93.084	-0.017693	0.61797	1.929	170	4.7	1	4.4	1	0	-0.24	0.62	-0.49	0.22	0
NABP2	4	nucleic acid binding protein 2	0	12q13.3	1	0	0.044	0.096	0.04	0.04	0.19	0.19	0.04	0.044	0.23	0.17	0.72	32	43	0	36	78	10	0.46	1.9	3.1	6.4	-1.6	1	0	0.99	0.9	0.0028	1	-0.56	0.32	0
NACA	4	nascent polypeptide-associated complex alpha subunit	0	12q23-q24.1	2	0.08	0.017	0.086	0.61	0.46	0.94	0.72	0.017	NA	0.81	0.23	6.4e-17	140	270	6	110	250	17	-1.6	-0.64	2.7	62	0.2	1	8.8	1	0.4	-0.38	0.44	-0.14	0.55	0
NATD1	4	N-acetyltransferase domain containing 1	0	17p11.2	1	0.3	0.22	0.35	0.33	0.33	0.056	0.056	0.056	NA	0.67	0.021	8.5e-06	NA	NA	NA	NA	NA	NA	NA	NA	NA	NA	NA	0.95	0	0.97	0.0031	NA	NA	NA	NA	0
NAV2	4	neuron navigator 2	0	11p15.1	12	NA	0.14	0.12	0.62	0.067	0.44	0.097	0.067	NA	0.4	0.16	3.3e-06	450	870	12	440	940	70	-0.38	1.1	6.9	4.5	-0.28	1.1	0	1.1	0	-0.2	0.69	-0.93	0.28	0
NCK1	4	NCK adaptor protein 1	0	3q21	1	NA	1	1	0.015	0.015	0.016	0.016	0.015	0.015	0.29	0.31	0.04	51	89	6	42	110	10	-0.91	1	1.2	3.1	-1.1	1	0	1	1.7	-0.081	0.92	-0.22	0.57	0
NHLH2	4	nescient helix loop helix 2	0	1p12-p11	1	NA	1	1	0.015	0.015	0.023	0.023	0.015	0.015	1	0.45	0.04	28	27	0	38	70	2	1	2.5	1.4	0.0021	-0.48	1	0	1	9	0	1	9999	0.55	0
NKAIN2	4	Na+/K+ transporting ATPase interacting 2	0	6q21	7	8.92	0.01	0.087	0.41	0.6	0.84	0.44	0.01	0.01	0.3	0.71	0.2	34	58	5	31	71	11	-0.33	0.73	1.7	0.066	-0.48	1.3	0	1.3	0	NA	NA	1.3	0.22	0
NKD1	4	naked cuticle homolog 1 (Drosophila)	0	16q12.1	1	0.11	0.039	0.073	0.17	0.17	0.91	0.91	0.039	NA	0.13	0.018	NA	81	170	0	92	190	18	0.73	0.76	4.2	0.078	-1.1	NA	NA	NA	NA	0.41	0.59	-0.48	0.45	0
NOC4L	4	nucleolar complex associated 4 homolog (S. cerevisiae)	0	12q24.33	2	0.94	1	1	0.046	0.071	0.052	0.077	0.046	NA	0.32	0.49	0.045	NA	NA	NA	NA	NA	NA	NA	NA	NA	4.6	-0.86	0.96	0	0.99	0.15	-0.24	0.71	-0.33	0.49	0
NOM1	4	nucleolar protein with MIF4G domain 1	0	7q36.3	6	0.55	0.48	1	0.06	0.11	0.026	0.047	0.026	NA	0.36	0.18	0.37	120	340	10	180	370	22	2.7	0.79	2.6	1.8	-1.3	1	0	1	0	NA	NA	-0.34	0.42	0
NOP2	4	NOP2 nucleolar protein	0	12p13	2	0.94	1	1	0.59	0.14	0.93	0.079	0.14	NA	0.32	0.19	0.015	100	280	8	100	260	29	-0.25	-0.8	3.8	6.3	-1	0.96	0	0.98	0	-0.24	0.67	0.21	0.55	0
NPHP3	4	nephronophthisis 3 (adolescent)	0	3q22.1	7	0.9	1	0.87	0.00035	0.00064	0.00052	0.0008	0.00035	0.00035	0.27	0.56	0.17	228	627	38	256.84	690.87	76.712	1.4144	0.86354	4.0957	3.7	-1.1	1	0.19	1	0	-0.013	1	-0.11	0.75	0
NR2C2	4	nuclear receptor subfamily 2, group C, member 2	0	3p25	1	NA	1	1	0.015	0.015	0.016	0.016	0.015	0.015	0.29	0.31	0.41	97	120	1	91	220	19	-0.36	3.5	4.1	1.2	-0.78	1	14	1	0.012	-0.36	0.58	-0.26	0.25	0
NR3C2	4	nuclear receptor subfamily 3, group C, member 2	0	4q31.1	2	0.94	1	1	0.046	0.015	0.079	0.023	0.015	0.015	1	0.45	0.04	140	250	5	150	310	30	0.63	1.8	4.5	2.4	-0.51	0.97	0.44	1	21	-0.11	0.9	-1.7	0.16	0
NRBP2	4	nuclear receptor binding protein 2	0	8q24.3	5	0.41	0.4	0.0046	0.052	0.05	0.08	0.075	0.0046	0.0046	0.19	0.077	NA	75	110	6	56	120	12	-1.6	0.06	1.7	13	-1.3	0.94	0	0.96	0.012	-0.0048	1	-0.51	0.092	0
NTRK2	4	neurotrophic tyrosine kinase, receptor, type 2	0	9q22.1	1	0	0.48	0.98	0.26	0.26	0.053	0.053	0.053	NA	0.25	0.6	0.72	140	140	1	150	300	30	0.65	4.4	5.3	0.54	-0.63	1.1	0	1.1	0	2.3	0.0021	-2.3	0.49	0
NUDT19	4	nudix (nucleoside diphosphate linked moiety X)-type motif 19	0	19q13.11	2	0.94	1	1	0.049	0.075	0.047	0.052	0.047	NA	0.34	0.089	0.2	93	180	7	84	160	6	-0.59	-0.78	-0.46	6	0.99	0.89	0	0.92	0	-0.18	0.77	-0.52	0.31	0
OGFR	4	opioid growth factor receptor	0	20q13.3	6	0.43	0.3	0.2	0.1	0.022	0.56	0.35	0.022	NA	0.38	0.17	1.1e-10	120	190	6	110	220	16	-0.52	0.9	2.5	6.3	-1.6	0.98	0	1	9	0.08	0.92	-0.53	0.37	0
OR2A4	4	olfactory receptor, family 2, subfamily A, member 4	1	6q23	1	NA	1	1	0.015	0.015	0.016	0.016	0.015	0.015	0.29	0.31	0.04	4	10	0	39	82	4	3.5	3.9	1.9	0.0012	-0.6	1.1	0	1.1	0	NA	NA	NA	NA	0
PAPPA	4	pregnancy-associated plasma protein A, pappalysin 1	0	9q33.2	4	1.52	0.72	0.87	0.042	0.073	0.095	0.15	0.042	NA	0.34	0.17	3.4e-08	240	440	8	240	540	46	-0.25	2.2	5.5	0.28	-0.19	1	6.5	0.99	9	-0.13	0.9	-0.2	0.86	0
PARVG	4	parvin, gamma	0	22q13.31	1	3.11	0.6	0.64	0.053	0.053	0.022	0.022	0.022	0.022	0.78	0.3	0.00089	64	120	6	65	120	16	0.11	-0.08	2.5	0.88	-0.46	1	0	1	0.049	0.43	1	0.81	0.41	0
PCDHA10	4	protocadherin alpha 10	0	5q31	6	0.51	0.48	0.58	0.044	0.072	0.16	0.24	0.044	NA	0.74	0.32	2.6e-19	170	400	16	270	450	16	3.6	1.2	-0.03	0.022	-0.93	1	0	1	17	16	1	0.69	0.77	0
PCDHA11	4	protocadherin alpha 11	0	5q31	6	0.51	0.48	0.58	0.044	0.072	0.16	0.24	0.044	NA	0.74	0.32	2.6e-19	200	410	17	280	460	21	2.9	1.2	0.91	0.006	-0.58	1	0	1	17	0.093	1	-4	0.67	0
PCDHA12	4	protocadherin alpha 12	0	5q31	6	0.51	0.48	0.58	0.044	0.072	0.16	0.24	0.044	NA	0.74	0.32	3.1e-21	170	400	15	280	470	16	4.1	1.5	0.16	0.0056	-0.61	1	0	1	17	13	1	-4	0.67	0
PCDHA13	4	protocadherin alpha 13	0	5q31	4	1.96	1	0.62	0.047	0.071	0.11	0.16	0.047	NA	1	0.45	0.036	170	350	17	290	470	19	4.2	2.7	0.37	0.004	-0.64	1	0	1	17	-1.5	1	NA	NA	0
PCIF1	4	PDX1 C-terminal inhibiting factor 1	0	20q13.12	1	NA	1	1	0.097	0.097	0.25	0.25	0.097	NA	0.41	0.35	0.04	140	200	0	130	310	28	-0.45	2.9	5.3	12	-1	0.99	1.7	0.98	0	-0.3	0.55	-0.53	0.25	0
PFKFB3	4	6-phosphofructo-2-kinase/fructose-2,6-biphosphatase 3	0	10p15.1	1	0.17	0.17	0.2	0.14	0.14	0.07	0.07	0.07	NA	0.024	0.1	0.6	110	180	6	120	240	20	0.51	2	3.1	5.8	-0.69	0.87	0	0.93	0	-0.25	0.82	0.25	0.66	0
PHACTR2	4	phosphatase and actin regulator 2	0	6q24.2	3	4.42	0.34	0.4	0.032	0.017	0.061	0.036	0.017	0.032	0.29	0.52	0.002	83	210	9	88	200	28	0.34	-0.3	3.5	1.2	-0.11	1	14	0.98	0.15	0.15	0.86	-0.37	0.22	0
PHF20	4	PHD finger protein 20	0	20q11.22-q11.23	2	0.94	1	1	0.049	0.015	0.047	0.016	0.015	0.015	0.34	0.089	0.2	120	250	5	140	320	33	1.1	1.8	4.8	3.3	-1.3	1	13	1	0.0031	-0.21	0.74	-0.28	0.57	0
PHF21A	4	PHD finger protein 21A	0	11p11.2	2	2.83	0.4	0.3	0.39	0.46	0.066	0.067	0.066	NA	0.24	0.89	1.2e-05	90	130	1	92	220	27	0.12	2.8	5	4.1	-1.1	1	0	1	0	NA	NA	-0.15	0.55	0
PHLPP1	4	PH domain and leucine rich repeat protein phosphatase 1	0	18q21.33	7	0.76	1	0.26	0.043	0.074	0.079	0.083	0.043	NA	0.36	0.14	0.39	230	390	6	270	500	34	1.4	2.5	4.8	1.3	-1	1	0.021	1	0	-0.3	0.57	-0.87	0.012	0
PITX1	4	paired-like homeodomain 1	0	5q31.1	2	0.22	0.071	0.014	0.11	0.099	0.33	0.33	0.014	0.014	0.13	0.22	6.9e-08	59	74	2	110	180	8	2.9	3.9	2	0.023	-0.32	1	11	0.99	9	-1.5	1	9999	0.29	0
PKN3	4	protein kinase N3	0	9q34.11	2	0.94	1	1	0.051	0.078	0.035	0.056	0.035	NA	0.32	0.45	0.48	170	320	20	160	360	35	-0.52	1	2.5	5.2	0.31	0.97	0	0.97	0	-0.24	0.77	-0.21	0.49	0
PLEKHH3	4	pleckstrin homology domain containing, family H (with MyTH4 domain) member 3	0	17q21.2	3	0.55	0.46	0.053	0.44	0.43	0.54	0.5	0.053	NA	0.48	0.36	2.2e-16	110	190	8	170	320	22	2.6	3.5	2.9	6.9	-0.64	0.88	0	0.91	0	0.29	0.61	-1.1	0.28	0
POLR2F	4	polymerase (RNA) II (DNA directed) polypeptide F	0	22q13.1	2	2.11	0.66	0.73	0.044	0.06	0.04	0.013	0.04	0.013	0.099	0.18	0.67	24	42	2	27	56	12	0.36	0.9	2.8	5.2	-0.8	1.1	0	1.1	0	-0.048	0.96	-0.65	0.44	0
PON2	4	paraoxonase 2	0	7q21.3	2	4.67	0.12	0.019	0.76	0.76	0.99	0.99	0.019	NA	0.074	0.6	0.0073	54	100	6	41	93	11	-1.3	-0.45	1.4	11	-0.88	1	14	1	0.15	0.4	0.26	0.69	0.068	0
PPP1R16A	4	protein phosphatase 1, regulatory subunit 16A	0	8q24.3	1	1.46	0.49	0.65	0.68	0.096	0.44	0.25	0.096	NA	0.35	0.073	5.4e-12	193	320	8	147.13	326.52	22.326	-2.9727	0.12822	2.8095	15	-0.1	0.9	0	0.92	0	-0.069	0.95	-0.44	0.16	0
PRB2	4	proline-rich protein BstNI subfamily 2	0	12p13.2	6	0.31	0.16	0.71	0.038	0.018	0.064	0.051	0.018	0.064	0.46	0.58	2.9e-15	43	130	20	41	110	18	-0.17	-0.75	-0.35	0.0068	-0.49	1	0	1	1.7	NA	NA	NA	NA	0
PRDX6	4	peroxiredoxin 6	0	1q25.1	1	NA	1	1	0.097	0.097	0.25	0.25	0.097	NA	0.41	0.35	0.04	33	53	4	31	76	7	-0.23	1.3	1.2	120	0.54	0.94	0	0.97	0	-0.0097	0.99	-0.71	0.44	0
PRLHR	4	prolactin releasing hormone receptor	0	10q26.13	1	NA	1	1	0.015	0.015	0.016	0.016	0.015	0.015	0.29	0.31	NA	74	140	5	120	220	5	2.6	2.5	-0.03	0.0015	-0.36	1.1	0	1.1	0	9999	1	9999	0.55	0
PSD2	4	pleckstrin and Sec7 domain containing 2	0	5q31.2	2	2.11	0.66	0.48	0.77	0.071	0.85	0.093	0.071	NA	0.25	0.38	2.6e-05	150	300	6	150	320	24	0.01	0.59	3.6	0.058	-0.54	1	0	1	0	9999	1	0.88	0.48	0
PTPN14	4	protein tyrosine phosphatase, non-receptor type 14	0	1q32.2	2	0.94	1	1	0.051	0.078	0.035	0.056	0.035	NA	0.32	0.45	0.61	220	400	7	210	470	45	-0.29	1.5	5.6	2.4	-0.25	0.96	0.19	0.96	0.0031	-0.36	0.55	0.45	0.23	0
PTPRN	4	protein tyrosine phosphatase, receptor type, N	0	2q35-q36.1	2	NA	0.018	0.025	0.25	0.25	0.42	0.56	0.018	0.025	0.22	0.64	0.0002	160	330	9	160	370	31	0.13	1	3.9	0.13	-0.48	0.99	8.8	1	21	0.85	0.049	0.72	0.08	0
R3HDM2	4	R3H domain containing 2	0	12q13.3	2	0.94	1	1	0.19	0.27	0.11	0.065	0.11	NA	0.23	0.83	0.04	68	180	2	92	230	25	1.6	1.7	4.5	8.9	-1.2	1	0	1	0	-0.39	0.27	-0.7	0.29	0
RAB27A	4	RAB27A, member RAS oncogene family	0	15q15-q21.1	1	NA	1	1	0.015	0.015	0.023	0.023	0.015	0.015	1	0.45	0.61	24	91	7	28	68	9	0.45	-1.4	0.56	1.3	-0.95	0.97	0.0062	0.96	0	0.12	0.97	-0.24	0.26	0
RAD51C	4	RAD51 paralog C	0	17q22	1	NA	0.48	0.49	0.041	0.041	0.11	0.11	0.041	NA	0.76	0.41	0.041	54	120	14	45	120	16	-0.78	0.38	0.46	4.2	0.16	0.98	0	0.99	1.7	0.22	0.81	0.55	0.34	0
RALGPS1	4	Ral GEF with PH domain and SH3 binding motif 1	0	9q33.3	1	NA	1	1	0.015	0.015	0.016	0.016	0.015	0.015	0.29	0.31	0.72	77	100	1	89	190	29	0.79	3	5.2	2.2	-0.45	1	8.8	0.96	0	NA	NA	0.21	0.55	0
RDH10	4	retinol dehydrogenase 10 (all-trans)	0	8q21.11	4	0.54	0.3	0.064	0.22	0.31	0.29	0.22	0.064	NA	0.22	0.13	3.8e-16	39	30	0	51	110	8	1	3.8	2.9	3.9	-0.55	1.1	0	1.1	0	-0.42	0.64	0.013	0.98	0
RET	4	ret proto-oncogene	0	10q11.2	2	1.52	0.72	0.62	0.0033	0.0032	0.01	0.01	0.0032	0.0032	0.23	0.064	0.54	200	390	2	240	470	34	1.5	1.8	5.5	0.51	-0.37	1.1	0	1	17	-2.8	0.0021	-1.6	0.0081	0
RFWD2	4	ring finger and WD repeat domain 2, E3 ubiquitin protein ligase	0	1q25.1-q25.2	2	0.7	0.72	0.91	0.26	0.24	0.053	0.054	0.053	NA	0.25	0.13	0.72	89	120	4	110	230	36	1.5	3.5	5.3	5.6	-1.3	0.95	0	0.96	0	-0.12	0.89	-0.34	0.24	0
RFX1	4	regulatory factor X, 1 (influences HLA class II expression)	0	19p13.1	3	0.29	0.14	0.057	0.38	0.2	0.22	0.094	0.057	NA	0.6	0.45	0.00062	200	270	2	220	380	28	0.73	2.8	4.9	2.9	-0.64	0.89	0	0.91	0	-0.2	0.78	-0.24	0.58	0
RIPK2	4	receptor-interacting serine-threonine kinase 2	0	8q21	3	0.15	0.085	0.053	0.72	0.71	0.34	0.31	0.053	NA	0.14	0.12	3.4e-05	57	120	4	64	160	19	0.54	1.6	3.5	3	-0.64	0.97	0	0.97	0	0.22	0.72	-0.092	0.78	0
RSRC1	4	arginine/serine-rich coiled-coil 1	0	3q25.32	1	0.28	0.34	0.55	0.059	0.059	0.023	0.023	0.023	0.023	0.78	0.57	0.6	41	130	10	33	110	18	-0.81	-0.66	1.9	1.8	-1.4	1.1	0	1.1	0	-0.14	0.94	-0.16	0.75	0
SAP30L	4	SAP30-like	0	5q33.2	2	NA	0.1	0.14	0.2	0.28	0.018	0.028	0.018	0.028	0.16	0.11	NA	23	47	1	37	69	10	1.5	1.3	2.9	5.2	-1.2	0.95	0	0.97	0	NA	NA	-0.82	0.25	0
SCAND1	4	SCAN domain containing 1	0	20q11.1-q11.23	4	0.93	1	0.93	0.047	0.072	0.46	0.61	0.047	NA	0.33	0.3	2.7e-05	22	42	1	38	79	2	1.6	2	0.68	11	-1.5	0.98	0.19	0.99	0.4	0.011	0.99	-0.74	0.24	0
SCFD2	4	sec1 family domain containing 2	0	4q12	2	NA	0.48	0.5	0.044	0.045	0.084	0.12	0.044	NA	0.37	0.19	0.6	100	240	12	120	240	19	0.78	0.08	1.6	2.9	-0.86	0.98	0	0.98	0	0.47	0.22	-0.36	0.29	0
SDK1	4	sidekick cell adhesion molecule 1	0	7p22.2	7	1.84	0.49	0.77	0.25	0.094	0.18	0.29	0.094	NA	0.38	0.13	5.4e-10	600	1100	19	500	930	71	-2.8	-2.1	6.1	0.51	-0.75	1.1	0	1.1	0	NA	NA	-0.37	0.74	0
SEC24A	4	SEC24 family member A	0	5q31.1	1	NA	1	1	0.015	0.015	0.016	0.016	0.015	0.015	0.29	0.31	0.033	160	360	16	140	330	42	-0.91	-0.75	4	2.1	-0.86	1	14	1	24	-0.39	0.39	-0.54	0.081	0
SF1	4	splicing factor 1	0	11q13	1	0	0.48	0.98	0.26	0.26	0.053	0.053	0.053	NA	0.25	0.6	0.2	110	99	0	84	220	19	-1.9	3.9	4.4	35	-1.4	0.95	0	0.99	9	0.043	0.96	-0.37	0.36	0
SHISA3	4	shisa family member 3	0	4p13	2	1.96	1	1	0.045	0.06	0.02	0.013	0.02	0.013	0.51	0.53	0.0081	39	81	5	49	90	5	0.85	0.49	0	5.1	1	1	1.7	1	0.0031	9999	1	3.8	0.024	0
SHISA9	4	shisa family member 9	0	16p13.12	3	0.55	0.49	0.89	0.048	0.076	0.012	0.022	0.012	0.012	0.29	0.25	NA	NA	NA	NA	NA	NA	NA	NA	NA	NA	0.044	-0.56	1.1	0	1.1	0	NA	NA	-2.5	0.56	0
SHPRH	4	SNF2 histone linker PHD RING helicase, E3 ubiquitin protein ligase	0	6q24.3	1	NA	1	1	0.015	0.015	0.016	0.016	0.015	0.015	0.29	0.31	0.41	220	450	15	190	510	67	-1.3	1.4	6.3	0.96	-1	1	0.44	1	0	0.17	0.82	-0.57	0.094	0
SLC1A7	4	solute carrier family 1 (glutamate transporter), member 7	0	1p32.3	1	NA	1	1	0.015	0.015	0.016	0.016	0.015	0.015	0.29	0.31	0.79	110	260	9	120	230	13	0.5	-0.96	1.1	0.35	-0.93	1	0	1	0	9999	1	-1.3	0.44	0
SLC22A1	4	solute carrier family 22 (organic cation transporter), member 1	0	6q25.3	2	3.11	0.6	0.65	0.97	0.043	1	0.056	0.043	NA	0.31	0.22	0.0068	120	230	19	110	220	17	-0.5	-0.28	-0.37	0.05	-0.15	1	0	1	21	0.63	1	-1.8	0.059	0
SLC26A2	4	solute carrier family 26 (anion exchanger), member 2	0	5q31-q34	2	0.91	1	0.9	0.038	0.039	0.2	0.2	0.038	NA	0.95	0.098	0.56	81	240	8	75	200	10	-0.41	-1.4	0.56	1.5	-0.26	0.93	0	0.93	0	-0.41	0.57	-0.89	0.27	0
SLC30A9	4	solute carrier family 30 (zinc transporter), member 9	0	4p13	1	NA	1	1	0.097	0.097	0.25	0.25	0.097	NA	0.41	0.35	NA	74	140	11	70	180	32	-0.27	1.6	3.7	19	0.087	1.1	0	1.1	0	0.016	0.99	-0.58	0.37	0
SLC39A10	4	solute carrier family 39 (zinc transporter), member 10	0	2q32.3	1	0.94	1	1	0.14	0.097	0.069	0.069	0.069	NA	0.36	0.036	0.04	120	200	0	94	250	18	-1.4	1.3	4.2	1.2	-0.87	0.97	0.19	0.95	0	NA	NA	-0.058	0.9	0
SLC4A1	4	solute carrier family 4 (anion exchanger), member 1 (Diego blood group)	0	17q21.31	2	NA	0.1	0.044	0.78	0.52	0.98	0.59	0.044	NA	0.25	0.82	0.65	170	290	5	170	360	29	-0.2	1.7	4.5	0.11	-0.2	1	0	1	13	1.4	1	0.79	0.77	0
SMG7	4	SMG7 nonsense mediated mRNA decay factor	0	1q25	1	0.28	0.34	0.55	0.19	0.19	0.045	0.045	0.045	NA	0.62	0.29	0.41	140	260	3	130	300	44	-0.23	1.1	6.1	8.6	-0.88	1	0	1	3.1	-0.29	0.51	-0.65	0.1	0
SMTNL1	4	smoothelin-like 1	0	11q12.1	1	NA	1	1	0.015	0.015	0.023	0.023	0.015	0.015	1	0.45	0.2	85	180	9	68	150	11	-1.2	-1.2	0.61	0.14	-0.16	1	0.0062	1	0.0031	9999	1	-1.4	0.7	0
SOX12	4	SRY (sex determining region Y)-box 12	0	20p13	6	1.12	1	0.28	0.26	0.049	0.37	0.11	0.049	NA	0.17	0.52	NA	NA	NA	NA	NA	NA	NA	NA	NA	NA	3.3	-0.72	0.95	0	0.96	0	0.34	0.52	-1.2	0.023	0
SPATS2L	4	spermatogenesis associated, serine-rich 2-like	0	2q33.1	2	0.81	1	1	0.097	0.097	0.25	0.25	0.097	NA	0.41	0.35	0.49	85	150	1	79	170	15	-0.42	0.68	3.6	14	0.32	1.2	0	1.1	0	0.19	0.76	-0.036	0.93	0
SSC5D	4	scavenger receptor cysteine rich family, 5 domains	0	19q13.42	8	0.7	0.72	0.68	0.034	0.048	0.063	0.089	0.034	NA	0.54	0.068	NA	13	13	0	5	9	0	-2.3	-0.59	0.61	1.5	-0.69	0.94	0	0.95	0	0.57	0.14	1.2	0.056	0
STX1B	4	syntaxin 1B	0	16p11.2	3	2.05	0.46	0.42	0.53	0.36	0.062	0.026	0.062	NA	0.39	0.34	0.04	52	43	1	58	130	13	0.53	3.6	3.3	0.3	-0.49	1	0.44	1	0	-0.51	1	0.35	0.66	0
STXBP1	4	syntaxin binding protein 1	0	9q34.1	1	0.93	1	1	0.19	0.19	0.07	0.07	0.07	NA	0.2	0.66	6.5e-06	84	71	0	110	230	25	1.3	5.2	5	9.4	-0.51	1	8.8	1	0	-0.14	0.83	-0.24	0.66	0
SUV420H2	4	suppressor of variegation 4-20 homolog 2 (Drosophila)	0	19q13.42	1	3.11	0.6	0.64	0.58	0.58	0.052	0.052	0.052	NA	0.34	0.23	0.001	110	130	3	81	190	17	-1.8	2	3.3	2.1	-1.2	0.95	0	0.96	0	-0.17	0.81	-0.074	0.86	0
SVEP1	4	sushi, von Willebrand factor type A, EGF and pentraxin domain containing 1	1	9q32	5	1.46	0.71	0.64	0.033	0.0042	0.027	0.0027	0.0042	0.0027	0.36	0.31	1.5e-14	500	1100	21	460	1000	95	-1.1	-0.73	7.5	1.2	-0.6	1	0	1	0	NA	NA	1.8	0.027	0
SYCE3	4	synaptonemal complex central element protein 3	0	22q13.33	1	NA	1	1	0.015	0.015	0.016	0.016	0.015	0.015	0.29	0.31	NA	NA	NA	NA	NA	NA	NA	NA	NA	NA	0.066	-0.15	1.1	0	1.1	0	0.16	1	9999	0.16	0
SYNPO	4	synaptopodin	0	5q33.1	6	1.8	0.49	0.94	0.095	0.035	0.061	0.04	0.035	NA	0.074	0.27	0.2	238	496	3	248.04	558.09	26.103	0.50097	0.93402	4.1903	93	1.9	1	13	0.99	1.7	0.15	0.8	-0.22	0.35	0
TAPT1	4	transmembrane anterior posterior transformation 1	0	4p15.32	1	NA	1	1	0.097	0.097	0.25	0.25	0.097	NA	0.41	0.35	0.04	49	95	3	49	110	15	0.01	0.8	3.1	4.2	-1.2	0.94	0	0.95	0	NA	NA	-0.2	0.54	0
TBC1D16	4	TBC1 domain family, member 16	0	17q25.3	3	0	0.044	0.11	0.21	0.052	0.63	0.34	0.044	NA	0.33	0.022	0.018	160	320	7	170	330	19	0.24	0.32	2.7	2.8	-0.98	1	14	1	0.012	NA	NA	-1.1	0.025	0
TBC1D22A	4	TBC1 domain family, member 22A	0	22q13.3	3	0.14	0.0049	0.011	0.49	0.18	0.73	0.32	0.0049	0.0049	0.23	0.14	6.7e-13	110	170	2	110	220	18	-0.18	1.5	3.8	3.9	-0.99	1	8.8	1	5.6	NA	NA	-0.48	0.11	0
TEF	4	thyrotrophic embryonic factor	0	22q13.2	1	0	0.1	0.21	0.12	0.12	0.026	0.026	0.026	0.026	0.23	0.58	0.0027	43	47	1	54	110	5	0.95	3	1.8	5.3	-0.86	0.95	0.065	0.95	0	-0.35	0.93	-1.6	0.0035	0
TEPP	4	testis, prostate and placenta expressed	0	16q21	1	NA	1	1	0.015	0.015	0.023	0.023	0.015	0.015	1	0.45	0.59	56	120	8	59	120	12	0.26	0.34	1.1	0.05	-0.26	1.1	0	1.1	0	0	1	9999	0.41	0
THNSL2	4	threonine synthase-like 2 (S. cerevisiae)	0	2p11.2	2	NA	0.48	0.5	0.044	0.045	0.056	0.08	0.044	NA	0.32	0.57	0.12	77	180	10	75	160	13	-0.15	-0.66	0.94	5.1	-0.47	1	0	1	0	-0.24	0.71	-0.44	0.33	0
THOP1	4	thimet oligopeptidase 1	0	19p13.3	2	3.11	0.6	0.65	0.023	0.022	0.017	0.013	0.017	0.013	0.37	0.18	0.0056	170	280	6	160	300	18	-0.62	0.73	2.8	8.5	-0.43	0.93	0	0.98	0.012	-0.58	0.094	-0.075	0.83	0
TLE4	4	transducin-like enhancer of split 4	0	9q21.31	3	0.94	0.48	0.98	0.015	0.02	0.031	0.042	0.015	0.015	1	0.44	NA	130	150	1	140	280	31	0.28	3.9	5.3	1.5	-0.76	1	4.4	0.99	1.7	0.17	0.81	-0.34	0.55	0
TLK1	4	tousled-like kinase 1	0	2q31.1	1	NA	1	1	0.015	0.015	0.016	0.016	0.015	0.015	0.29	0.31	0.2	92	110	0	98	230	34	0.35	3.8	5.8	2.8	-1.3	0.99	2.9	1	0.4	-0.37	0.35	-0.082	0.61	0
TM9SF4	4	transmembrane 9 superfamily protein member 4	0	20q11.21	2	0.27	0.22	0.34	0.26	0.26	0.053	0.053	0.053	NA	0.25	0.6	3.5e-23	100	140	0	120	250	29	0.64	3.4	5.4	11	-1.6	1	8.8	1	21	-0.16	0.79	-0.37	0.38	0
TMC1	4	transmembrane channel-like 1	0	9q21.12	5	0.55	0.49	0.53	0.32	0.048	0.6	0.15	0.048	NA	0.074	0.031	0.23	95	230	17	99	230	37	0.23	0.04	3.2	0.012	-0.64	NA	NA	NA	NA	0.32	1	-1.2	0.78	0
TMEM133	4	transmembrane protein 133	0	11q22.1	1	0	0.23	0.44	0.34	0.34	0.035	0.035	0.035	NA	0.19	0.49	0.016	25	48	2	20	40	2	-0.74	-0.63	-0.13	2.3	-0.28	1	0.021	1	0	NA	NA	NA	NA	0
TMEM14B	4	transmembrane protein 14B	0	6p25.1-p23	1	1.96	1	1	0.026	0.026	0.031	0.031	0.026	0.026	0.23	0.043	0.91	15	50	8	22	42	5	0.9	-0.59	-1.2	9.2	0.82	0.97	0.0062	0.99	1.7	NA	NA	NA	NA	0
TMEM151B	4	transmembrane protein 151B	0	6p21.1	2	0.41	0.4	0.61	0.0071	0.013	0.0081	0.014	0.0071	0.0071	0.11	0.36	NA	NA	NA	NA	NA	NA	NA	NA	NA	NA	NA	NA	1.1	0	1.1	0	0.76	1	0.43	0.87	0
TMEM86B	4	transmembrane protein 86B	0	19q13.42	1	NA	1	1	0.015	0.015	0.016	0.016	0.015	0.015	0.29	0.31	0.49	53	99	6	39	66	4	-1.4	-2	-0.86	NA	NA	1.1	0	1.1	0	0.11	1	-0.25	0.69	0
TMEM89	4	transmembrane protein 89	0	3p21.31	1	NA	1	1	0.015	0.015	0.023	0.023	0.015	0.015	1	0.45	0.2	37	85	0	29	72	4	-0.89	-0.72	1.9	0.04	-0.17	1.2	0	1.2	0	0	1	NA	NA	0
TMPRSS4	4	transmembrane protease, serine 4	0	11q23.3	1	NA	1	1	0.015	0.015	0.023	0.023	0.015	0.015	1	0.45	0.04	71	160	14	71	150	17	-0.01	-0.34	0.76	0.021	-0.37	1	0	1	17	9999	1	-5.8	0.41	0
TNFAIP3	4	tumor necrosis factor, alpha-induced protein 3	0	6q23	1	0	0.1	0.21	0.013	0.013	0.12	0.12	0.013	0.013	0.41	0.5	0.49	110	260	0	130	300	23	1.2	1.2	4.7	2.8	-0.56	0.98	2.9	0.96	0	NA	NA	0.33	0.35	0
TP53AIP1	4	tumor protein p53 regulated apoptosis inducing protein 1	0	11q24	2	0.94	1	1	0.046	0.071	0.078	0.12	0.046	NA	0.41	0.19	0.2	17	42	7	16	30	3	-0.19	-1.1	-2.3	0.016	-0.41	0.93	0	0.93	0	NA	NA	NA	NA	0
TP63	4	tumor protein p63	0	3q28	2	NA	0.48	0.5	0.048	0.056	0.065	0.1	0.048	NA	1	0.45	NA	130	180	4	120	270	30	-0.68	2.6	4.7	0.1	-0.39	1	0	1	0.049	-3	1	NA	NA	0
TPSB2	4	tryptase beta 2 (gene/pseudogene)	0	16p13.3	4	0.68	0.73	0.01	0.58	0.52	0.81	0.46	0.01	0.01	0.08	0.3	9e-15	68	149	11	42.371	93.482	8.0713	-3.0951	-2.0405	-0.95526	1.6	-0.66	1.1	0	1	9	0	1	0.9	0.4	0
TRAF6	4	TNF receptor-associated factor 6, E3 ubiquitin protein ligase	0	11p12	1	NA	1	1	0.015	0.015	0.023	0.023	0.015	0.015	1	0.45	0.04	59	100	0	59	170	17	0	2.6	4	2.6	-0.61	0.99	1.7	1	13	-0.41	0.55	-0.22	0.076	0
TRIM22	4	tripartite motif containing 22	0	11p15	1	NA	1	1	0.015	0.015	0.023	0.023	0.015	0.015	1	0.45	0.2	71	180	17	64	150	16	-0.51	-1.1	-0.33	7.3	-0.57	1.1	0	1.1	0	NA	NA	NA	NA	0
TRIM3	4	tripartite motif containing 3	0	11p15.5	1	NA	1	1	0.015	0.015	0.016	0.016	0.015	0.015	0.29	0.31	0.39	120	170	3	150	350	23	1.5	4.8	4.1	3.2	-0.67	0.99	8.8	0.99	9	0.024	0.98	-0.42	0.18	0
TRIM58	4	tripartite motif containing 58	0	1q44	1	NA	1	1	0.015	0.015	0.023	0.023	0.015	0.015	1	0.45	0.04	82	160	11	82	170	12	0.02	0.52	0.35	0.03	-0.33	1	0	1	17	0	1	9999	0.51	0
TRIM6-TRIM34	4	TRIM6-TRIM34 readthrough	0	11p15	1	NA	1	1	0.015	0.015	0.023	0.023	0.015	0.015	1	0.45	0.72	95	310	22	98	250	33	0.2	-1.7	1.9	NA	NA	1.1	0	1.1	0	NA	NA	NA	NA	0
TRIO	4	trio Rho guanine nucleotide exchange factor	0	5p15.2	3	1.96	0.6	0.66	0.066	0.019	0.011	0.0064	0.011	0.0064	0.29	0.37	0.47	560	710	6	560	1100	110	0.19	6.3	9.7	5.4	-0.8	0.99	11	0.99	9	NA	NA	0.093	0.4	0
TROAP	4	trophinin associated protein	0	12q13.12	1	4.42	0.34	0.37	0.082	0.082	0.0063	0.0063	0.0063	0.0063	0.33	0.048	0.00011	110	270	15	110	280	27	0.17	0.12	2.3	0.26	-0.38	1	8.8	1	22	1.1	0.044	0.76	0.51	0
TSHZ3	4	teashirt zinc finger homeobox 3	0	19q12	1	0	0.044	0.11	0.2	0.056	0.25	0.13	0.044	NA	0.41	0.014	0.0044	230	360	3	220	420	14	-0.06	1.6	2.9	1.4	-0.71	1	2.9	1	21	0.21	1	-0.23	0.54	0
TST	4	thiosulfate sulfurtransferase (rhodanese)	0	22q13.1	2	0	0.23	0.45	0.15	0.077	0.59	0.4	0.077	NA	1	0.53	0.0067	49	100	5	65	140	6	1.2	1.4	0.31	19	-0.047	0.93	0	0.97	0	-0.12	0.86	-1.4	0.22	0
TTC3	4	tetratricopeptide repeat domain 3	0	21q22.2	2	5.82	0.032	0.048	0.38	0.37	0.71	0.71	0.032	NA	0.074	0.3	0.1	270	660	44	240	600	77	-1	-1.2	3.7	6.3	-1	1	0.44	1	0	-0.32	0.77	-0.82	0.37	0
TUBB8	4	tubulin, beta 8 class VIII	0	10p15.3	18	1.06	1	0.43	0.0097	0.018	0.06	0.1	0.0097	0.0097	0.45	0.23	5.8e-22	71	61	2	93	190	7	1.4	4.6	2	0.012	-0.51	NA	NA	NA	NA	NA	NA	NA	NA	0
UBA6	4	ubiquitin-like modifier activating enzyme 6	0	4q13.2	1	NA	0.48	0.49	0.087	0.087	0.28	0.28	0.087	NA	0.17	0.39	0.015	120	300	9	120	300	48	0.26	-0.19	5.6	2.3	-1.5	0.93	0	0.93	0	0.15	0.81	0.014	0.98	0
UBR7	4	ubiquitin protein ligase E3 component n-recognin 7 (putative)	0	14q32.12	1	NA	1	1	0.015	0.015	0.016	0.016	0.015	0.015	0.29	0.31	0.72	46	86	3	53	120	14	0.6	1.4	2.9	9.5	-0.7	0.96	0	0.97	0	0.027	0.98	-0.49	0.12	0
USP1	4	ubiquitin specific peptidase 1	0	1p31.3	1	NA	0.48	0.5	0.015	0.015	0.016	0.016	0.015	0.015	0.29	0.31	0.045	100	210	1	81	200	19	-1.4	-0.59	4.1	3.9	-1.2	0.99	11	0.99	5.6	0.27	0.54	-0.24	0.55	0
USP38	4	ubiquitin specific peptidase 38	0		2	0	0.1	0.11	0.072	0.074	0.2	0.14	0.072	NA	0.41	0.014	0.0035	140	300	12	140	320	28	-0.15	0.54	3	3.2	-0.076	0.93	0	0.94	0	NA	NA	-0.53	0.3	0
WHSC1L1	4	Wolf-Hirschhorn syndrome candidate 1-like 1	0	8p11.2	1	0	0.48	0.98	0.26	0.26	0.053	0.053	0.053	NA	0.25	0.6	0.04	170	290	2	180	440	50	0.27	3.5	6.7	2.2	-1.8	1	1.7	1	0	-0.22	0.73	-0.11	0.23	0
YWHAB	4	tyrosine 3-monooxygenase/tryptophan 5-monooxygenase activation protein, beta	0	20q13.1	2	0.11	0.039	0.048	0.12	0.064	0.12	0.065	0.039	0.065	0.27	0.16	7.6e-05	37	42	0	35	81	9	-0.22	2.1	2.9	33	-1.3	0.98	0.44	1	3.1	-0.09	0.9	-0.12	0.75	0
ZBED4	4	zinc finger, BED-type containing 4	0	22q13.33	1	NA	1	1	0.015	0.015	0.023	0.023	0.015	0.015	1	0.45	0.36	270	380	1	270	500	18	-0.21	2.6	4	1.8	-0.86	0.97	0	0.99	0.4	-0.16	0.87	-0.5	0.13	0
ZBTB40	4	zinc finger and BTB domain containing 40	0	1p36	1	NA	1	1	0.015	0.015	0.023	0.023	0.015	0.015	1	0.45	0.2	180	350	14	170	380	33	-0.19	0.78	3.2	3.7	-1	0.98	0	0.99	0.9	-0.56	1	-0.27	0.4	0
ZC3H3	4	zinc finger CCCH-type containing 3	0	8q24.3	6	1.11	1	0.46	0.55	0.08	0.75	0.16	0.08	NA	0.39	0.15	4.3e-07	240	420	2	170	400	19	-3.3	-0.39	3.8	4.4	-1.1	1.1	0	1.1	0	-0.2	0.79	0.18	0.87	0
ZCWPW2	4	zinc finger, CW type with PWWP domain 2	0	3p24.1	1	NA	1	1	0.015	0.015	0.016	0.016	0.015	0.015	0.29	0.31	0.41	48	120	8	37	88	12	-1.1	-1.5	1.1	0.4	-0.14	1.2	0	1.2	0	NA	NA	NA	NA	0
ZDHHC1	4	zinc finger, DHHC-type containing 1	0	16q22.1	2	0	0.018	0.016	0.27	0.15	0.6	0.56	0.016	0.016	0.16	0.45	NA	70	150	10	84	180	14	0.96	1.1	1	2	-1	1	0	1	0	-0.33	0.57	-0.58	0.55	0
ZNF138	4	zinc finger protein 138	0	7q11.21	2	NA	0.48	0.98	0.11	0.056	0.38	0.25	0.056	NA	0.41	0.014	0.04	34	100	9	27	81	7	-0.8	-1.2	-0.85	0.94	-1.6	1.1	0	1.1	0	NA	NA	NA	NA	0
ZNF229	4	zinc finger protein 229	0	19q13.31	1	NA	1	1	0.015	0.015	0.023	0.023	0.015	0.015	1	0.45	0.49	120	330	14	120	260	16	0.28	-1.9	0.57	0.95	-0.13	1.1	0	1.1	0	NA	NA	NA	NA	0
ZNF260	4	zinc finger protein 260	0	19q13.12	3	0	0.1	0.22	0.2	0.047	0.1	0.027	0.047	NA	0.32	0.03	0.0097	44	110	8	39	110	7	-0.55	-0.4	-0.33	1.9	-0.94	0.98	1.7	0.99	9	NA	NA	NA	NA	0
ZNF467	4	zinc finger protein 467	0	7q36.1	2	NA	0.48	0.5	0.021	0.011	0.033	0.02	0.011	0.011	0.32	0.37	0.04	89	190	10	140	270	9	2.7	2.2	-0.27	2.3	-0.56	1	0	1	5.6	NA	NA	NA	NA	0
ZNF488	4	zinc finger protein 488	0	10q11.22	2	NA	0.48	0.5	0.04	0.036	0.042	0.039	0.036	0.04	0.29	0.35	0.1	62	140	7	60	130	11	-0.17	-0.44	1.1	0.024	-0.47	1	0	1	0	NA	NA	NA	NA	0
ZNF669	4	zinc finger protein 669	0	1q44	2	0.94	1	1	0.027	0.043	0.069	0.1	0.027	NA	0.29	0.19	0.0067	73	190	4	63	160	12	-0.78	-0.98	2.2	0.61	-1.1	1	0	1	1.7	NA	NA	NA	NA	0
ZNF703	4	zinc finger protein 703	0	8p11.23	8	0.27	0.22	0.00098	0.62	0.29	0.67	0.25	0.00098	0.00098	0.00077	0.05	5.6e-17	113	172	2	137.79	267.78	8.836	1.6602	2.08	2.131	7.7	-0.75	1	1.7	1	0.9	NA	NA	NA	NA	0
ZNF747	4	zinc finger protein 747	0	16p11.2	1	NA	1	1	0.015	0.015	0.016	0.016	0.015	0.015	0.29	0.31	0.2	28	68	6	40	74	4	1.2	0.35	-0.86	NA	NA	1.1	0	1.1	0	NA	NA	NA	NA	0
ZNHIT1	4	zinc finger, HIT-type containing 1	0	7q22.1	1	0.11	0.039	0.073	0.078	0.078	0.11	0.11	0.039	NA	0.2	0.45	8.2e-06	36	60	6	32	79	8	-0.43	1	0.75	41	-1	1	12	0.99	5.6	-0.37	0.82	-0.04	0.92	0
AASS	3	aminoadipate-semialdehyde synthase	0	7q31.3	2	2.3	0.22	0.26	0.25	0.13	0.053	0.057	0.053	NA	0.25	0.59	7.1e-07	120	300	15	120	290	31	0.1	-0.21	2.9	8.2	-0.14	0.89	0	0.95	0	0.59	0.49	0.53	0.3	0
ACTN3	3	actinin, alpha 3 (gene/pseudogene)	0	11q13.1	3	1.48	0.66	0.69	0.0036	0.0045	0.0047	0.0072	0.0036	0.0036	0.39	0.55	0.0025	NA	NA	NA	NA	NA	NA	NA	NA	NA	0.058	-0.15	1	1.7	1	21	9999	1	1.6	0.46	0
ACVR1	3	activin A receptor, type I	0	2q23-q24	1	NA	1	1	0.015	0.015	0.023	0.023	0.015	0.015	1	0.45	NA	72	100	2	79	180	18	0.46	2.6	3.8	4.7	-0.68	0.98	0.9	0.99	1.7	0.72	0.059	-0.17	0.77	0
ADAM9	3	ADAM metallopeptidase domain 9	0	8p11.22	2	1.24	1	1	0.099	0.085	0.25	0.2	0.085	NA	0.41	0.24	0.2	100	200	7	110	260	36	0.33	1.7	4.8	14	0.089	0.97	0.0062	0.99	0.9	0.39	0.33	1.1	0.079	0
ADAMTSL1	3	ADAMTS-like 1	0	9p21.3	2	0.94	1	1	0.2	0.097	0.54	0.25	0.097	NA	0.32	0.19	0.73	360	720	18	290	630	56	-2.4	-1.8	5	0.13	-0.62	1.1	0	1.1	0	NA	NA	0.058	0.92	0
ADCY3	3	adenylate cyclase 3	0	2p23.3	1	NA	1	1	0.38	0.38	0.065	0.065	0.065	NA	0.23	0.83	0.59	240	340	12	240	490	37	-0.09	3.2	4	5.7	-0.86	1	11	0.98	0	0.17	1	-0.25	0.71	0
ADRBK1	3	adrenergic, beta, receptor kinase 1	0	11q13.1	2	NA	1	0.5	0.097	0.097	0.25	0.25	0.097	NA	0.41	0.35	0.095	140	170	3	150	310	32	0.67	3.9	5.1	20	-0.77	1	1.7	1	24	-0.37	0.36	-0.37	0.37	0
AFP	3	alpha-fetoprotein	0	4q13.3	1	NA	1	1	0.015	0.015	0.023	0.023	0.015	0.015	1	0.45	0.04	80	200	11	71	160	23	-0.69	-1.3	2.5	0.0043	-0.38	0.99	1.7	0.99	5.6	0	1	9999	0.66	0
AHNAK2	3	AHNAK nucleoprotein 2	1	14q32.33	65	0.51	1	3.6e-08	0.18	0.077	0.74	0.23	3.6e-08	3.6e-08	0.0021	8.5e-06	2.2e-16	NA	NA	NA	NA	NA	NA	NA	NA	NA	0.68	-0.55	0.96	0.065	0.98	0.4	NA	NA	NA	NA	0
ALDH1B1	3	aldehyde dehydrogenase 1 family, member B1	0	9p11.1	4	NA	NA	0.48	0.05	0.069	0.048	0.067	0.048	NA	0.42	0.015	0.15	95	230	6	96	210	8	0.09	-0.65	0.74	6.5	-0.49	0.98	0.19	0.99	3.1	0.56	1	-1.1	0.015	0
ALG1	3	ALG1, chitobiosyldiphosphodolichol beta-mannosyltransferase	0	16p13.3	3	9.81	0.039	0.079	0.27	0.33	0.42	0.27	0.039	NA	0.38	0.67	0.001	96	190	16	86	180	20	-0.67	-0.29	0.8	1.5	-1.2	0.99	4.4	1	1.7	0.054	0.97	-0.17	0.63	0
AMBN	3	ameloblastin (enamel matrix protein)	0	4q21	1	NA	1	1	0.015	0.015	0.023	0.023	0.015	0.015	1	0.45	0.72	68	160	10	67	140	17	-0.05	-0.98	1.6	0.00027	-0.25	1	0	1	21	0	1	NA	NA	0
ANKFN1	3	ankyrin-repeat and fibronectin type III domain containing 1	0	17q22	2	0.94	1	1	0.046	0.015	0.052	0.016	0.015	0.015	0.32	0.49	0.04	99	250	14	100	240	30	0.15	-0.25	2.9	0.0051	-0.73	NA	NA	NA	NA	NA	NA	NA	NA	0
ANKRD20A1	3	ankyrin repeat domain 20 family, member A1	0	9q13	23	NA	NA	0.9	0.22	0.36	0.24	0.051	0.22	NA	0.47	0.0047	1.8e-24	1	4	0	26	63	6	3	3.6	2.5	0.069	-0.46	NA	NA	NA	NA	NA	NA	NA	NA	0
ANKRD24	3	ankyrin repeat domain 24	0	19p13.3	2	2.93	0.26	0.23	0.097	0.088	0.25	0.21	0.088	NA	0.41	0.29	1.7e-07	160	320	14	170	360	28	0.46	0.93	2.6	0.17	-0.64	1	0	1	0	-0.33	0.65	-0.23	0.54	0
ANKRD53	3	ankyrin repeat domain 53	0	2p13.3	2	NA	0.48	0.5	0.23	0.097	0.2	0.099	0.097	NA	0.34	0.59	0.04	79	150	7	94	190	12	0.97	1.4	1.4	0.2	-0.4	0.91	0	0.92	0	NA	NA	-1.1	0.8	0
ANO3	3	anoctamin 3	0	11p14.2	1	NA	1	1	0.097	0.097	0.25	0.25	0.097	NA	0.41	0.35	0.04	120	230	28	120	310	48	0.13	2.4	2.9	0.016	-0.3	1.2	0	1.2	0	NA	NA	-0.38	0.77	0
ANXA2	3	annexin A2	0	15q22.2	1	NA	1	1	0.097	0.097	0.25	0.25	0.097	NA	0.41	0.35	NA	60	120	6	55	120	15	-0.44	-0.17	2.4	32	-0.6	0.96	0	0.96	0	0.63	0.043	1	0.14	0
AOC2	3	amine oxidase, copper containing 2 (retina-specific)	0	17q21	7	0.18	0.057	0.068	0.43	0.046	0.81	0.27	0.046	NA	0.11	0.09	6.8e-07	140	340	16	110	270	19	-1.6	-2.3	0.65	0.21	-1.2	1	2.9	1	9	NA	NA	0.19	0.73	0
API5	3	apoptosis inhibitor 5	0	11p11.2	1	0	0.23	0.45	0.11	0.06	0.4	0.39	0.06	NA	1	1	0.0067	61	90	1	66	160	26	0.37	2.7	4.9	8.8	-2.1	1	0.065	1	0.0031	0.11	0.87	-0.14	0.55	0
ARAP2	3	ArfGAP with RhoGAP domain, ankyrin repeat and PH domain 2	0	4p14	2	NA	0.48	0.5	0.04	0.036	0.063	0.062	0.036	0.063	1	0.19	0.38	230	620	31	190	480	63	-1.6	-3.1	4	0.26	-1.1	0.99	4.4	0.99	0.4	-0.51	1	-0.45	0.22	0
ARAP3	3	ArfGAP with RhoGAP domain, ankyrin repeat and PH domain 3	0	5q31.3	0	NA	0.48	0.98	1	0.26	1	0.053	0.26	NA	1	1	0.67	240	500	10	230	590	54	-0.22	1.9	6	8.4	0.56	1	0	1	0	NA	NA	-0.7	0.034	0
ARHGAP32	3	Rho GTPase activating protein 32	0	11q24.3	1	NA	1	1	0.38	0.38	0.065	0.065	0.065	NA	0.23	0.83	0.36	290	620	9	290	680	53	-0.19	1.1	6	0.83	-1.1	1.1	0	1	0	NA	NA	-0.69	0.3	0
ARHGAP5	3	Rho GTPase activating protein 5	0	14q12	2	NA	0.48	0.5	0.048	0.056	0.055	0.085	0.048	NA	0.29	0.21	0.12	190	380	4	150	430	30	-1.6	0.97	4.8	7.7	-0.4	1	8.8	1	5.6	-0.15	0.81	-0.69	0.21	0
ARHGEF16	3	Rho guanine nucleotide exchange factor (GEF) 16	0	1p36.3	1	0.41	0.4	0.59	0.065	0.065	0.22	0.22	0.065	NA	0.13	0.048	2.6e-05	89	180	13	97	200	17	0.52	0.52	0.99	0.24	-0.69	0.98	0.0062	0.99	3.1	NA	NA	-0.92	0.18	0
ARMC5	3	armadillo repeat containing 5	0	16p11.2	1	NA	1	1	0.38	0.38	0.065	0.065	0.065	NA	0.23	0.83	0.67	210	290	6	200	430	20	-0.28	3.3	3	1.9	-1.7	0.94	0	0.95	0	0.23	0.69	-0.012	0.97	0
ARNTL2-AS1	3	ARNTL2 antisense RNA 1	0	12p11.23	1	NA	1	1	0.015	0.015	0.016	0.016	0.015	0.015	0.29	0.31	0.04	NA	NA	NA	NA	NA	NA	NA	NA	NA	NA	NA	NA	NA	NA	NA	NA	NA	NA	NA	0
ASIC4	3	acid sensing (proton gated) ion channel family member 4	0	2q35	2	3.11	0.6	0.65	0.027	0.042	0.025	0.04	0.025	0.027	0.33	0.3	NA	120	230	3	120	260	17	-0.16	1.1	3.4	0.024	-0.3	0.98	0.065	1	21	2	1	9999	0.25	0
ASPG	3	asparaginase	0	14q32.33	3	2.3	0.44	0.55	0.65	0.78	0.077	0.08	0.077	NA	0.023	0.0049	0.04	110	210	11	110	200	15	-0.14	-0.58	0.97	4.7	0.073	NA	NA	NA	NA	0.94	1	1.3	0.3	0
ATP2A1	3	ATPase, Ca++ transporting, cardiac muscle, fast twitch 1	0	16p12.1	1	NA	1	1	0.097	0.097	0.25	0.25	0.097	NA	0.41	0.35	0.045	190	320	20	200	420	39	0.44	2.5	3	0.33	-0.14	1	11	0.98	0.012	NA	NA	-2.1	0.45	1
ATP6V0A4	3	ATPase, H+ transporting, lysosomal V0 subunit a4	0	7q34	4	5.94	0.17	0.24	0.04	0.018	0.053	0.074	0.018	NA	0.45	0.4	0.38	130	280	25	140	290	40	0.57	0.29	2.3	0.0032	-0.27	1	0	1	1.7	0.38	1	3.4	0.18	0
ATP7B	3	ATPase, Cu++ transporting, beta polypeptide	0	13q14.3	8	NA	0.1	0.015	0.96	1	0.68	0.66	0.015	0.015	0.22	0.68	0.1	250	580	31	240	500	33	-0.3	-1.8	0.37	1.3	-0.39	1	0.065	1	0	0.17	1	0.098	0.97	0
ATP8B4	3	ATPase, class I, type 8B, member 4	0	15q21.2	2	0.94	1	1	0.049	0.015	0.079	0.023	0.015	0.015	0.36	0.0038	0.49	150	420	43	140	360	46	-0.4	-1.7	0.51	0.35	-0.74	1	0.021	1	13	NA	NA	2.9	0.072	0
B3GALT1	3	UDP-Gal:betaGlcNAc beta 1,3-galactosyltransferase, polypeptide 1	0	2q24.3	1	0.94	1	1	0.69	0.015	0.69	0.023	0.015	0.015	0.41	0.063	0.04	53	76	2	40	100	8	-1.3	1.4	2.2	0.023	-0.7	1	0.065	0.99	13	1.6	1	1.2	0.044	0
B3GAT3	3	beta-1,3-glucuronyltransferase 3	0	11q12.3	1	0.28	0.34	0.55	0.049	0.049	0.15	0.15	0.049	NA	0.14	0.3	0.00068	62	120	7	61	140	11	-0.11	0.84	1.2	6.3	-1.9	0.98	0.065	0.99	1.7	-0.06	0.95	-0.16	0.71	0
BCHE	3	butyrylcholinesterase	0	3q26.1-q26.2	2	1.46	0.73	0.65	0.015	0.015	0.016	0.015	0.015	0.015	0.29	0.025	0.33	64	230	15	62	170	13	-0.13	-2.4	-0.47	0.71	-0.6	0.93	0.021	0.99	17	-0.41	0.56	-0.24	0.47	0
BCL2	3	B-cell CLL/lymphoma 2	0	18q21.3	4	NA	0.1	0.14	0.065	0.029	0.16	0.22	0.029	NA	0.29	0.3	NA	43	64	1	74	130	4	2.2	2.9	1.5	1.9	-0.65	1	12	1	0	1.1	0.1	1.1	0.22	0
BCL3	3	B-cell CLL/lymphoma 3	0	19q13.1-q13.2	1	NA	1	1	0.097	0.097	0.25	0.25	0.097	NA	0.41	0.35	0.2	54	99	1	76	150	11	1.6	2.1	2.9	11	-0.55	0.92	0	0.92	0	0.6	0.25	1.1	0.17	0
BHLHE41	3	basic helix-loop-helix family, member e41	0	12p12.1	3	0.7	0.72	0.92	0.023	0.015	0.037	0.024	0.015	0.015	0.12	0.05	NA	NA	NA	NA	NA	NA	NA	NA	NA	NA	3	-0.76	1	0.021	1.1	0	NA	NA	-0.67	0.064	0
BHMT	3	betaine--homocysteine S-methyltransferase	0	5q14.1	1	0.37	0.26	0.37	0.067	0.067	0.076	0.076	0.067	NA	0.43	0.071	1.3e-07	47	140	8	56	130	15	0.75	-0.49	1.8	0.042	-0.22	1.1	0	1.1	0	0	1	-2.8	0.69	0
BMP3	3	bone morphogenetic protein 3	0	4q21	1	NA	1	1	0.015	0.015	0.023	0.023	0.015	0.015	1	0.45	0.04	81	170	3	66	160	9	-1.2	-0.43	2	0.0063	-0.53	1	0.065	1	20	-0.2	0.83	9999	0.28	0
BRPF3	3	bromodomain and PHD finger containing, 3	0	6p21	2	NA	0.48	0.5	0.052	0.08	0.043	0.067	0.043	NA	0.19	0.49	0.28	180	340	3	180	460	28	-0.08	2.8	4.7	4.2	-1.4	0.98	0.44	0.99	9	-0.37	0.55	0.1	0.59	0
C10orf76	3	chromosome 10 open reading frame 76	0	10q24.32	2	NA	0.48	0.5	0.04	0.036	0.042	0.039	0.036	0.04	0.29	0.35	0.00055	NA	NA	NA	NA	NA	NA	NA	NA	NA	NA	NA	NA	NA	NA	NA	NA	NA	NA	NA	0
C15orf65	3	chromosome 15 open reading frame 65	0	15q21.3	2	NA	0.48	0.5	0.052	0.076	0.023	0.037	0.023	NA	0.29	0.31	0.04	NA	NA	NA	NA	NA	NA	NA	NA	NA	NA	NA	NA	NA	NA	NA	NA	NA	NA	NA	0
C16orf13	3	chromosome 16 open reading frame 13	0	16p13.3	2	0.94	1	1	0.027	0.029	0.06	0.063	0.027	0.029	1	0.46	0.015	NA	NA	NA	NA	NA	NA	NA	NA	NA	NA	NA	NA	NA	NA	NA	NA	NA	NA	NA	0
C19orf52	3	chromosome 19 open reading frame 52	0	19p13.2	2	NA	0.23	0.26	0.039	0.039	0.065	0.11	0.039	NA	0.16	0.72	9.1e-06	NA	NA	NA	NA	NA	NA	NA	NA	NA	NA	NA	NA	NA	NA	NA	NA	NA	NA	NA	0
C1orf204	3	chromosome 1 open reading frame 204	0	1q23.2	2	0.94	1	1	0.049	0.075	0.033	0.052	0.033	NA	0.22	0.25	0.0067	NA	NA	NA	NA	NA	NA	NA	NA	NA	NA	NA	NA	NA	NA	NA	NA	NA	NA	NA	0
C1QBP	3	complement component 1, q subcomponent binding protein	0	17p13.3	4	0.3	0.22	0.14	0.22	0.059	0.37	0.19	0.059	NA	0.27	0.02	0.00055	32	53	3	30	61	8	-0.25	0.52	1.7	35	0.0066	1	12	1	20	-0.6	0.044	-0.68	0.28	0
C2	3	complement component 2	0	6p21.3	1	3.11	0.6	0.64	0.064	0.064	0.13	0.13	0.064	NA	0.13	0.42	0.00061	99	240	15	120	280	31	1.2	1.2	2.9	0.35	-0.31	1.1	0	1.1	0	-0.18	0.79	0.99	0.52	0
C3orf67	3	chromosome 3 open reading frame 67	0	3p14.2	6	0.14	0.026	0.085	0.43	0.039	0.16	0.023	0.026	0.026	0.44	0.45	3.4e-05	NA	NA	NA	NA	NA	NA	NA	NA	NA	NA	NA	NA	NA	NA	NA	NA	NA	NA	NA	0
C3orf67-AS1	3	C3orf67 antisense RNA 1	0		3	0.11	0.039	0.098	0.19	0.039	0.084	0.023	0.039	0.039	0.27	0.24	3.4e-05	NA	NA	NA	NA	NA	NA	NA	NA	NA	NA	NA	NA	NA	NA	NA	NA	NA	NA	NA	0
C4A	3	complement component 4A (Rodgers blood group)	0	6p21.3	1	3.11	0.6	0.64	0.019	0.019	0.037	0.037	0.019	0.019	0.13	0.21	0.00057	NA	NA	NA	NA	NA	NA	NA	NA	NA	2.4	-0.26	1	0.19	1	5.6	0.34	0.93	0.19	0.74	0
C4B	3	complement component 4B (Chido blood group)	0	6p21.3	1	3.11	0.6	0.64	0.019	0.019	0.037	0.037	0.019	0.019	0.13	0.21	0.00057	NA	NA	NA	NA	NA	NA	NA	NA	NA	1.8	-0.29	1	0.19	1	5.6	0.27	0.97	1.4	0.18	0
C4B_2	3	complement component 4B (Chido blood group), copy 2	0		1	3.11	0.6	0.64	0.019	0.019	0.037	0.037	0.019	0.019	0.13	0.21	0.00057	NA	NA	NA	NA	NA	NA	NA	NA	NA	NA	NA	NA	NA	NA	NA	NA	NA	NA	NA	0
C9orf84	3	chromosome 9 open reading frame 84	0	9q31.3	2	1.96	1	1	0.23	0.13	0.035	0.014	0.035	0.014	0.29	0.12	0.024	NA	NA	NA	NA	NA	NA	NA	NA	NA	NA	NA	NA	NA	NA	NA	NA	NA	NA	NA	0
C9orf9	3	chromosome 9 open reading frame 9	0	9q34	1	0.76	1	1	0.24	0.24	0.031	0.031	0.031	0.031	0.13	0.45	1e-43	NA	NA	NA	NA	NA	NA	NA	NA	NA	NA	NA	NA	NA	NA	NA	NA	NA	NA	NA	0
CACNA2D4	3	calcium channel, voltage-dependent, alpha 2/delta subunit 4	0	12p13.33	3	0.37	0.26	0.27	0.26	0.098	0.44	0.22	0.098	NA	0.16	0.13	2.8e-06	200	400	39	210	390	49	0.51	-0.3	1.4	0.24	-0.73	1.1	0	1.1	0	0	1	0.99	0.69	0
CADM3	3	cell adhesion molecule 3	0	1q21.2-q22	2	NA	0.48	0.5	0.1	0.049	0.31	0.17	0.049	NA	0.32	0.67	NA	70	120	1	76	150	16	0.43	1.4	3.6	1.7	-0.56	1	0.19	1	0.049	0.29	0.77	0.5	0.55	0
CALD1	3	caldesmon 1	0	7q33	4	0.41	0.4	0.62	0.32	0.33	0.14	0.082	0.14	NA	0.28	0.14	0.033	73	250	2	88	240	29	1	-0.14	5	32	-0.58	1	8.8	1	21	0.86	0.0021	0.71	0.17	0
CASC10	3	cancer susceptibility candidate 10	0	10p12.31	3	5.94	0.17	0.014	0.65	0.63	0.78	0.8	0.014	0.014	0.04	0.56	0.72	23	43	3	38	87	5	1.5	2.3	0.83	0.71	-0.42	NA	NA	NA	NA	NA	NA	NA	NA	0
CASKIN1	3	CASK interacting protein 1	0	16p13.3	1	NA	1	1	0.097	0.097	0.25	0.25	0.097	NA	0.41	0.35	0.72	330	410	1	300	530	33	-0.82	2.6	5.5	0.54	-0.52	0.95	0	0.96	0	0.046	1	-0.88	0.55	0
CASP3	3	caspase 3, apoptosis-related cysteine peptidase	0	4q34	1	NA	1	1	0.015	0.015	0.023	0.023	0.015	0.015	1	0.45	0.36	35	58	3	34	91	11	-0.14	1.7	2.3	5.3	-0.62	1	0.021	1	0.0031	0.24	0.65	0.55	0.31	0
CASP5	3	caspase 5, apoptosis-related cysteine peptidase	0	11q22.2-q22.3	1	NA	1	1	0.015	0.015	0.023	0.023	0.015	0.015	1	0.45	0.0027	76	140	14	62	150	17	-1.1	0.23	0.65	0.039	-0.29	0.99	4.4	1	24	NA	NA	NA	NA	0
CBX4	3	chromobox homolog 4	0	17q25.3	1	0	0.1	0.21	0.14	0.14	0.051	0.051	0.051	NA	0.12	0.52	0.39	110	140	2	170	290	9	2.6	4.2	2.3	6.3	-0.49	0.85	0	0.89	0	NA	NA	0.22	0.58	0
CCDC103	3	coiled-coil domain containing 103	0	17q21.31	1	0	0.48	0.98	0.26	0.26	0.053	0.053	0.053	NA	0.25	0.6	0.04	40	84	5	37	87	8	-0.31	0.14	0.96	NA	NA	1	0.0062	1	0	0.56	1	-0.12	0.9	0
CCDC92	3	coiled-coil domain containing 92	0	12q24.31	2	0	0.23	0.41	0.52	0.22	0.12	0.051	0.12	NA	0.25	0.37	8.6e-07	80	120	2	82	150	9	0.13	0.87	2.2	12	-0.27	0.98	0	0.99	0.049	0.16	0.84	1.5	0.11	0
CCL4	3	chemokine (C-C motif) ligand 4	0	17q12	1	2.93	0.26	0.31	0.045	0.045	0.08	0.08	0.045	NA	0.38	0.7	0.025	12	22	1	15	29	3	0.43	0.67	1.3	0.56	-0.33	0.98	1.7	1	24	-0.77	0.69	1.6	0.47	0
CD68	3	CD68 molecule	0	17p13	1	9.81	0.039	0.053	0.017	0.017	0.012	0.012	0.012	0.012	0.14	0.34	3.7e-07	59	130	7	56	120	13	-0.23	-0.51	1.6	7.7	-0.63	1	8.8	0.99	1.7	-0.58	0.066	0.38	0.58	0
CDC42BPG	3	CDC42 binding protein kinase gamma (DMPK-like)	0	11q13.1	6	0.68	0.14	0.57	0.04	0.073	0.061	0.11	0.04	NA	0.14	0.032	0.36	310	560	35	290	620	52	-0.57	1.3	2.4	0.11	-0.67	NA	NA	NA	NA	0.11	0.9	-0.24	0.55	0
CDH1	3	cadherin 1, type 1, E-cadherin (epithelial)	0	16q22.1	1	NA	0.48	0.5	0.015	0.0056	0.023	0.02	0.0056	0.0056	1	0.45	0.12	140	280	6	160	310	26	0.66	0.81	3.9	0.05	-0.66	1	6.5	1	13	0.034	1	1	0.66	0
CDK11B	3	cyclin-dependent kinase 11B	0	1p36.33	5	4.42	0.17	0.24	0.054	0.089	0.053	0.092	0.053	NA	0.2	0.49	1.4e-06	76	64	3	86	190	17	0.7	4.5	3.4	9.5	-1.1	1	14	1	22	-0.11	0.87	-0.1	0.83	0
CDKN2A	3	cyclin-dependent kinase inhibitor 2A	0	9p21	3	1.48	1	1	0.046	0.078	0.043	0.079	0.043	NA	0.79	0.03	0.083	34	77	1	54	98	4	1.7	1.1	1.6	0.042	-0.5	1	8.8	1	24	0.6	0.45	0.9	0.3	0
CENPP	3	centromere protein P	0	9q22.31	3	0.7	0.71	0.75	0.53	0.49	0.12	0.085	0.12	NA	0.074	0.13	0.025	37	88	5	37	86	13	0	-0.09	2.3	0.46	-0.62	1.3	0	1.2	0	NA	NA	-0.64	0.22	0
CEP152	3	centrosomal protein 152kDa	0	15q21.1	5	0.23	0.12	0.14	0.2	0.053	0.47	0.2	0.053	NA	0.28	0.021	0.29	220	520	41	180	460	58	-1.8	-1.6	2.2	0.43	-0.58	0.96	0.0062	0.97	0	NA	NA	-0.48	0.22	0
CHN2	3	chimerin 2	0	7p15.3	1	NA	1	1	0.68	0.015	0.17	0.016	0.015	0.015	0.23	0.53	0.04	69	140	6	78	160	18	0.64	0.92	2.8	2.3	-0.2	0.99	8.8	1	5.6	0.77	1	0.89	0.071	0
CHRNA1	3	cholinergic receptor, nicotinic, alpha 1 (muscle)	0	2q31.1	1	NA	1	1	0.015	0.015	0.016	0.016	0.015	0.015	0.29	0.31	0.36	84	170	10	85	190	15	0.06	0.64	1.3	0.17	-0.14	1	0	1	5.6	0.6	1	1	0.64	0
CHST13	3	carbohydrate (chondroitin 4) sulfotransferase 13	0	3q21.3	1	0	0.48	0.39	0.26	0.26	0.053	0.053	0.053	NA	0.25	0.6	2.7e-05	49	93	5	76	160	4	1.9	2.4	-0.74	0.17	-0.24	1.1	0	1	0	1.9	1	9999	0.46	0
CHTF18	3	CTF18, chromosome transmission fidelity factor 18 homolog (S. cerevisiae)	0	16p13.3	2	0.94	1	1	0.049	0.075	0.049	0.073	0.049	NA	0.16	0.19	3e-06	NA	NA	NA	NA	NA	NA	NA	NA	NA	1.3	-0.97	1	0.9	1	0.012	0.21	0.82	-0.8	0.13	0
CLEC18B	3	C-type lectin domain family 18, member B	0	16q22.3	4	NA	0.044	0.039	0.65	0.35	0.54	0.43	0.039	NA	0.33	0.34	2e-15	NA	NA	NA	NA	NA	NA	NA	NA	NA	0.054	-0.33	NA	NA	NA	NA	NA	NA	NA	NA	0
CLK3	3	CDC-like kinase 3	0	15q24	1	0.65	0.69	0.93	0.078	0.078	0.14	0.08	0.078	NA	0.035	0.74	3.1e-07	76	130	4	83	230	26	0.47	3	4.2	4.3	-1.3	1	8.8	1	21	-0.16	0.79	-0.28	0.48	0
COL4A4	3	collagen, type IV, alpha 4	0	2q35-q37	2	2.3	0.44	0.35	0.68	0.68	0.18	0.095	0.18	NA	0.017	0.41	8.6e-05	270	540	24	240	530	59	-1.2	-0.3	4.5	2.3	0.064	1	13	0.99	17	1.1	0.041	0.87	0.22	0
COMMD4	3	COMM domain containing 4	0	15q24.2	1	1.61	0.71	0.79	0.094	0.094	0.19	0.19	0.094	NA	0.3	0.13	5.3e-09	27	61	2	33	66	7	0.6	0.3	1.9	6.2	-1.1	0.97	0.0062	0.98	0.0031	-0.18	0.77	-0.096	0.81	0
COX10	3	COX10 heme A:farnesyltransferase cytochrome c oxidase assembly factor	0	17p12	5	1.7	0.66	0.85	0.21	0.23	0.31	0.097	0.21	NA	0.32	0.078	0.53	80	150	2	80	170	12	-0.01	0.59	2.8	14	2.9	1	0.0062	1	0	NA	NA	-1.3	0.39	0
COX7A2	3	cytochrome c oxidase subunit VIIa polypeptide 2 (liver)	0	6q12	1	0	0.0072	0.019	0.024	0.024	0.13	0.13	0.0072	0.0072	0.072	0.18	NA	28	50	1	23	45	5	-0.67	-0.4	1.6	110	1.4	0.99	0.19	1	0.012	0.12	0.87	-0.65	0.38	0
CPS1	3	carbamoyl-phosphate synthase 1, mitochondrial	0	2q35	5	1.91	0.46	1	0.088	0.075	0.063	0.095	0.063	NA	0.21	0.02	0.22	230	430	14	190	460	57	-1.9	0.73	5.6	0.4	-0.17	1	0	1	0.012	0	1	-2.8	0.7	0
CPVL	3	carboxypeptidase, vitellogenic-like	0	7p15.1	1	NA	1	1	0.015	0.015	0.016	0.016	0.015	0.015	0.29	0.31	0.72	73	140	13	66	150	20	-0.56	0.38	1.5	22	1.9	0.99	8.8	1	5.6	9999	1	9999	0.55	0
CPZ	3	carboxypeptidase Z	0	4p16.1	4	1.61	0.71	0.82	0.032	0.018	0.035	0.012	0.018	0.012	0.26	0.24	1.2e-06	200	460	26	140	280	17	-3	-5.2	-2.1	0.009	-0.31	1	11	1	21	0.48	0.45	-0.14	0.94	0
CREBBP	3	CREB binding protein	0	16p13.3	3	0.41	0.22	0.24	0.56	0.32	0.18	0.093	0.18	NA	0.42	0.69	0.0022	490	590	1	440	940	84	-1.5	5.6	9	5.3	-1.3	0.98	0.021	1	17	-0.92	0.0021	-0.26	0.39	0
CRIP2	3	cysteine-rich protein 2	0	14q32.3	1	NA	1	1	0.015	0.015	0.016	0.016	0.015	0.015	0.29	0.31	NA	44	57	4	38	62	6	-0.6	0.29	0.72	130	2.9	1	13	1	21	0.35	0.43	-0.76	0.2	0
CROCC	3	ciliary rootlet coiled-coil, rootletin	0	1p36.13	11	0.89	0.73	0.2	0.54	0.087	0.86	0.23	0.087	NA	0.15	0.019	1.4e-11	360	770	39	300	720	55	-2	-0.97	2.2	2.2	-1.1	1	0	1	5.6	-0.24	1	-0.78	0.084	0
CS	3	citrate synthase	0	12q13.2	1	1.48	1	1	0.44	0.44	0.07	0.07	0.07	NA	0.13	0.21	0.41	36	55	0	62	150	24	2	3.7	4.9	150	3.9	0.98	0.021	1	13	-0.11	0.88	-1.3	0.07	0
CSMD2	3	CUB and Sushi multiple domains 2	0	1p34.3	7	1.32	0.73	1	0.11	0.091	0.19	0.04	0.091	NA	0.27	0.082	2e-10	NA	NA	NA	NA	NA	NA	NA	NA	NA	0.038	-0.66	1.1	0	1.1	0	NA	NA	0.48	0.85	0
CSRNP2	3	cysteine-serine-rich nuclear protein 2	0	12q13.11-q13.12	2	0.76	1	1	0.097	0.097	0.25	0.25	0.097	NA	0.41	0.35	0.2	64	130	1	76	200	14	0.88	2.6	3.4	5.3	-0.96	0.96	0	0.98	0	0.29	0.65	-0.37	0.18	0
CST7	3	cystatin F (leukocystatin)	0	20p11.21	3	1.24	1	1	0.023	0.037	0.049	0.076	0.023	0.049	0.096	0.25	4.1e-07	26	62	8	21	53	6	-0.68	-0.61	-0.92	1.7	-0.16	0.98	0.065	1	21	-0.59	1	9999	0.28	0
CTNNBL1	3	catenin, beta like 1	0	20q11.23-q12	1	NA	1	1	0.097	0.097	0.25	0.25	0.097	NA	0.41	0.35	0.04	82	150	6	86	200	25	0.27	1.8	3.8	7.1	-0.42	0.98	0	0.99	0.4	-0.29	0.56	-0.31	0.53	0
CYC1	3	cytochrome c-1	0	8q24.3	2	0	0.48	0.45	0.26	0.26	0.053	0.053	0.053	NA	0.25	0.57	0.47	66	110	0	57	120	12	-0.73	0.64	3.4	240	4.2	0.97	0	1	9	-0.34	0.4	-1.1	0.029	0
CYLD	3	cylindromatosis (turban tumor syndrome)	0	16q12.1	1	0	0.48	0.98	0.26	0.26	0.053	0.053	0.053	NA	0.25	0.6	0.04	120	160	3	120	280	29	0.11	3.4	4.7	4.1	-1.2	0.99	2.9	1	23	0.52	0.31	0.21	0.47	0
CYP2F1	3	cytochrome P450, family 2, subfamily F, polypeptide 1	0	19q13.2	3	0.45	0.6	0.96	0.045	0.074	0.088	0.14	0.045	NA	0.32	0.45	0.0094	77	170	9	100	210	14	1.6	1.3	1.2	0.0019	-0.31	1	0.021	1	17	NA	NA	NA	NA	0
CYP3A43	3	cytochrome P450, family 3, subfamily A, polypeptide 43	0	7q21.1	1	NA	1	1	0.015	0.015	0.016	0.016	0.015	0.015	0.29	0.31	0.36	67	180	17	58	140	20	-0.75	-1.6	0.69	0.03	-0.27	1	0	1	21	NA	NA	NA	NA	0
DDX11	3	DEAD/H (Asp-Glu-Ala-Asp/His) box helicase 11	1	12p11	7	0.17	0.057	0.016	0.72	0.15	0.47	0.1	0.016	0.016	0.42	0.51	5.6e-17	NA	NA	NA	NA	NA	NA	NA	NA	NA	2	-1.2	1.1	0	1.1	0	NA	NA	-0.63	0.63	0
DEFB108B	3	defensin, beta 108B	0	11q13.4	1	0.18	0.032	0.052	0.025	0.025	0.18	0.18	0.025	0.025	0.48	0.074	6.4e-10	8	19	2	8	23	2	-0.1	0.39	-0.23	0.00063	-1.2	NA	NA	NA	NA	NA	NA	NA	NA	0
DENND1A	3	DENN/MADD domain containing 1A	0	9q33.3	9	0.67	0.48	0.85	0.43	0.15	0.44	0.053	0.15	NA	0.38	0.25	0.2	190	310	6	190	360	34	-0.25	1.3	4.7	1	-1.2	0.95	0.0062	0.95	0	-0.21	0.75	-0.58	0.029	0
DENND5B	3	DENN/MADD domain containing 5B	0	12p11.21	2	3.11	0.6	0.39	0.28	0.064	0.45	0.12	0.064	NA	0.23	0.03	NA	140	230	2	130	340	36	-0.55	2.8	5.6	3.6	0.43	0.93	0	0.98	0.049	NA	NA	-0.13	0.41	0
DERA	3	deoxyribose-phosphate aldolase (putative)	0	12p12.3	1	3.28	0.22	0.35	0.019	0.019	0.083	0.083	0.019	0.019	0.55	0.52	2e-23	44	100	4	33	84	10	-1.1	-1	1.9	4.8	-0.85	0.98	0.44	0.98	0.049	NA	NA	-0.068	0.94	0
DHX29	3	DEAH (Asp-Glu-Ala-His) box polypeptide 29	0	5q11.2	1	0	0.48	0.93	0.26	0.18	0.053	0.052	0.053	NA	0.25	0.6	1e-05	150	350	15	150	380	52	0	0.74	5.1	6.5	-0.83	0.95	0	0.99	0.9	NA	NA	-0.55	0.17	0
DHX35	3	DEAH (Asp-Glu-Ala-His) box polypeptide 35	0	20q11.22-q12	2	NA	0.48	0.5	0.04	0.036	0.063	0.062	0.036	0.063	1	0.19	0.0067	120	260	22	120	250	37	-0.14	-0.08	2.4	5.8	-0.32	1	14	1	0.012	-0.23	0.77	-0.67	0.093	0
DIP2B	3	DIP2 disco-interacting protein 2 homolog B (Drosophila)	0	12q13.12	1	NA	1	1	0.097	0.097	0.25	0.25	0.097	NA	0.41	0.35	0.024	230	400	10	230	530	67	-0.02	2.6	6.9	2.6	-0.95	1	0.9	1	0	NA	NA	-0.38	0.24	0
DIRC2	3	disrupted in renal carcinoma 2	0	3q21.1	1	0	0.48	0.98	0.26	0.26	0.053	0.053	0.053	NA	0.25	0.6	0.04	76	110	10	77	160	14	0.08	1.7	1.2	4.4	0.52	0.98	0.0062	0.98	0	0.024	0.98	-0.41	0.087	0
DLEU1	3	deleted in lymphocytic leukemia 1 (non-protein coding)	0	13q14.3	1	NA	1	1	0.015	0.015	0.023	0.023	0.015	0.015	1	0.45	NA	NA	NA	NA	NA	NA	NA	NA	NA	NA	0.52	0.94	1	2.9	1	0	NA	NA	NA	NA	0
DLEU7-AS1	3	DLEU7 antisense RNA 1	0		3	2.11	0.66	0.48	0.04	0.036	0.016	0.011	0.016	0.011	0.25	0.49	0.04	NA	NA	NA	NA	NA	NA	NA	NA	NA	0.0059	-0.69	NA	NA	NA	NA	NA	NA	NA	NA	0
DNAI1	3	dynein, axonemal, intermediate chain 1	0	9p13.3	5	0.91	0.017	0.03	0.26	0.011	0.6	0.1	0.011	0.011	0.45	0.027	0.21	120	240	11	100	220	26	-0.88	-0.49	2.9	0.05	-0.32	1	2.9	0.99	13	1.6	1	NA	NA	0
DNAJB9	3	DnaJ (Hsp40) homolog, subfamily B, member 9	0	7q31	1	0	0.48	0.98	0.26	0.26	0.053	0.053	0.053	NA	0.25	0.6	1	25	90	2	22	64	7	-0.35	-1.6	1.8	22	0.4	0.94	0	0.97	0	-0.54	0.081	-0.26	0.59	0
DOK5	3	docking protein 5	0	20q13.2	3	0	0.1	0.22	0.25	0.09	0.2	0.16	0.09	NA	0.32	0.66	0.04	50	99	5	52	130	15	0.2	1.2	2.6	1.7	-0.14	1.1	0	1	0	1.5	0.0094	2.4	0.22	0
DRD5	3	dopamine receptor D5	0	4p16.1	6	0.41	0.28	0.057	0.13	0.2	0.43	0.62	0.057	NA	0.2	0.016	2.2e-16	100	220	16	130	240	8	1.6	0.56	-3	0.0055	-0.53	1	0	1	1.7	0	1	9999	0.44	0
DSC1	3	desmocollin 1	0	18q12.1	2	0.94	1	1	0.046	0.071	0.052	0.077	0.046	NA	0.32	0.49	0.59	150	320	17	120	270	31	-1.7	-1.2	2.5	0.77	-0.16	1	1.7	1.1	0	NA	NA	9999	0.17	0
DSE	3	dermatan sulfate epimerase	0	6q22	2	NA	0.044	0.073	0.083	0.044	0.1	0.071	0.044	0.083	0.48	0.29	0.49	100	260	5	120	280	22	0.69	0.83	3.6	1.8	-0.71	0.99	8.8	0.97	0.15	0.67	0.056	0.87	0.29	0
DSTYK	3	dual serine/threonine and tyrosine protein kinase	0	1q32.1	1	NA	1	1	0.015	0.015	0.023	0.023	0.015	0.015	1	0.45	0.2	140	270	8	140	340	32	0.15	1.7	4.2	1.8	-1.3	1	4.4	1	22	-0.12	0.87	-0.31	0.28	0
E2F2	3	E2F transcription factor 2	0	1p36	2	0.94	1	1	0.027	0.043	0.068	0.1	0.027	NA	1	0.64	0.72	97	130	1	85	150	12	-0.78	0.95	3.2	0.085	-0.48	1	13	1	13	NA	NA	0.85	0.3	0
EBF1	3	early B-cell factor 1	0	5q34	8	3.67	0.22	0.081	0.52	0.35	0.77	1	0.081	NA	0.36	0.035	NA	93	120	1	120	240	21	1.4	3.6	4.3	2.3	-0.55	0.99	11	0.98	1.7	0.86	0.27	-0.53	0.38	0
EIF3J	3	eukaryotic translation initiation factor 3, subunit J	0	15q21.1	0	NA	0.71	0.92	1	0.087	1	0.044	0.087	NA	1	1	2.9e-07	25	63	1	39	76	11	1.4	0.72	2.9	13	-0.17	0.96	0	0.98	0.049	-0.41	0.24	NA	NA	0
ELAVL3	3	ELAV like neuron-specific RNA binding protein 3	0	19p13.2	1	0	0.23	0.44	0.05	0.05	0.29	0.29	0.05	NA	1	0.53	0.016	99	75	1	100	180	10	0.1	3.9	2.8	0.22	-0.47	1	0.19	1.1	0	0	1	1.6	0.44	0
ENPP3	3	ectonucleotide pyrophosphatase/phosphodiesterase 3	0	6q22	3	0.93	1	1	0.044	0.073	0.035	0.028	0.035	0.044	0.28	0.07	0.045	110	300	30	100	260	39	-0.28	-1.2	1.4	0.051	-0.61	0.98	0.021	1	17	0.47	0.24	-0.43	0.46	0
EPB41L4B	3	erythrocyte membrane protein band 4.1 like 4B	0	9q31-q32	1	NA	0.48	0.98	0.097	0.097	0.25	0.25	0.097	NA	0.41	0.35	0.04	110	250	3	140	290	36	1.6	1.2	5.5	2.3	-0.38	1	0.0062	1	3.1	0.77	0.1	NA	NA	0
EPHA1	3	EPH receptor A1	0	7q34	2	1.48	1	1	0.018	0.025	0.02	0.024	0.018	0.02	0.34	0.11	3.6e-08	170	380	22	150	360	35	-0.99	-0.34	2.2	0.028	-0.48	1	0.021	1	0.4	0.5	1	0.7	0.66	0
EPM2AIP1	3	EPM2A (laforin) interacting protein 1	0	3p22.1	2	0	0.23	0.45	0.19	0.098	0.43	0.32	0.098	NA	0.41	0.016	0.0067	86	150	4	98	230	15	0.77	2.5	2.7	NA	NA	0.99	2.9	1	0	0.004	1	-0.98	0.21	0
ERI2	3	ERI1 exoribonuclease family member 2	0	16p12.3	1	NA	1	1	0.015	0.015	0.023	0.023	0.015	0.015	1	0.45	0.58	24	70	8	30	64	12	0.63	-0.36	1	1	-0.85	0.99	8.8	1	0	0.28	0.73	-0.2	0.61	0
EVA1B	3	eva-1 homolog B (C. elegans)	0	1p34.3	1	NA	1	1	0.015	0.015	0.023	0.023	0.015	0.015	1	0.45	0.04	16	45	0	45	82	3	2.7	2	1.8	3.8	-0.73	1	12	0.98	0.15	0.53	0.27	-0.06	0.89	0
EVX1	3	even-skipped homeobox 1	0	7p15.2	4	0.52	0.48	0.084	0.27	0.29	0.81	0.48	0.084	NA	0.0059	0.19	2.2e-16	76	130	7	120	200	7	2.6	2.5	0.06	0.0025	-0.34	1	6.5	1.1	0	0	1	NA	NA	0
EXOSC3	3	exosome component 3	0	9p11	1	4.42	0.057	0.07	0.8	0.8	0.76	0.56	0.057	NA	0.34	0.29	0.00014	58	100	1	45	98	8	-1.2	-0.19	2.4	1.8	-1.3	1	0	1	0	-0.088	0.95	-0.31	0.27	0
EXPH5	3	exophilin 5	0	11q22.3	2	NA	0.48	0.5	0.052	0.08	0.043	0.067	0.043	NA	0.22	0.41	0.033	230	660	34	230	540	39	-0.05	-2.6	0.75	0.1	-0.46	1	0.44	1	13	NA	NA	-1.1	0.66	0
EZR	3	ezrin	0	6q25.3	1	NA	1	1	0.38	0.38	0.065	0.065	0.065	NA	0.23	0.83	0.2	130	200	2	97	240	22	-2	1.2	4.2	50	-0.14	0.97	0.065	0.97	0	0.25	0.59	-0.32	0.3	0
FAM160B1	3	family with sequence similarity 160, member B1	0	10q25.3	1	NA	1	1	0.097	0.097	0.25	0.25	0.097	NA	0.41	0.35	0.49	120	200	0	99	230	31	-1	0.72	5.5	5.3	-0.71	0.92	0	0.94	0	NA	NA	-0.31	0.2	0
FAM186A	3	family with sequence similarity 186, member A	0	12q13.12	7	1.53	0.69	0.44	0.06	0.034	0.097	0.11	0.034	NA	0.49	0.31	NA	NA	NA	NA	NA	NA	NA	NA	NA	NA	0.059	-0.14	1	0.0062	1	5.6	NA	NA	NA	NA	0
FAM66D	3	family with sequence similarity 66, member D	0	8p23.1	10	0.48	0.44	0.11	0.22	0.046	0.78	0.27	0.046	NA	0.33	0.59	0.00083	NA	NA	NA	NA	NA	NA	NA	NA	NA	0.1	-1	0.99	2.9	1	20	NA	NA	NA	NA	0
FAM66E	3	family with sequence similarity 66, member E	0	8p23.1	5	NA	0.23	0.025	0.82	0.74	0.65	0.77	0.025	NA	0.022	0.37	0.16	NA	NA	NA	NA	NA	NA	NA	NA	NA	0.012	-1.1	NA	NA	NA	NA	NA	NA	NA	NA	0
FAM71E1	3	family with sequence similarity 71, member E1	0	19q13.33	2	NA	0.23	0.14	0.49	0.48	0.083	0.071	0.083	NA	0.25	0.69	0.0035	51	110	4	54	110	6	0.25	0.07	0.84	0.85	-0.2	0.9	0	0.91	0	NA	NA	0.009	0.99	0
FANCI	3	Fanconi anemia, complementation group I	0	15q26.1	1	0.94	0.17	0.2	0.4	0.013	0.1	0.017	0.013	0.013	0.41	0.014	0.41	160	480	37	160	350	53	-0.24	-3.4	2.2	0.57	-0.44	1	1.7	0.99	0.15	NA	NA	-0.17	0.72	0
FANK1	3	fibronectin type III and ankyrin repeat domains 1	0	10q26.2	3	0.28	0.34	0.57	0.71	0.6	0.17	0.038	0.17	NA	0.49	0.59	0.0099	51	120	9	54	120	17	0.23	-0.14	1.9	0.087	-0.41	1.1	0	1.1	0	9999	1	9999	0.27	0
FARS2	3	phenylalanyl-tRNA synthetase 2, mitochondrial	0	6p25.1	4	0	0.044	0.11	0.3	0.049	0.19	0.044	0.044	0.049	0.21	0.062	0.02	80	160	10	73	160	14	-0.51	-0.05	0.99	4.9	0.89	1	14	1	24	-0.41	0.35	-0.99	0.031	0
FASTKD2	3	FAST kinase domains 2	0	2q33.3	1	NA	1	1	0.38	0.38	0.065	0.065	0.065	NA	0.23	0.83	NA	100	190	12	78	190	21	-1.7	0	2	13	1.5	0.89	0	0.94	0	-0.28	0.64	-0.75	0.28	0
FBXO7	3	F-box protein 7	0	22q12.3	3	0	0.23	0.22	0.36	0.25	0.081	0.086	0.081	NA	0.34	0.82	0.17	60	190	5	71	170	17	0.82	-0.93	3	13	-1.1	1.1	0	1.1	0	-0.33	0.42	-0.17	0.58	0
FGF14	3	fibroblast growth factor 14	0	13q34	3	0.28	0.23	0.44	0.11	0.082	0.56	0.45	0.082	NA	0.32	0.78	0.016	34	40	1	35	76	8	0.1	2	2.5	0.16	-0.46	1	0	1	0	9999	1	-0.29	0.48	0
FLG	3	filaggrin	1	1q21.3	41	0.84	1	0.033	0.78	0.27	0.96	0.7	0.033	NA	0.0027	0.27	2.2e-16	NA	NA	NA	NA	NA	NA	NA	NA	NA	0.16	-0.2	1	0	1	0.9	NA	NA	NA	NA	0
FNDC1	3	fibronectin type III domain containing 1	0	6q25	7	1.46	0.73	0.41	0.33	0.5	0.055	0.091	0.055	NA	0.32	0.64	0.15	300	660	19	320	660	45	1	-0.02	3.8	0.91	-0.094	1.1	0	1.1	0	-0.49	0.34	0.25	0.74	0
FNDC7	3	fibronectin type III domain containing 7	0	1p13.3	1	NA	0.48	0.5	0.38	0.38	0.065	0.03	0.065	NA	0.23	0.83	0.045	66	180	8	72	160	15	0.41	-0.45	1.8	0.0038	-0.38	1.1	0	1	0	1.8	1	0.62	0.51	0
FOPNL	3	FGFR1OP N-terminal like	0	16p13.11	1	NA	1	1	0.015	0.015	0.023	0.023	0.015	0.015	1	0.45	0.04	15	68	8	21	50	9	0.76	-1.3	0.19	7.6	-1.3	0.95	0.021	0.97	0.012	0.047	0.97	-0.58	0.33	0
FOXC1	3	forkhead box C1	0	6p25	5	0.52	0.044	0.11	0.18	0.038	0.7	0.31	0.038	NA	0.62	0.65	0.0036	NA	NA	NA	NA	NA	NA	NA	NA	NA	1.4	-0.48	1	0.44	1	5.6	0.64	1	0.17	0.6	0
FOXD4L6	3	forkhead box D4-like 6	0	9q21.11	3	2.11	0.66	0.73	0.063	0.077	0.04	0.016	0.04	0.016	0.21	0.47	0.00011	NA	NA	NA	NA	NA	NA	NA	NA	NA	0.0022	-0.54	NA	NA	NA	NA	NA	NA	NA	NA	0
FOXJ2	3	forkhead box J2	0	12p13.31	1	NA	1	1	0.015	0.015	0.016	0.016	0.015	0.015	0.29	0.31	NA	97	180	1	76	190	23	-1.5	0.32	4.5	6.6	-0.33	0.99	0.065	1	5.6	-0.089	0.91	-0.61	0.27	0
FOXRED2	3	FAD-dependent oxidoreductase domain containing 2	0	22q12.3	6	2.98	0.084	0.045	0.69	0.58	0.23	0.34	0.045	NA	0.11	0.7	2.2e-16	130	270	7	160	340	19	1.4	1.7	2.7	1.3	-1.1	1	8.8	1	24	0.25	1	-0.25	0.78	0
FRG2	3	FSHD region gene 2	0	4q35	2	NA	0.48	0.5	0.048	0.056	0.031	0.02	0.031	0.031	0.23	0.68	0.04	0	1	0	2	7	1	0.95	1.2	1	0	-0.3	NA	NA	NA	NA	NA	NA	NA	NA	0
FYB	3	FYN binding protein	0	5p13.1	1	0	0.48	0.98	0.26	0.26	0.053	0.053	0.053	NA	0.25	0.6	0.3	120	290	4	99	210	22	-1.2	-2.8	3.9	0.24	-0.4	1.1	0	1.1	0	0.69	1	2	0.099	0
GALC	3	galactosylceramidase	0	14q31	5	NA	NA	1	0.058	0.09	0.022	0.037	0.022	NA	0.38	0.041	0.67	94	230	15	100	220	29	0.49	-0.35	2.6	3.5	-1.1	0.99	1.7	1	23	0.093	0.95	0.25	0.78	0
GEMIN2	3	gem (nuclear organelle) associated protein 2	0	14q13	3	1.32	1	1	0.021	0.037	0.075	0.13	0.021	NA	0.45	0.46	0.0026	46	92	6	41	90	14	-0.45	-0.08	2.2	1.6	-0.95	1	0.19	1	3.1	-0.14	0.87	-0.56	0.15	0
GJD3	3	gap junction protein, delta 3, 31.9kDa	0	17q21.2	1	NA	0.48	0.5	0.015	0.015	0.023	0.023	0.015	0.015	1	0.45	0.72	24	31	3	62	100	2	3	3.5	-0.39	NA	NA	0.98	0.19	0.99	0.15	NA	NA	9999	0.38	0
GLCCI1	3	glucocorticoid induced 1	0	7p21.3	2	0.11	0.039	0.092	0.59	0.62	0.49	0.45	0.039	NA	0.18	0.64	NA	64	150	4	69	170	16	0.37	0.73	3	0.89	-0.79	1	0.19	1	0	-0.15	0.89	-0.3	0.41	0
GLI4	3	GLI family zinc finger 4	0	8q24.3	1	NA	1	1	0.097	0.097	0.25	0.25	0.097	NA	0.41	0.35	0.04	71	130	5	94	170	6	1.5	1.6	0.51	1.5	-1.5	1.1	0	1.1	0	-0.14	0.86	NA	NA	0
GLTPD2	3	glycolipid transfer protein domain containing 2	0	17p13.2	3	0.69	0.71	0.3	0.3	0.24	0.053	0.05	0.053	NA	0.24	0.24	7.3e-09	32	68	3	67	120	5	2.7	2.4	1	0.097	-0.27	1.1	0	1.1	0	9999	1	0.17	0.95	0
GMIP	3	GEM interacting protein	0	19p13.11	5	0.48	0.66	0.86	0.29	0.074	0.81	0.53	0.074	NA	0.34	0.29	3.4e-20	170	280	13	190	400	33	0.96	2.8	3.5	1.1	-0.41	1	0	1	5.6	0.45	0.39	1.2	0.12	0
GOLIM4	3	golgi integral membrane protein 4	0	3q26.2	2	0	0.23	0.45	0.19	0.098	0.43	0.25	0.098	NA	0.41	0.016	0.04	98	240	22	95	220	35	-0.2	-0.85	2.2	14	0.46	0.99	6.5	0.98	0.4	0.24	0.64	0.54	0.16	0
GPHB5	3	glycoprotein hormone beta 5	0	14q23.2	1	NA	1	1	0.015	0.015	0.016	0.016	0.015	0.015	0.29	0.31	0.04	NA	NA	NA	NA	NA	NA	NA	NA	NA	0.0055	-0.28	NA	NA	NA	NA	0	1	9999	0.42	0
GPR56	3		0		3	1.92	0.48	0.63	0.048	0.058	0.021	0.014	0.021	0.014	0.18	0.34	0.11	140	270	12	130	250	24	-0.47	-0.42	2.5	5.9	-0.67	0.98	0.19	0.97	0	0.11	0.87	-0.14	0.79	0
GRIN2C	3	glutamate receptor, ionotropic, N-methyl D-aspartate 2C	0	17q25.1	2	1.08	1	0.96	0.015	0.015	0.016	0.016	0.015	0.015	0.29	0.19	5.8e-18	160	330	8	240	460	22	3.1	2.9	2.9	0.23	-0.33	0.98	0.19	0.99	1.7	9999	1	2.4	0.32	0
GRK6	3	G protein-coupled receptor kinase 6	0	5q35	2	NA	0.48	0.5	0.17	0.1	0.078	0.046	0.078	NA	0.34	0.69	0.00071	120	150	6	130	260	25	0.47	3.4	3.7	4.4	-0.53	0.99	0.19	0.99	0.9	0.15	0.82	-0.15	0.66	0
GSTM4	3	glutathione S-transferase mu 4	0	1p13.3	1	NA	1	1	0.015	0.015	0.016	0.016	0.015	0.015	0.29	0.31	0.59	31	66	6	36	81	10	0.5	0.8	1.2	5.3	-0.56	0.98	0.19	0.98	0.0031	-0.11	0.89	-0.39	0.27	0
GTF2IRD2	3	GTF2I repeat domain containing 2	0	7q11.23	1	0	0.48	0.98	0.26	0.26	0.053	0.053	0.053	NA	0.25	0.6	0.015	NA	NA	NA	NA	NA	NA	NA	NA	NA	1.3	-0.81	0.89	0	0.9	0	0.048	0.97	-0.52	0.17	0
GTF3C1	3	general transcription factor IIIC, polypeptide 1, alpha 220kDa	0	16p12	1	NA	1	1	0.38	0.38	0.065	0.065	0.065	NA	0.23	0.83	0.38	390	620	9	380	860	74	-0.37	3.9	7.5	12	-0.38	0.99	8.8	1	0.049	-0.26	0.55	-0.87	0.35	0
HDC	3	histidine decarboxylase	0	15q21.2	2	0.94	1	1	0.027	0.015	0.068	0.023	0.015	0.015	1	0.64	0.36	110	200	5	98	230	23	-0.63	0.87	3.8	0.39	-0.24	1	2.9	0.99	3.1	0.93	1	-0.14	0.81	0
HES4	3	hes family bHLH transcription factor 4	0	1p36.33	3	2.43	0.4	0.63	0.015	0.015	0.016	0.016	0.015	0.015	0.29	0.31	0.2	46	72	5	60	110	3	1.1	1.8	-0.8	8.2	-0.0088	0.95	0.021	0.94	0	NA	NA	NA	NA	0
HIST1H1D	3	histone cluster 1, H1d	0	6p21.3	1	NA	1	1	0.015	0.015	0.023	0.023	0.015	0.015	1	0.45	0.04	NA	NA	NA	NA	NA	NA	NA	NA	NA	0.048	-0.72	1	14	0.99	0.9	0	1	-1.4	0.28	0
HLA-DQA1	3	major histocompatibility complex, class II, DQ alpha 1	1	6p21.3	6	NA	NA	0.54	0.03	0.039	0.069	0.094	0.03	NA	0.13	0.71	1.9e-20	13	40	2	35	79	6	2.3	2.1	1.6	1.1	-0.28	1.2	0	1.1	0	NA	NA	NA	NA	0
HNRNPUL2-BSCL2	3	HNRNPUL2-BSCL2 readthrough (NMD candidate)	0		5	0.89	1	0.73	0.068	0.085	0.28	0.3	0.068	NA	0.0073	0.0025	0.0074	NA	NA	NA	NA	NA	NA	NA	NA	NA	NA	NA	1	1.7	1	0.9	NA	NA	NA	NA	0
HOXA13	3	homeobox A13	0	7p15.2	1	NA	1	1	0.097	0.097	0.25	0.25	0.097	NA	0.41	0.35	0.04	NA	NA	NA	NA	NA	NA	NA	NA	NA	0.0015	-0.37	1.2	0	1.2	0	0	1	NA	NA	0
HOXC13	3	homeobox C13	0	12q13.3	3	0.89	1	1	0.28	0.38	0.039	0.053	0.039	NA	0.2	0.59	NA	43	83	1	84	150	5	2.8	2.6	1.6	0.005	-0.24	1	0	1	0.15	NA	NA	9999	0.41	0
HRASLS5	3	HRAS-like suppressor family, member 5	0	11q13.2	4	2.59	0.28	0.062	1	1	1	1	0.062	NA	0.0023	0.11	2.2e-16	39	110	7	49	100	9	0.9	-0.24	0.76	0.51	-0.32	1	0.021	1	0.0031	0.29	1	9999	0.41	0
HRH3	3	histamine receptor H3	0	20q13.33	1	0	0.018	0.044	0.069	0.069	0.14	0.14	0.018	NA	0.089	0.83	6.9e-05	93	120	2	120	200	9	1.3	2.9	2.2	0.016	-0.47	0.99	2.9	1	21	9999	1	-0.82	0.51	0
HTR2A	3	5-hydroxytryptamine (serotonin) receptor 2A, G protein-coupled	0	13q14-q21	1	NA	1	1	0.015	0.015	0.016	0.016	0.015	0.015	0.29	0.31	0.36	80	110	1	75	160	9	-0.37	1.9	2.6	0.014	-0.47	1	0.44	1	0.0031	1.1	0.073	-0.67	0.39	0
HTR7	3	5-hydroxytryptamine (serotonin) receptor 7, adenylate cyclase-coupled	0	10q21-q24	1	0	0.48	0.98	0.26	0.26	0.053	0.053	0.053	NA	0.25	0.6	0.04	85	150	4	100	200	10	1.2	1.6	1.9	0.044	-0.49	1.1	0	1.1	0	-0.032	1	0.0051	1	0
HYAL2	3	hyaluronoglucosaminidase 2	0	3p21.3	1	NA	1	1	0.097	0.097	0.25	0.25	0.097	NA	0.41	0.35	0.04	93	150	5	80	220	13	-0.93	2.2	2.2	40	-0.048	1	8.8	0.98	0.0031	0.12	0.86	-0.062	0.81	0
HYDIN	3	HYDIN, axonemal central pair apparatus protein	1	16q22.2	22	NA	1	0.043	0.26	0.042	0.81	0.19	0.042	NA	0.38	0.037	1.1e-16	NA	NA	NA	NA	NA	NA	NA	NA	NA	0.16	-0.68	1	0	1	0.15	NA	NA	0.73	0.6	0
IARS2	3	isoleucyl-tRNA synthetase 2, mitochondrial	0	1q41	1	0	0.48	0.98	0.26	0.26	0.053	0.053	0.053	NA	0.25	0.6	0.2	110	330	9	140	340	41	1.6	0.18	4.9	24	0.47	0.98	0	1	13	NA	NA	-0.59	0.042	0
ICA1	3	islet cell autoantigen 1, 69kDa	0	7p22	1	NA	1	1	0.015	0.015	0.016	0.016	0.015	0.015	0.29	0.31	0.6	74	160	8	72	150	22	-0.18	-0.22	3	9.3	0.83	1	0.021	1	0.0031	-0.024	0.98	-0.23	0.66	0
IDH3B	3	isocitrate dehydrogenase 3 (NAD+) beta	0	20p13	1	0.94	1	1	0.4	0.4	0.053	0.053	0.053	NA	0.79	0.49	0.01	64	120	10	77	160	18	0.9	1.3	1.8	54	2.2	0.97	0	1	21	-0.31	0.56	-1.4	0.081	0
IGFBP7	3	insulin-like growth factor binding protein 7	0	4q12	1	0.93	1	1	0.21	0.21	0.056	0.056	0.056	NA	0.29	0.24	1.1e-06	22	60	4	43	79	6	2	1	0.83	210	-0.21	0.97	0	1	9	0.49	0.39	1.1	0.18	0
IL19	3	interleukin 19	0	1q32.2	1	NA	1	1	0.015	0.015	0.016	0.016	0.015	0.015	0.29	0.31	0.04	35	61	4	33	66	9	-0.18	0.3	1.6	0.0016	-0.35	0.98	0.44	1	17	NA	NA	9999	0.4	0
IL4R	3	interleukin 4 receptor	0	16p12.1-p11.2	2	0.55	0.49	0.084	0.03	0.031	0.1	0.1	0.03	0.031	0.26	0.6	0.2	150	300	7	140	280	23	-0.41	-0.38	3.3	5.5	-0.84	0.99	6.5	0.99	5.6	0.62	0.042	NA	NA	0
IMMP2L	3	IMP2 inner mitochondrial membrane peptidase-like (S. cerevisiae)	0	7q31	3	1.32	0.48	0.78	0.038	0.063	0.031	0.052	0.031	0.063	0.42	0.2	0.04	27	62	3	22	60	6	-0.61	-0.09	1.3	1.2	-0.77	0.98	2.9	0.97	0.049	NA	NA	-0.72	0.23	0
INCENP	3	inner centromere protein antigens 135/155kDa	0	11q12.3	2	0.52	0.46	0.28	0.054	0.057	0.11	0.12	0.054	NA	0.25	0.044	5.6e-09	170	340	3	160	390	29	-0.51	1	4.8	0.97	-0.89	1	11	1	21	0.22	0.74	0.25	0.72	0
INTS1	3	integrator complex subunit 1	0	7p22.3	7	0.3	0.22	0.65	0.62	0.2	0.43	0.083	0.2	NA	0.12	0.02	0.00082	560	760	14	440	830	60	-3.7	1.2	5.9	10	-1.1	1	12	0.99	3.1	NA	NA	-0.35	0.31	0
IQGAP1	3	IQ motif containing GTPase activating protein 1	0	15q26.1	1	0	0.48	0.98	0.26	0.26	0.053	0.053	0.053	NA	0.25	0.6	0.67	240	460	9	220	520	69	-1.1	1.1	7.2	28	-0.46	1	4.4	0.97	0	0.33	0.4	0.32	0.26	0
IRX4	3	iroquois homeobox 4	0	5p15.3	3	0.48	0.44	0.68	1	0.084	0.75	0.074	0.084	NA	0.31	0.0029	0.0032	76	140	2	130	210	7	3	2.4	2	4.7	1.1	0.95	0	0.99	0.9	-0.078	0.92	-1.2	0.021	0
ITGAV	3	integrin, alpha V	0	2q31-q32	1	3.25	0.16	0.2	0.14	0.14	0.072	0.072	0.072	NA	0.9	0.71	0.72	140	330	11	140	340	50	0.14	0.19	5.4	24	1.7	0.97	0	1	17	NA	NA	0.4	0.25	0
JMJD1C-AS1	3	JMJD1C antisense RNA 1	0	10q21.3	2	7.71	0.085	0.13	0.012	0.0023	0.011	0.0018	0.0023	0.0018	0.28	0.31	7.3e-06	NA	NA	NA	NA	NA	NA	NA	NA	NA	NA	NA	NA	NA	NA	NA	NA	NA	NA	NA	0
JMY	3	junction mediating and regulatory protein, p53 cofactor	0	5q14.1	3	0.69	0.48	0.5	0.052	0.076	0.074	0.12	0.052	NA	0.23	0.47	0.087	95	230	2	170	360	32	3.4	3.4	5.2	2.3	-1.2	1	0.9	1	0	NA	NA	-0.4	0.16	0
JPH1	3	junctophilin 1	0	8q21	2	NA	0.48	0.5	0.17	0.1	0.078	0.046	0.078	NA	0.34	0.69	0.045	110	220	2	170	310	12	3.1	2.4	2.9	5.9	0.17	0.87	0	0.9	0	-0.56	0.26	-1.2	0.02	0
JUP	3	junction plakoglobin	0	17q21	1	NA	1	1	0.097	0.097	0.25	0.077	0.097	NA	0.41	0.35	0.28	160	280	6	160	310	19	0.06	0.93	3	52	-0.058	0.99	4.4	0.99	9	0.16	0.79	-0.52	0.13	1
KCTD19	3	potassium channel tetramerization domain containing 19	0	16q22.1	2	2.11	0.66	0.73	0.85	0.74	0.17	0.096	0.17	NA	0.055	0.5	9.5e-05	150	260	17	140	300	30	-0.52	0.98	2.4	0.0065	-0.15	1.1	0	1.1	0	NA	NA	-2.5	0.51	0
KHNYN	3	KH and NYN domain containing	0	14q12	1	0	0.23	0.44	0.05	0.05	0.3	0.3	0.05	NA	0.29	0.45	0.01	100	230	11	100	250	20	0.12	0.79	2	4.2	-1.1	1	0	1	0	NA	NA	-0.29	0.11	0
KIAA1551	3	KIAA1551	0	12p11.21	1	NA	1	1	0.097	0.097	0.25	0.25	0.097	NA	0.41	0.35	0.65	230	680	9	190	460	32	-2	-4.8	4	3.4	-0.67	1.1	0	1.1	0	NA	NA	NA	NA	0
KIF17	3	kinesin family member 17	0	1p36.12	5	5.94	0.17	0.14	0.0034	7.8e-05	0.004	0.00026	7.8e-05	7.8e-05	0.45	0.46	0.65	210	410	22	230	460	27	0.95	1.1	0.89	0.99	-0.27	1	2.9	1	0	NA	NA	0.83	0.57	0
KLK14	3	kallikrein-related peptidase 14	0	19q13.3-q13.4	2	0.49	0.46	0.86	0.015	0.015	0.016	0.016	0.015	0.015	0.29	0.31	1e-40	44	93	12	43	91	9	-0.1	-0.13	-1.1	0.29	-0.52	0.99	6.5	1	21	NA	NA	-0.39	0.56	0
KLRC2	3	killer cell lectin-like receptor subfamily C, member 2	0	12p13	4	0.19	0.037	2.3e-05	0.19	0.11	0.38	0.23	2.3e-05	2.3e-05	0.025	0.096	0.72	41	125	13	39.293	116.8	10.752	-0.21404	-0.26946	-0.63514	0.023	-0.74	NA	NA	NA	NA	0	1	9999	0.55	0
KRTAP2-2	3	keratin associated protein 2-2	0	17q21.2	3	1.24	1	0.7	0.051	0.041	0.33	0.29	0.041	NA	0.36	0.51	1.6e-07	NA	NA	NA	NA	NA	NA	NA	NA	NA	0.0035	-0.15	NA	NA	NA	NA	NA	NA	NA	NA	0
LAMA3	3	laminin, alpha 3	0	18q11.2	2	0	0.23	0.45	0.52	0.46	0.1	0.056	0.1	NA	0.32	0.49	0.62	450	1200	61	490	1100	130	1	-0.69	5.8	0.86	-0.75	1.1	0	1.1	0	NA	NA	-0.4	0.43	0
LAMA4	3	laminin, alpha 4	0	6q21	5	0	0.48	0.17	0.17	0.031	0.072	0.016	0.031	0.016	0.15	0.067	0.45	250	640	26	270	610	67	1	-0.67	4.9	8.7	-0.34	1	0.44	1	3.1	NA	NA	-0.16	0.5	0
LAMA5	3	laminin, alpha 5	1	20q13.2-q13.3	10	NA	NA	0.18	0.52	0.31	0.31	0.073	0.18	NA	0.32	0.15	2.2e-16	930	1600	25	740	1500	120	-4.4	-1.8	8.5	15	-0.47	0.95	0	0.98	0.0031	-0.58	0.051	-0.4	0.098	0
LARGE	3	like-glycosyltransferase	0	22q12.3	4	0.65	0.66	0.38	0.45	0.14	0.25	0.091	0.14	NA	0.37	0.42	0.00035	160	230	4	150	330	27	-0.22	2.7	4.4	23	3.7	0.99	11	1	21	0.45	0.25	-0.085	0.64	0
LBP	3	lipopolysaccharide binding protein	0	20q11.23	1	NA	0.23	0.25	0.0041	0.0041	0.023	0.023	0.0041	0.0041	0.41	0.078	0.081	84	190	20	88	170	19	0.26	-0.63	-0.17	0.16	-0.15	1	2.9	0.98	0.0031	1.4	0.0021	0.6	0.62	0
LCE1A	3	late cornified envelope 1A	0	1q21.3	1	NA	1	1	0.015	0.015	0.016	0.016	0.015	0.015	0.29	0.31	0.04	21	55	4	15	36	2	-0.88	-1.5	-1.5	0.046	-0.19	NA	NA	NA	NA	NA	NA	NA	NA	0
LGALS3	3	lectin, galactoside-binding, soluble, 3	0	14q22.3	0	NA	0.69	0.76	1	0.16	1	0.094	0.16	NA	1	1	8e-21	36	88	6	36	76	7	0.04	-0.66	0.26	70	-0.25	0.97	0	1	5.6	-0.38	0.32	4.9	0.15	0
LGALS8	3	lectin, galactoside-binding, soluble, 8	0	1q43	2	2.23	0.6	0.7	0.38	0.0036	0.89	0.0097	0.0036	0.0036	0.49	0.8	0.00082	59	140	8	53	120	14	-0.5	-0.94	1.6	7.2	0.94	1	0.44	1	0.4	0.05	0.97	-0.23	0.5	0
LNP1	3	leukemia NUP98 fusion partner 1	0	3q12.2	3	0	0.1	0.0038	0.36	0.36	0.51	0.51	0.0038	0.0038	0.38	0.062	2.3e-13	21	60	5	19	61	7	-0.22	0.03	0.87	1.7	-0.54	0.99	0.19	1	24	NA	NA	NA	NA	0
LNX1	3	ligand of numb-protein X 1, E3 ubiquitin protein ligase	0	4q12	1	NA	1	1	0.015	0.015	0.023	0.023	0.015	0.015	1	0.45	0.36	110	290	8	110	250	23	-0.33	-1.2	3.2	1.4	-0.56	0.97	0.065	1	22	-0.058	0.96	0.35	0.59	0
LOC101926926	3	uncharacterized LOC101926926	0	8q21.11	2	0.15	0.018	0.044	0.082	0.11	0.2	0.11	0.018	NA	0.11	0.36	0.00011	NA	NA	NA	NA	NA	NA	NA	NA	NA	NA	NA	NA	NA	NA	NA	NA	NA	NA	NA	0
LOC101927055	3	uncharacterized LOC101927055	0		4	NA	NA	0.55	0.24	0.041	0.4	0.18	0.041	NA	0.21	0.00024	0.12	NA	NA	NA	NA	NA	NA	NA	NA	NA	NA	NA	NA	NA	NA	NA	NA	NA	NA	NA	0
LOC283692	3		0		2	0.11	0.039	0.048	0.17	0.12	0.25	0.26	0.039	NA	0.41	0.015	0.2	NA	NA	NA	NA	NA	NA	NA	NA	NA	NA	NA	NA	NA	NA	NA	NA	NA	NA	NA	0
LOC727924	3	uncharacterized LOC727924	0	15q11.2	2	0.94	1	1	0.027	0.043	0.045	0.068	0.027	0.045	0.29	0.41	0.0067	NA	NA	NA	NA	NA	NA	NA	NA	NA	NA	NA	NA	NA	NA	NA	NA	NA	NA	NA	0
LRCH3	3	leucine-rich repeats and calponin homology (CH) domain containing 3	0	3q29	1	NA	1	1	0.015	0.015	0.023	0.023	0.015	0.015	1	0.45	0.44	100	260	18	110	240	32	0.37	-0.56	2.4	3.3	-0.76	1	6.5	1	0	NA	NA	-0.17	0.3	0
LRP8	3	low density lipoprotein receptor-related protein 8, apolipoprotein e receptor	0	1p34	5	0.62	0.71	0.64	0.13	0.015	0.21	0.02	0.015	0.015	0.45	0.23	0.53	130	220	0	160	330	31	1.4	2.8	5.5	0.45	-0.66	1	8.8	1	20	NA	NA	3.4	0.14	0
LRRC16A	3	leucine rich repeat containing 16A	0	6p22.2	2	0.27	0.14	0.22	0.21	0.21	0.023	0.023	0.023	0.023	0.66	0.45	0.72	180	330	11	170	380	50	-0.55	1.4	5.4	1	-1.3	0.99	10	1	21	0.23	0.74	0.24	0.72	0
LRRC36	3	leucine rich repeat containing 36	0	16q22.1	4	0.23	0.12	0.026	0.16	0.13	0.072	0.039	0.026	NA	0.24	0.69	0.67	89	200	18	100	220	24	0.76	0.42	1.3	0.022	-0.21	1	0	1	21	9999	1	-0.18	0.63	0
LRRN2	3	leucine rich repeat neuronal 2	0	1q32.1	1	NA	1	1	0.015	0.015	0.023	0.023	0.015	0.015	1	0.45	0.59	130	220	3	120	290	11	-0.38	2.1	2.4	0.62	-0.99	1	0	1	3.1	1.4	1	0.9	0.23	0
LYSMD3	3	LysM, putative peptidoglycan-binding, domain containing 3	0	5q14.3	1	NA	1	1	0.38	0.38	0.065	0.065	0.065	NA	0.23	0.83	0.04	32	96	1	33	92	9	0.07	-0.23	2.6	4	-0.33	0.94	0	0.94	0	0.65	0.48	-0.38	0.34	0
LZTR1	3	leucine-zipper-like transcription regulator 1	0	22q11.21	1	0	0.017	0.048	0.26	0.2	0.053	0.036	0.017	0.048	0.25	0.6	1.9e-06	180	330	61	180	360	31	0.02	0.84	-5.2	8.2	-1.2	1	13	1	21	-0.006	1	-0.01	0.97	0
MAATS1	3	MYCBP-associated, testis expressed 1	0	3q13.33	2	3.03	0.17	0.12	0.068	0.067	0.14	0.13	0.067	NA	0.67	0.64	7e-10	120	280	19	100	260	30	-0.92	-0.32	2	0.25	-0.66	1	0	1	0	NA	NA	9999	0.046	0
MAK	3	male germ cell-associated kinase	0	6p24	2	0	0.1	0.22	0.1	0.046	0.44	0.29	0.046	NA	1	0.098	0.014	72	190	18	82	190	22	0.67	0	0.92	0.072	-0.36	0.98	0.44	0.99	1.7	9999	1	9999	0.48	0
MAMDC2-AS1	3	MAMDC2 antisense RNA 1	0		2	0.94	1	1	0.049	0.075	0.033	0.052	0.033	NA	0.22	0.25	0.045	NA	NA	NA	NA	NA	NA	NA	NA	NA	0.14	-0.8	NA	NA	NA	NA	NA	NA	NA	NA	0
MANF	3	mesencephalic astrocyte-derived neurotrophic factor	0	3p21.1	2	0	0.23	0.11	0.11	0.06	0.4	0.28	0.06	NA	1	1	0.016	17	45	1	16	39	4	-0.23	-0.49	1.5	15	-0.44	0.97	0.021	0.98	0	0.031	0.97	0.45	0.5	0
MAP1LC3A	3	microtubule-associated protein 1 light chain 3 alpha	0	20q11.22	1	2.32	0.3	0.38	0.052	0.052	0.15	0.15	0.052	NA	0.69	0.29	NA	20	23	0	28	55	4	0.92	2.1	2	21	-0.42	0.91	0	0.92	0	0.0066	0.99	-0.79	0.048	0
MBOAT7	3	membrane bound O-acyltransferase domain containing 7	0	19q13.4	1	2.59	0.28	0.34	0.43	0.43	0.049	0.049	0.049	NA	0.14	0.4	9.7e-12	94	180	4	86	180	11	-0.51	0.07	2.1	4.3	-0.72	1	0.44	1	21	0.21	0.67	0.0026	0.99	0
MCCC1	3	methylcrotonoyl-CoA carboxylase 1 (alpha)	0	3q27	1	NA	0.6	0.79	0.015	0.015	0.016	0.016	0.015	0.015	0.29	0.31	0.2	100	240	12	110	230	26	0.34	-0.24	2.7	10	0.59	0.97	0	1	0.4	-0.51	0.13	-0.95	0.047	0
MCM4	3	minichromosome maintenance complex component 4	0	8q11.2	1	0.33	0.17	0.21	0.052	0.052	0.18	0.18	0.052	NA	0.15	0.14	1.4e-19	140	320	11	140	330	28	-0.28	0.23	3.2	3.5	-0.4	1	0.065	1	0	0.51	0.12	-0.22	0.78	0
MEN1	3	multiple endocrine neoplasia I	0	11q13	6	NA	NA	0.58	0.33	0.22	0.052	0.024	0.052	NA	0.27	0.53	1.6e-09	100	110	0	130	270	20	1.6	4.8	4.5	3.7	-1.7	1	8.8	1	17	-0.06	0.95	-0.16	0.64	0
MFSD12	3	major facilitator superfamily domain containing 12	0	19p13.3	2	0.94	1	1	0.023	0.036	0.047	0.073	0.023	0.047	1	0.19	0.39	160	320	15	120	200	17	-2	-4	0.47	4.3	-1.7	0.98	0	0.99	9	-0.001	1	-0.52	0.33	0
MIR3661	3	microRNA 3661	0		1	0.45	0.6	0.96	0.27	0.27	0.079	0.079	0.079	NA	0.78	0.6	0.0027	NA	NA	NA	NA	NA	NA	NA	NA	NA	36	-0.17	1	14	1	0	NA	NA	NA	NA	0
MIR548A2	3	microRNA 548a-2	0		2	0	0.23	0.45	0.19	0.098	0.43	0.32	0.098	NA	0.41	0.016	NA	NA	NA	NA	NA	NA	NA	NA	NA	NA	0	-0.19	1.2	0	1.2	0	NA	NA	NA	NA	0
MKNK1	3	MAP kinase interacting serine/threonine kinase 1	0	1p33	1	NA	1	1	0.015	0.015	0.023	0.023	0.015	0.015	1	0.45	0.2	54	140	9	68	150	19	1	0.67	2.2	8.3	-0.55	1	1.7	1	0	-0.022	0.98	-0.39	0.5	0
MMS22L	3	MMS22-like, DNA repair protein	0	6q16.1	1	NA	0.48	0.5	0.015	0.015	0.023	0.0062	0.015	0.0062	1	0.45	0.12	160	380	10	140	330	47	-1.1	-1.5	5.4	0.21	-0.91	NA	NA	NA	NA	0.54	0.16	-0.088	0.93	0
MPPED1	3	metallophosphoesterase domain containing 1	0	22q13.31	1	0	0.0072	0.019	0.065	0.065	0.51	0.51	0.0072	0.0072	0.61	0.84	5.2e-05	62	75	2	74	140	8	0.89	2.6	2	0.0095	-0.39	0.99	10	1	22	9999	1	NA	NA	0
MRPL38	3	mitochondrial ribosomal protein L38	0	17q25.3	1	NA	0.17	0.32	0.38	0.38	0.065	0.065	0.065	NA	0.23	0.83	1.2e-13	79	140	10	58	140	14	-1.7	0.07	0.95	3	-0.65	0.97	0	0.98	0	-0.46	0.2	-0.77	0.085	0
MRPS16	3	mitochondrial ribosomal protein S16	0	10q22.1	1	NA	1	1	0.015	0.015	0.023	0.023	0.015	0.015	1	0.45	0.2	24	58	2	19	59	4	-0.65	0.03	1	30	0.8	0.98	0.021	1	23	-0.21	0.7	-0.83	0.074	0
MRPS25	3	mitochondrial ribosomal protein S25	0	3p25	1	NA	1	1	0.015	0.015	0.016	0.016	0.015	0.015	0.29	0.31	NA	25	46	1	25	56	6	0.01	0.64	2.1	25	1.2	1	14	1	0.012	0.016	0.99	-0.61	0.17	0
MSS51	3	MSS51 mitochondrial translational activator	0	10q22.2	1	NA	1	1	0.38	0.38	0.065	0.065	0.065	NA	0.23	0.83	0.04	60	160	9	58	150	14	-0.17	-0.33	1.4	2.4	-0.04	1.1	0	1.1	0	-0.13	1	-0.29	0.87	0
MTHFS	3	5,10-methenyltetrahydrofolate synthetase (5-formyltetrahydrofolate cyclo-ligase)	0	15q25.1	1	NA	0.48	0.49	0.11	0.11	0.042	0.042	0.042	NA	0.79	0.49	0.01	30	56	3	25	61	6	-0.65	0.32	1.3	1.3	-0.4	0.99	0.44	1	21	-0.15	0.85	-0.46	0.63	0
MTMR4	3	myotubularin related protein 4	0	17q22	3	NA	0.23	0.26	0.093	0.045	0.12	0.08	0.045	NA	0.27	0.77	0.61	170	290	5	160	410	39	-0.11	3	5.4	4.6	-1.1	1	13	1	0.012	0.0052	1	-0.6	0.13	0
MTO1	3	mitochondrial tRNA translation optimization 1	0	6q13	2	0	0.23	0.45	0.12	0.06	0.42	0.28	0.06	NA	1	0.098	0.045	100	240	12	100	260	30	0.2	0.68	3.2	1.6	-0.99	0.97	0	1	23	-0.17	0.86	-0.59	0.1	0
MUC22	3	mucin 22	0	6p21.33	19	0.71	0.73	0.82	0.047	0.074	0.28	0.42	0.047	NA	0.27	0.19	NA	NA	NA	NA	NA	NA	NA	NA	NA	NA	0.035	-0.15	1	0	1	13	NA	NA	NA	NA	0
MYBPC2	3	myosin binding protein C, fast type	0	19q13.33	6	0.13	0.085	0.029	0.89	0.46	0.44	0.2	0.029	NA	0.33	0.2	5.5e-17	230	440	29	210	420	35	-0.88	-0.29	1	0.18	-0.14	0.98	0.44	1	21	2.4	0.0021	0.2	0.54	0
MYH2	3	myosin, heavy chain 2, skeletal muscle, adult	0	17p13.1	2	0	0.23	0.45	0.12	0.06	0.42	0.28	0.06	NA	1	0.098	0.31	230	450	27	270	640	72	1.6	3.6	5.2	0.24	-0.14	1	0.0062	1	9	9999	1	1.3	0.55	0
MYT1	3	myelin transcription factor 1	0	20q13.33	4	3.11	0.6	0.66	0.091	0.071	0.19	0.12	0.071	NA	0.38	0.024	0.71	210	300	3	220	440	38	0.37	3.1	5.7	0.033	-0.32	1	0.021	1	21	9999	1	NA	NA	0
NAF1	3	nuclear assembly factor 1 ribonucleoprotein	0	4q32.2	1	0	0.48	0.98	0.26	0.26	0.053	0.053	0.053	NA	0.25	0.6	0.2	65	170	1	79	150	14	0.96	-0.69	3.5	1.8	-1.1	1.1	0.0062	1.1	0	0.27	0.74	0.063	0.9	0
NASP	3	nuclear autoantigenic sperm protein (histone-binding)	0	1p34.1	1	NA	1	1	0.015	0.015	0.016	0.016	0.015	0.015	0.29	0.31	0.2	93	230	5	100	210	23	0.42	-0.69	3.7	9.5	-1.1	1	4.4	1	0.15	0.019	0.98	-0.4	0.3	0
NBR1	3	neighbor of BRCA1 gene 1	0	17q21.31	2	2.32	0.3	0.68	0.26	0.26	0.053	0.053	0.053	NA	0.25	0.6	3.2e-19	91	230	11	100	230	29	0.55	-0.05	3.3	22	-0.72	0.98	0.19	1	0.9	-0.29	0.49	-0.34	0.37	0
NCKAP1L	3	NCK-associated protein 1-like	0	12q13.1	2	0.94	1	1	0.051	0.015	0.041	0.016	0.015	0.015	0.29	0.21	0.59	170	300	8	140	380	49	-1.2	2	5.8	0.88	-0.5	1	0.19	0.99	1.7	-0.38	0.64	1.2	0.073	0
NDUFAF6	3	NADH dehydrogenase (ubiquinone) complex I, assembly factor 6	0	8q22.1	3	NA	NA	0.98	0.64	0.61	0.096	0.062	0.096	NA	0.17	0.59	0.00027	29	99	9	41	99	14	1.2	0.01	1.2	2.2	0.5	0.94	0	0.96	0	-0.58	0.19	-1	0.24	0
NEUROD2	3	neuronal differentiation 2	0	17q12	1	NA	1	1	0.015	0.015	0.016	0.016	0.015	0.015	0.29	0.31	NA	62	62	0	120	190	4	3.3	4.6	2	0.012	-0.31	1	8.8	1	9	0	1	9999	0.55	0
NIN	3	ninein (GSK3B interacting protein)	0	14q22.1	5	0.88	1	0.71	0.44	0.071	0.21	0.066	0.071	NA	0.44	0.13	0.35	260	670	23	270	640	72	0.59	-0.65	5.7	3	-0.55	0.89	0	0.9	0	-0.1	0.93	0.1	0.4	0
NLRC3	3	NLR family, CARD domain containing 3	0	16p13.3	3	0.52	0.46	0.48	0.29	0.05	0.064	0.023	0.05	NA	0.25	0.16	2.2e-07	240	450	20	200	370	22	-1.8	-1.9	0.52	0.57	-0.41	1	0	1	0	NA	NA	2	0.13	0
NPHP3-ACAD11	3	NPHP3-ACAD11 readthrough (NMD candidate)	0		11	0.88	1	1	0.0005	0.0011	0.0016	0.0026	0.0005	5e-04	0.11	0.65	0.0012	NA	NA	NA	NA	NA	NA	NA	NA	NA	NA	NA	1	0.44	1	21	NA	NA	NA	NA	0
NR3C1	3	nuclear receptor subfamily 3, group C, member 1 (glucocorticoid receptor)	0	5q31.3	1	NA	1	1	0.015	0.015	0.016	0.016	0.015	0.015	0.29	0.31	0.72	100	170	5	96	220	21	-0.55	1.5	3.5	4.2	-0.83	1	0.44	1	0.9	-0.01	0.99	-0.26	0.51	0
NSRP1	3	nuclear speckle splicing regulatory protein 1	0	17q11.2	2	0	0.23	0.45	0.15	0.077	0.6	0.41	0.077	NA	0.29	0.45	0.0067	79	170	5	57	150	18	-1.8	-0.66	3	5.3	-1.2	0.94	0	0.95	0	0.13	0.87	NA	NA	0
NT5M	3	5',3'-nucleotidase, mitochondrial	0	17p11.2	2	0	0.1	0.016	0.43	0.38	0.68	0.77	0.016	0.016	0.16	0.47	0.013	26	85	7	50	100	7	2.1	0.77	0.12	3.6	0.4	0.98	0.9	1	17	0.21	0.91	-0.65	0.4	0
NTSR2	3	neurotensin receptor 2	0	2p25.1	1	0	0.23	0.44	0.05	0.05	0.039	0.039	0.039	0.05	0.25	0.6	0.01	59	130	7	89	170	7	2	1.5	-0.02	0.026	-0.46	1	6.5	1	21	NA	NA	0.45	0.48	0
NUDT18	3	nudix (nucleoside diphosphate linked moiety X)-type motif 18	0	8p21.3	3	0.93	1	1	0.038	0.063	0.014	0.023	0.014	0.014	0.24	0.084	0.0097	44	93	6	42	97	6	-0.16	0.21	0.12	1.7	-1.5	1	10	1	17	-0.031	0.98	0.82	0.21	0
NUDT4P1	3	nudix (nucleoside diphosphate linked moiety X)-type motif 4 pseudogene 1	1	1q21.1	2	3.11	0.6	0.65	0.033	0.051	0.21	0.29	0.033	NA	0.71	0.23	NA	NA	NA	NA	NA	NA	NA	NA	NA	NA	30	3	0.92	0	0.93	0	NA	NA	NA	NA	0
ODF3L2	3	outer dense fiber of sperm tails 3-like 2	0	19p13.3	3	0.28	0.34	0.57	0.048	0.082	0.1	0.16	0.048	NA	0.2	0.03	0.72	55	94	4	45	100	5	-0.95	0.43	0.4	0.13	-0.16	0.99	4.4	0.99	0.4	0	1	NA	NA	0
OIP5	3	Opa interacting protein 5	0	15q15.1	1	NA	1	1	0.015	0.015	0.016	0.016	0.015	0.015	0.29	0.31	0.04	44	120	10	55	100	6	0.92	-0.71	-1.4	0.29	-0.3	0.98	0.9	1	17	NA	NA	0.76	0.44	0
OR52D1	3	olfactory receptor, family 52, subfamily D, member 1	0	11p15.4	1	NA	1	1	0.097	0.097	0.25	0.25	0.097	NA	0.41	0.35	0.04	53	150	4	34	93	5	-2	-2.9	0.5	0.0054	-0.18	1.1	0	1	0	NA	NA	NA	NA	0
OR9G1	3	olfactory receptor, family 9, subfamily G, member 1	0	11q12.1	5	NA	NA	0.76	0.036	0.057	0.056	0.086	0.036	NA	0.19	0.26	0.0006	72	160	4	44	92	3	-2.6	-3.4	-0.5	0	-0.4	NA	NA	NA	NA	NA	NA	NA	NA	0
PCDH15	3	protocadherin-related 15	0	10q21.1	12	0.48	0.66	0.054	0.35	0.45	0.87	1	0.054	NA	0.00085	0.16	3.5e-08	260	770	28	250	600	62	-0.39	-3.3	4.3	0.011	-0.59	NA	NA	NA	NA	0	1	-0.98	0.4	0
PCGF6	3	polycomb group ring finger 6	0	10q24.33	4	0.2	0.044	0.11	0.15	0.012	0.3	0.056	0.012	0.012	0.12	0.34	0.0034	33	96	8	49	110	15	1.4	0.62	1.7	2.5	-1	0.98	0.19	0.99	0.012	0.19	0.84	0.41	0.31	0
PCSK6	3	proprotein convertase subtilisin/kexin type 6	0	15q26.3	4	1.96	1	1	0.035	0.054	0.075	0.11	0.035	NA	0.32	0.17	0.57	150	290	10	150	300	33	0.05	0.26	4	5.2	-0.017	1	2.9	1	0.049	-0.084	0.92	-0.36	0.58	0
PDF	3	peptide deformylase (mitochondrial)	0	16q22.1	2	1.96	1	1	0.045	0.058	0.068	0.099	0.045	NA	0.62	0.42	0.04	32	58	2	38	73	3	0.59	0.86	0.61	1	-0.75	NA	NA	NA	NA	NA	NA	-1.2	0.077	0
PDLIM2	3	PDZ and LIM domain 2 (mystique)	0	8p21.3	3	3.11	0.6	0.65	0.31	0.27	0.11	0.048	0.11	NA	0.52	0.25	0.0034	72	140	4	59	130	11	-1	-0.69	2.1	0.13	-0.59	1.1	0	1.1	0	0.25	0.71	0.84	0.28	0
PGAP2	3	post-GPI attachment to proteins 2	0	11p15.5	5	2.23	0.6	0.7	0.011	0.007	0.01	0.0034	0.007	0.0034	0.47	0.47	1.1e-22	70	110	3	65	140	10	-0.35	1.1	2.2	6.1	-0.19	1	0.44	1	0.012	-0.38	0.51	-0.49	0.37	0
PHIP	3	pleckstrin homology domain interacting protein	0	6q14	1	0	0.48	0.98	0.26	0.26	0.053	0.053	0.053	NA	0.25	0.6	0.72	210	300	8	210	560	81	-0.01	5.2	8.1	2.6	-1.2	1	1.7	1	0	NA	NA	0.014	0.98	0
PIGG	3	phosphatidylinositol glycan anchor biosynthesis, class G	0	4p16.3	2	0.41	0.4	0.61	0.27	0.19	0.058	0.051	0.058	NA	0.28	0.51	8.9e-05	170	360	14	200	370	26	1.2	0.04	2.3	2.1	-1.9	1.1	0.0062	1.1	0	NA	NA	-0.21	0.5	0
PIGT	3	phosphatidylinositol glycan anchor biosynthesis, class T	0	20q13.12	1	NA	1	1	0.38	0.38	0.065	0.065	0.065	NA	0.23	0.83	0.04	110	230	19	99	220	22	-0.66	-0.37	0.54	57	0.96	1	1.7	1	0	0.28	0.51	-0.069	0.84	0
PKN1	3	protein kinase N1	0	19p13.12	1	0	0.23	0.44	0.082	0.082	0.4	0.4	0.082	NA	1	0.16	0.016	200	330	6	200	390	32	-0.16	1.5	4.6	38	0.47	1	12	0.99	0.4	-0.24	0.63	-0.33	0.52	0
PKP4	3	plakophilin 4	0	2q24.1	7	0.88	0.73	0.39	0.029	0.055	0.12	0.2	0.029	NA	0.41	0.094	0.18	190	410	18	190	420	51	0.01	0.18	4.6	6.5	-0.53	0.99	4.4	1	21	NA	NA	-0.44	0.47	0
PLA2G1B	3	phospholipase A2, group IB (pancreas)	0	12q24.31	1	0.94	1	1	0.5	0.5	0.016	0.016	0.016	0.016	0.78	0.23	0.00076	29	68	12	32	59	5	0.36	-0.58	-3	0.36	-0.14	0.99	6.5	0.99	9	9999	1	NA	NA	0
PLCH2	3	phospholipase C, eta 2	0	1p36.32	8	0.39	0.08	0.049	0.53	0.6	0.6	0.52	0.049	NA	0.32	0.83	2.2e-16	170	300	16	160	320	24	-0.76	0.52	1.7	0.072	-0.67	0.97	0.065	0.99	17	NA	NA	-1.2	0.47	0
PLEKHG2	3	pleckstrin homology domain containing, family G (with RhoGef domain) member 2	0	19q13.2	2	0	0.23	0.45	0.19	0.098	0.43	0.22	0.098	NA	0.41	0.016	0.088	210	480	19	220	490	39	0.52	0.35	3.2	3.9	-0.41	1	0	1	0.049	0.41	0.29	0.017	0.96	0
PLXDC2	3	plexin domain containing 2	0	10p12.31	2	NA	0.48	0.5	0.67	0.61	0.11	0.055	0.11	NA	0.12	0.49	0.72	83	160	5	75	170	25	-0.57	0.6	3.9	2.1	-0.85	1	0.0062	1	0.0031	0.3	0.59	0.31	0.64	0
PNISR	3	PNN-interacting serine/arginine-rich protein	0	6q16.3	2	1.48	0.48	0.98	0.37	0.26	0.068	0.053	0.068	NA	0.25	0.37	0.2	100	220	3	85	270	33	-1.2	1.4	5.2	15	-0.99	1	13	1	0	0.09	0.91	-0.39	0.17	0
PODXL2	3	podocalyxin-like 2	0	3q21.3	1	NA	1	1	0.015	0.015	0.016	0.016	0.015	0.015	0.29	0.31	0.59	70	160	0	81	170	11	0.75	0.24	3.4	0.84	-0.72	0.97	0.065	1	21	0.22	0.71	-0.73	0.5	0
POLR2E	3	polymerase (RNA) II (DNA directed) polypeptide E, 25kDa	0	19p13.3	1	0.92	1	1	0.18	0.18	0.082	0.082	0.082	NA	0.017	0.44	7.9e-08	54	64	11	46	100	10	-0.7	1.8	-0.21	39	-1.3	1	13	0.99	5.6	-0.0097	0.99	-0.55	0.35	0
POLR2J3	3	polymerase (RNA) II (DNA directed) polypeptide J3	0	7q22.1	2	0.52	0.46	0.65	0.015	0.016	0.023	0.024	0.015	0.015	0.1	0.48	NA	NA	NA	NA	NA	NA	NA	NA	NA	NA	2.4	-0.98	1	0.0062	1	5.6	NA	NA	NA	NA	0
POTEF	3	POTE ankyrin domain family, member F	0	2q21.1	7	1.07	1	0.69	0.0039	0.0071	0.019	0.024	0.0039	0.0039	0.14	0.32	0.0012	NA	NA	NA	NA	NA	NA	NA	NA	NA	0.00028	-0.18	NA	NA	NA	NA	NA	NA	NA	NA	0
PPP1R15A	3	protein phosphatase 1, regulatory subunit 15A	0	19q13.2	1	0	0.48	0.98	0.2	0.094	0.25	0.084	0.094	NA	0.41	0.014	0.0097	120	260	14	94	240	16	-1.5	-0.85	0.39	38	-0.16	1	6.5	1	24	-0.56	0.12	0.75	0.14	0
PPP5C	3	protein phosphatase 5, catalytic subunit	0	19q13.3	1	0	0.48	0.98	0.26	0.26	0.053	0.053	0.053	NA	0.25	0.6	0.04	80	120	0	100	200	20	1.3	2.8	4.4	24	0.36	1	1.7	1	20	-0.18	0.75	-0.64	0.069	0
PRDM16	3	PR domain containing 16	0	1p36.23-p33	6	2.07	0.44	0.53	0.05	0.089	0.032	0.058	0.032	NA	0.26	0.18	0.1	310	510	2	350	610	34	1.4	2.1	5.4	2.3	0.17	1	8.8	0.99	13	NA	NA	-0.7	0.15	0
PRM3	3	protamine 3	0	16p13.3	1	0	0.48	0.98	0.26	0.26	0.053	0.053	0.053	NA	0.25	0.6	0.04	NA	NA	NA	NA	NA	NA	NA	NA	NA	0	-0.14	1.1	0	1.1	0	0	1	NA	NA	0
PRODH2	3	proline dehydrogenase (oxidase) 2	0	19q13.1	2	1.8	0.49	0.5	0.38	0.38	0.065	0.065	0.065	NA	0.23	0.83	1.6e-19	100	200	18	90	190	19	-0.63	-0.22	0.29	0.00086	-0.2	1	0	1	0	-0.59	1	NA	NA	0
PSKH2	3	protein serine kinase H2	0	8q21.3	2	0.34	0.26	0.14	0.013	0.014	0.023	0.024	0.013	0.013	0.57	0.74	2.3e-19	52	150	10	60	130	9	0.67	-0.78	-0.26	0	-0.37	NA	NA	NA	NA	NA	NA	NA	NA	0
QDPR	3	quinoid dihydropteridine reductase	0	4p15.31	4	1.61	0.71	1	0.064	0.088	0.15	0.21	0.064	NA	0.29	0.74	0.72	41	95	4	51	97	12	0.87	0.12	2.3	12	-0.46	1.1	0	1.1	0	-0.28	0.53	-0.97	0.32	0
QSOX2	3	quiescin Q6 sulfhydryl oxidase 2	0	9q34.3	3	0.15	0.085	0.18	0.23	0.093	0.44	0.24	0.085	NA	0.23	0.34	0.72	130	240	8	150	290	24	1.1	1.6	3.2	3.5	-0.68	0.97	0	0.98	0	0.14	0.86	-0.74	0.077	0
RAB5C	3	RAB5C, member RAS oncogene family	0	17q21.2	1	NA	1	1	0.015	0.015	0.016	0.016	0.015	0.015	0.29	0.31	0.2	47	62	1	44	95	10	-0.29	1.7	2.8	3.6	-2	0.99	8.8	0.97	0	0.056	0.95	0.0073	0.98	0
RAD21L1	3	RAD21-like 1 (S. pombe)	0	20p13	1	NA	1	1	0.015	0.015	0.016	0.016	0.015	0.015	0.29	0.31	NA	NA	NA	NA	NA	NA	NA	NA	NA	NA	0.001	-0.15	1	0.0062	1	1.7	NA	NA	NA	NA	0
RAD51AP1	3	RAD51 associated protein 1	0	12p13.2-p13.1	1	NA	0.48	0.5	0.47	0.036	0.58	0.039	0.036	NA	1	0.21	0.26	36	110	5	40	99	13	0.38	-0.42	2.2	0.25	-0.39	1.1	0	1	13	0.49	0.29	-0.015	0.99	0
RAD54L	3	RAD54-like (S. cerevisiae)	0	1p32	2	0.52	0.23	0.44	0.35	0.34	0.046	0.045	0.046	NA	0.25	0.13	0.037	91	280	24	100	270	32	0.64	-0.36	1.4	0.3	-0.39	1	2.9	0.99	13	0.44	0.89	0.29	0.85	0
RADIL	3	Ras association and DIL domains	0	7p22.1	5	0.15	0.085	0.017	0.35	0.27	0.41	0.42	0.017	NA	0.4	0.95	0.0003	260	500	20	220	410	23	-1.6	-2.1	0.57	0.95	-0.5	1	14	0.99	1.7	0.2	0.85	0.51	0.41	0
RASA3	3	RAS p21 protein activator 3	0	13q34	2	0.65	0.69	0.93	0.41	0.46	0.07	0.077	0.07	NA	0.22	0.66	2.1e-05	190	270	12	190	340	33	-0.02	1.9	3.7	4.2	-1.3	0.96	0.19	0.95	0	0.47	0.31	0.27	0.49	0
RC3H1	3	ring finger and CCCH-type domains 1	0	1q25.1	2	0	0.23	0.45	0.49	0.39	0.096	0.049	0.096	NA	0.19	0.33	0.045	130	260	7	140	360	53	0.36	2.5	6.2	2.4	-1.1	0.99	2.9	0.98	0.0031	NA	NA	-0.34	0.32	0
RCAN3	3	RCAN family member 3	0	1p36.11	1	0	0.23	0.44	0.065	0.065	0.098	0.098	0.065	NA	0.41	0.0032	NA	39	78	5	44	85	8	0.5	0.36	1.2	0.44	-0.63	0.86	0	0.88	0	0.36	0.82	-0.26	0.58	0
RFPL2	3	ret finger protein-like 2	0	22q12.3	1	NA	1	1	0.015	0.015	0.016	0.016	0.015	0.015	0.29	0.31	0.59	50	100	7	54	140	9	0.3	1.4	0.51	0.012	-0.52	1	0.0062	1	3.1	NA	NA	NA	NA	0
RGS9BP	3	regulator of G protein signaling 9 binding protein	0	19q13.11	1	1.07	1	1	0.78	0.046	0.75	0.0049	0.046	0.0049	0.15	0.078	2.7e-21	23	50	2	69	120	3	3.4	3	0.33	NA	NA	0.97	0.065	1	20	9999	1	-0.65	0.75	0
RHBDF2	3	rhomboid 5 homolog 2 (Drosophila)	0	17q25.1	3	0.48	0.44	0.65	0.36	0.057	0.37	0.16	0.057	NA	0.36	0.41	0.00015	140	280	10	150	350	27	0.67	1.8	3.2	3.1	-0.63	0.98	0.021	0.98	0.0031	-0.056	0.96	0.22	0.53	0
RIN3	3	Ras and Rab interactor 3	0	14q32.12	1	NA	0.018	0.03	0.22	0.22	0.14	0.058	0.018	0.03	0.1	0.66	0.036	190	360	9	200	400	19	0.5	1.1	2.3	2.7	-0.32	1	0.44	1	21	0.54	0.22	-0.042	0.89	0
RNASEH2A	3	ribonuclease H2, subunit A	0	19p13.2	3	0.65	0.69	0.7	0.049	0.076	0.084	0.13	0.049	NA	0.43	0.28	2.4e-10	55	120	4	62	130	11	0.53	0.31	2.1	3.2	-0.71	1	0.065	1	24	-0.25	0.59	-0.69	0.12	0
RNF112	3	ring finger protein 112	0	17p11.2	1	NA	0.48	0.5	0.68	0.2	0.17	0.099	0.17	NA	0.23	0.53	0.045	120	190	7	100	220	17	-1.1	1.2	2.4	1	-0.48	1	0.0062	1	0	-1.5	1	-0.48	0.89	0
RNF135	3	ring finger protein 135	0	17q11.2	2	NA	0.044	0.077	0.052	0.058	0.043	0.067	0.043	0.058	0.19	0.49	1.4e-05	38	110	5	43	100	8	0.47	-0.5	1.2	1.8	-1.2	0.97	0.021	0.98	0.012	-0.41	0.47	0.0015	1	0
RNF17	3	ring finger protein 17	0	13q12.12	3	0.94	1	1	0.046	0.078	0.068	0.11	0.046	NA	0.2	0.069	0.12	200	420	2	190	450	59	-0.31	0.63	7.3	0.021	-0.15	1	0.065	1	13	0	1	-0.64	0.38	0
RNF213	3	ring finger protein 213	0	17q25.3	3	0.28	0.34	0.57	0.29	0.082	0.53	0.26	0.082	NA	0.14	0.15	0.036	850	1500	69	840	1700	130	-0.3	2.1	5.2	3.3	-0.96	1	0.44	1	0.0031	NA	NA	NA	NA	0
RNF40	3	ring finger protein 40, E3 ubiquitin protein ligase	0	16p11.2-p11.1	1	NA	1	1	0.38	0.38	0.065	0.065	0.065	NA	0.23	0.83	0.49	150	290	2	160	420	43	0.84	3	6.2	8.2	-1.6	1	0	1	0.0031	-0.15	0.82	-0.45	0.33	0
ROGDI	3	rogdi homolog (Drosophila)	0	16p13.3	1	NA	1	1	0.097	0.064	0.25	0.1	0.064	NA	0.41	0.35	0.0034	77	130	15	54	97	10	-1.9	-1.5	-1.4	30	0.26	1	0.021	1	0	-0.25	0.61	-0.43	0.22	0
RPL23A	3	ribosomal protein L23a	0	17q11.2	1	1.48	1	1	0.082	0.082	0.083	0.083	0.082	NA	0.48	0.61	0.00074	10	31	0	24	58	7	1.8	1.7	2.5	56	-0.98	1	0.19	1	0.0031	-0.56	0.068	2.3	0.27	0
RPTN	3	repetin	0	1q21.3	2	3.11	0.6	0.65	0.026	0.04	0.027	0.043	0.026	0.027	0.063	0.53	0.0043	110	270	27	87	210	27	-1.6	-2.2	0.01	0.0026	-0.29	NA	NA	NA	NA	NA	NA	NA	NA	0
RSC1A1	3	regulatory solute carrier protein, family 1, member 1	0	1p36.1	1	NA	1	1	0.097	0.097	0.25	0.25	0.097	NA	0.41	0.35	0.0081	83	220	11	69	170	9	-1	-1.7	-0.64	NA	NA	0.93	0	0.96	0	NA	NA	0.41	0.67	0
RTN4RL1	3	reticulon 4 receptor-like 1	0	17p13.3	2	0.94	1	1	0.051	0.078	0.035	0.056	0.035	NA	0.32	0.45	NA	110	150	0	97	180	5	-0.91	1.3	2.2	0.83	-0.64	1	0.19	1	0	-0.47	0.31	-0.41	0.66	0
S100A10	3	S100 calcium binding protein A10	0	1q21	1	NA	1	1	0.097	0.097	0.25	0.25	0.097	NA	0.41	0.35	0.42	18	20	1	12	28	2	-1	0.74	0.79	54	-0.37	0.97	0	0.97	0	0.67	0.02	0.95	0.18	0
SCAF4	3	SR-related CTD-associated factor 4	0	21q22.1	1	NA	1	1	0.097	0.097	0.25	0.25	0.097	NA	0.41	0.35	0.2	160	330	1	150	400	46	-0.34	1.7	6.6	5.4	-1.4	0.89	0	0.95	0	-0.18	0.76	-0.32	0.23	0
SCAI	3	suppressor of cancer cell invasion	0	9q33.3	1	0	0.1	0.21	0.098	0.098	0.23	0.23	0.098	NA	0.74	0.029	0.2	91	110	3	78	200	35	-0.93	3	5.3	0.33	-0.96	1	8.8	1	0	NA	NA	0.42	0.36	0
SCARF2	3	scavenger receptor class F, member 2	0	22q11.21	2	NA	NA	1	0.097	0.097	0.25	0.12	0.097	NA	0.41	0.35	3.3e-11	NA	NA	NA	NA	NA	NA	NA	NA	NA	2.4	-0.76	1.1	0	1.1	0	0.47	0.23	0.38	0.5	0
SDCCAG3	3	serologically defined colon cancer antigen 3	0	9q34.3	1	0.11	0.039	0.036	0.21	0.21	0.14	0.14	0.036	NA	0.48	0.41	3e-08	110	220	12	93	160	15	-1.1	-2.2	0.68	6.1	-1.2	1	0.9	1	3.1	-0.0058	1	-0.29	0.31	0
SDHC	3	succinate dehydrogenase complex, subunit C, integral membrane protein, 15kDa	0	1q23.3	1	NA	1	1	0.097	0.097	0.25	0.25	0.097	NA	0.41	0.35	NA	17	42	3	24	59	9	0.87	1.1	1.9	36	1.3	1.1	0	1.1	0	-0.15	0.8	-0.99	0.23	0
SEC62	3	SEC62 homolog (S. cerevisiae)	0	3q26.2	1	NA	1	1	0.097	0.097	0.25	0.25	0.097	NA	0.41	0.35	0.49	41	76	1	41	110	15	-0.02	1.5	3.5	8.1	-1.5	1	0	1	0.0031	0.16	0.79	0.06	0.84	0
SEMA5A	3	sema domain, seven thrombospondin repeats (type 1 and type 1-like), transmembrane domain (TM) and short cytoplasmic domain, (semaphorin) 5A	0	5p15.2	6	NA	1	1	0.15	0.052	0.11	0.044	0.052	NA	0.35	0.2	0.028	220	370	13	210	440	40	-0.63	1.7	4.2	2.9	0.23	1	0.44	1	0	0.27	0.55	0.056	0.76	0
SFTPC	3	surfactant protein C	0	8p21	1	1.43	0.73	0.79	0.041	0.041	0.21	0.21	0.041	NA	0.07	0.28	0.72	40	61	3	41	82	8	0.12	1.1	1.7	0.66	-0.14	0.99	0.065	0.99	0	9999	1	9999	0.41	0
SFTPD	3	surfactant protein D	0	10q22.2-q23.1	4	1.06	1	0.29	0.14	0.049	0.07	0.031	0.049	NA	0.31	0.36	0.013	45	120	3	56	120	11	0.92	0.05	2.5	0.42	-0.16	1	6.5	0.99	13	0	1	NA	NA	0
SGOL1-AS1	3	SGOL1 antisense RNA 1	0		2	0.94	1	1	0.049	0.075	0.07	0.076	0.049	NA	0.23	0.24	0.045	NA	NA	NA	NA	NA	NA	NA	NA	NA	0.13	-0.35	NA	NA	NA	NA	NA	NA	NA	NA	0
SH3PXD2B	3	SH3 and PX domains 2B	0	5q35.1	2	NA	0.48	0.5	0.052	0.071	0.051	0.077	0.051	NA	0.34	0.46	0.48	150	340	8	170	360	26	0.85	0.41	3.5	2.4	-1.1	0.96	0	0.96	0	NA	NA	1.6	0.081	0
SLC26A7	3	solute carrier family 26 (anion exchanger), member 7	0	8q23	2	0	0.23	0.45	0.12	0.06	0.35	0.24	0.06	NA	0.41	0.014	0.36	87	210	16	85	190	26	-0.16	-0.49	1.9	0.095	-0.15	1.3	0	1.2	0	9999	1	1.8	0.39	0
SLC27A5	3	solute carrier family 27 (fatty acid transporter), member 5	0	19q13.43	1	NA	0.48	0.5	0.18	0.011	0.3	0.02	0.011	0.011	0.36	0.6	0.12	100	270	14	130	280	20	1.7	0.36	1.4	0.51	-0.19	0.98	0.065	0.98	0	9999	1	-1.8	0.73	0
SLC2A6	3	solute carrier family 2 (facilitated glucose transporter), member 6	0	9q34	2	NA	0.48	0.5	0.035	0.028	0.01	0.0044	0.01	0.0044	0.34	0.49	0.12	120	180	7	100	190	11	-1.1	0.34	1.3	1.5	-0.62	0.96	0	0.99	0.4	0.46	0.54	2	0.22	0
SLC35G5	3	solute carrier family 35, member G5	0	8p23.1	1	NA	0.23	0.25	0.012	0.012	0.078	0.078	0.012	0.012	0.41	0.19	0.0033	61	140	3	59	120	6	-0.18	-0.78	1.1	0.14	-0.13	NA	NA	NA	NA	NA	NA	NA	NA	0
SLC39A4	3	solute carrier family 39 (zinc transporter), member 4	0	8q24.3	4	0.94	1	1	0.038	0.069	0.078	0.13	0.038	NA	0.34	0.1	0.0084	190	250	6	150	240	14	-2.2	-0.35	2.1	0.84	-0.4	1	0.9	1	9	2	1	0.6	0.56	0
SLCO4A1-AS1	3	SLCO4A1 antisense RNA 1	0	20q13.33	2	0.18	0.057	0.0093	0.2	0.13	0.79	1	0.0093	0.0093	0.31	0.15	1.3e-08	NA	NA	NA	NA	NA	NA	NA	NA	NA	NA	NA	NA	NA	NA	NA	NA	NA	NA	NA	0
SMC4	3	structural maintenance of chromosomes 4	0	3q26.1	1	NA	1	1	0.38	0.38	0.065	0.065	0.065	NA	0.23	0.83	0.61	180	370	11	140	370	44	-1.6	0.07	4.9	3.1	-0.36	1	0	1	0	0.28	0.53	0.45	0.2	0
SMO	3	smoothened, frizzled class receptor	0	7q32.3	2	0.94	1	1	0.027	0.043	0.0084	0.014	0.0084	0.0084	0.29	0.37	0.086	110	210	7	120	260	25	0.07	1.6	3.6	2.7	-0.78	0.99	0.44	1	1.7	0.034	0.98	-0.017	0.97	0
SMYD2	3	SET and MYND domain containing 2	0	1q32.3	1	NA	1	1	0.097	0.097	0.25	0.25	0.097	NA	0.41	0.35	NA	61	120	7	65	140	18	0.3	0.7	2.6	56	6.3	1.1	0	1.1	0	-0.37	0.32	-0.56	0.23	0
SOCS4	3	suppressor of cytokine signaling 4	0	14q22.1	1	NA	1	1	0.38	0.38	0.065	0.065	0.065	NA	0.23	0.83	0.04	51	140	10	54	130	12	0.21	-0.3	0.65	2.7	-0.79	0.94	0	0.95	0	0.1	0.93	-0.0061	0.98	0
SPATA2L	3	spermatogenesis associated 2-like	0	16q24.3	1	0	0.23	0.44	0.038	0.038	0.27	0.27	0.038	NA	1	0.13	0.016	110	180	3	85	170	7	-1.5	-0.4	1.4	0.57	-1.5	1	14	0.99	3.1	-0.034	1	-1.2	0.21	0
SPATA31A1	3	SPATA31 subfamily A, member 1	0	9p13.1	4	0.93	1	0.68	0.03	0.041	0.0082	0.011	0.0082	0.0082	0.48	0.078	0.024	NA	NA	NA	NA	NA	NA	NA	NA	NA	4.5e-05	-0.14	NA	NA	NA	NA	NA	NA	NA	NA	0
SPDL1	3	spindle apparatus coiled-coil protein 1	0	5q35.1	1	NA	1	1	0.015	0.015	0.016	0.016	0.015	0.015	0.29	0.31	0.27	93	230	18	68	180	26	-1.9	-1.7	1.5	0.8	-0.75	0.97	0.0062	0.99	5.6	0.59	0.27	-0.0043	1	0
SPDYE2	3	speedy/RINGO cell cycle regulator family member E2	0	7q22.1	3	1.42	0.46	0.65	0.015	0.016	0.023	0.024	0.015	0.015	0.1	0.48	NA	NA	NA	NA	NA	NA	NA	NA	NA	NA	0.07	-0.071	1	0.0062	1	5.6	NA	NA	NA	NA	0
SPDYE2B	3	speedy/RINGO cell cycle regulator family member E2B	0	7q22.1	3	1.42	0.46	0.65	0.015	0.016	0.023	0.024	0.015	0.015	0.1	0.48	NA	NA	NA	NA	NA	NA	NA	NA	NA	NA	0.014	-0.2	1	0.0062	1	5.6	NA	NA	NA	NA	0
SPEF2	3	sperm flagellar 2	0	5p13.2	2	0	0.23	0.45	0.52	0.46	0.12	0.073	0.12	NA	0.25	0.37	0.68	210	650	37	200	520	68	-0.36	-3	3.7	0.24	-1	1.1	0	1	0	0.98	1	9999	0.28	0
SPNS1	3	spinster homolog 1 (Drosophila)	0	16p11.2	1	2.3	0.44	0.5	0.092	0.092	0.067	0.067	0.067	NA	0.6	0.21	1.6e-07	99	160	4	120	250	16	1.2	2.7	3	9.1	-1.2	0.97	0	0.97	0	-0.28	0.54	-0.11	0.75	0
SPTLC1	3	serine palmitoyltransferase, long chain base subunit 1	0	9q22.2	2	4.42	0.34	0.39	0.3	0.16	0.036	0.047	0.036	NA	0.084	0.83	0.00058	66	130	14	66	150	23	0.03	0.95	1.8	3.4	-1.8	1	1.7	1	22	0.16	0.79	0.024	0.94	0
ST20-MTHFS	3	ST20-MTHFS readthrough	0	15q25.1	1	NA	0.48	0.49	0.11	0.11	0.042	0.042	0.042	NA	0.79	0.49	0.016	25	49	3	22	54	6	-0.42	0.3	1.2	NA	NA	0.99	0.44	1	21	NA	NA	NA	NA	0
STAB2	3	stabilin 2	0	12q23.3	1	NA	0.48	0.5	0.68	0.2	0.17	0.099	0.17	NA	0.23	0.53	0.49	410	970	64	420	860	120	0.36	-1.7	4.7	0.037	-0.17	1	0	1	0	9999	1	-1.1	0.032	0
STAMBPL1	3	STAM binding protein-like 1	0	10q23.31	1	NA	1	1	0.097	0.097	0.25	0.25	0.097	NA	0.41	0.35	0.72	46	150	11	54	130	21	0.67	-0.76	2.1	0.61	-0.81	0.96	0.19	0.94	0	NA	NA	0.27	0.59	1
STK33	3	serine/threonine kinase 33	0	11p15.3	3	0.56	0.49	0.68	0.15	0.088	0.62	0.76	0.088	NA	0.23	0.39	1.5e-05	65	150	9	58	140	17	-0.56	-0.71	2	2.8	0.13	1	0.0062	1	0	NA	NA	1.2	0.59	0
STRN	3	striatin, calmodulin binding protein	0	2p22.2	3	NA	0.23	0.26	0.11	0.056	0.072	0.02	0.056	NA	0.12	0.57	0.25	130	220	5	100	220	33	-1.5	0.11	4.8	7	0.68	0.89	0	0.88	0	-0.13	0.88	0.6	0.38	0
SUPT20H	3	suppressor of Ty 20 homolog (S. cerevisiae)	0	13q13.3	1	NA	1	1	0.015	0.015	0.016	0.016	0.015	0.015	0.29	0.31	0.2	96	200	12	91	220	37	-0.35	0.88	4	4.8	-1.3	0.98	1.7	0.98	0.9	NA	NA	NA	NA	0
SUPT6H	3	suppressor of Ty 6 homolog (S. cerevisiae)	0	17q11.2	3	NA	0.48	0.26	0.67	0.56	0.095	0.049	0.095	NA	0.13	0.32	0.095	250	350	3	250	630	76	0.04	5.6	8.3	14	-1.6	0.98	0.19	1	0.9	-0.11	0.91	NA	NA	0
SWSAP1	3	SWIM-type zinc finger 7 associated protein 1	0	19p13.2	1	NA	1	1	0.097	0.097	0.25	0.25	0.097	NA	0.41	0.35	0.04	33	83	7	49	95	10	1.4	0.58	0.8	0.83	-0.79	1	0	1	0	-0.44	0.32	-0.66	0.39	0
SYCP1	3	synaptonemal complex protein 1	0	1p13-p12	2	0.94	1	1	0.046	0.071	0.052	0.077	0.046	NA	0.29	0.45	0.12	110	220	7	92	220	40	-0.94	0.11	5.2	0.0011	-0.14	1	6.5	1	13	0	1	-2.1	0.53	0
SYNJ2	3	synaptojanin 2	0	6q25.3	3	1.96	0.23	0.26	0.096	0.045	0.12	0.022	0.045	NA	0.29	0.23	0.26	260	550	16	280	570	44	0.89	0.35	4.2	2.9	-0.38	1	0.44	1	0.049	-0.2	0.74	-1	0.23	0
TAAR9	3	trace amine associated receptor 9 (gene/pseudogene)	0	6q23.2	1	NA	1	1	0.015	0.015	0.016	0.016	0.015	0.015	0.29	0.31	0.04	NA	NA	NA	NA	NA	NA	NA	NA	NA	0.00046	-0.45	NA	NA	NA	NA	9999	1	NA	NA	0
TAS2R31	3	taste receptor, type 2, member 31	0	12p13.2	19	2.07	0.44	0.001	0.62	0.47	0.34	0.5	0.001	0.001	0.13	0.39	2.2e-16	41	120	6	34	84	4	-0.79	-1.7	-0.92	0.11	-0.84	1	8.8	1	17	NA	NA	NA	NA	0
TBC1D32	3	TBC1 domain family, member 32	0	6q22.31	1	NA	1	1	0.097	0.097	0.25	0.25	0.097	NA	0.41	0.35	0.49	170	410	28	140	350	52	-1.7	-1.6	3.3	0.29	-1.1	1.3	0	1.2	0	NA	NA	-0.26	0.31	0
TBRG4	3	transforming growth factor beta regulator 4	0	7p13	1	NA	1	1	0.097	0.097	0.25	0.25	0.097	NA	0.41	0.35	0.44	120	210	4	110	220	22	-0.46	0.52	3.8	21	0.97	0.98	0	0.99	3.1	-0.15	0.82	-1.2	0.1	0
TBX2	3	T-box 2	0	17q23.2	2	0.15	0.085	0.092	0.51	0.12	0.83	0.29	0.085	NA	0.42	0.34	0.72	96	170	1	170	290	14	3.5	3.4	3.5	11	-0.14	0.98	0.021	0.99	0.9	0.23	0.9	-0.84	0.078	0
TCEB3	3	transcription elongation factor B (SIII), polypeptide 3 (110kDa, elongin A)	0	1p36.1	1	NA	1	1	0.015	0.015	0.023	0.023	0.015	0.015	1	0.45	0.28	110	210	0	110	250	33	0.21	1.2	5.7	7.5	-0.91	1	8.8	1	13	-0.21	0.69	-0.22	0.31	0
TCL1B	3	T-cell leukemia/lymphoma 1B	0	14q32.1	3	0.1	0.0049	0.0048	0.69	0.56	0.51	0.64	0.0048	0.0048	0.24	0.12	9.8e-15	30	51	4	24	55	6	-0.69	0.25	0.67	0.00094	-0.25	1	0.065	1	21	NA	NA	NA	NA	0
TEX33	3	testis expressed 33	0	22q12.3	1	NA	1	1	0.097	0.097	0.25	0.25	0.097	NA	0.41	0.35	0.04	47	93	6	35	74	8	-1.2	-1.1	0.59	0.002	-0.14	1.2	0	1.2	0	9999	1	NA	NA	0
TFAP2A	3	transcription factor AP-2 alpha (activating enhancer binding protein 2 alpha)	0	6p24	2	0	0.23	0.45	0.52	0.46	0.12	0.073	0.12	NA	0.25	0.37	NA	79	81	0	120	200	13	2.2	4	3.6	0.059	-0.39	1	0	1	1.7	-0.011	1	-0.66	0.59	0
THEM6	3	thioesterase superfamily member 6	0	8q24.3	2	1.96	1	1	0.043	0.067	0.042	0.065	0.042	NA	0.45	0.49	0.0034	13	32	2	33	66	2	2.2	2.1	-0.19	7.9	-0.43	0.98	0.065	1	21	0.57	0.25	-0.61	0.3	0
THG1L	3	tRNA-histidine guanylyltransferase 1-like (S. cerevisiae)	0	5q33.3	4	0.84	1	1	0.023	0.025	0.026	0.029	0.023	0.025	0.31	0.3	2.2e-16	50	120	8	49	110	11	-0.11	-0.22	0.77	1.4	-1.1	0.98	0.19	0.99	3.1	-0.3	0.61	-0.045	0.92	0
TLE2	3	transducin-like enhancer of split 2	0	19p13.3	2	0.2	0.17	0.32	0.43	0.48	0.15	0.075	0.15	NA	0.16	0.11	0.00062	170	250	10	160	280	26	-0.69	0.8	3.1	15	-0.32	0.98	0.065	0.99	9	0.059	0.97	-0.7	0.14	0
TLN1	3	talin 1	0	9p13	1	0	0.48	0.98	0.26	0.26	0.053	0.044	0.053	NA	0.25	0.6	0.6	400	590	6	390	900	100	-0.24	5.1	9.3	48	-0.41	0.98	0.9	1	5.6	0.00022	1	-0.0066	0.97	0
TMEM214	3	transmembrane protein 214	0	2p23.3	1	NA	1	1	0.38	0.38	0.065	0.065	0.065	NA	0.23	0.83	0.36	110	220	10	94	210	27	-1.1	-0.33	3.3	17	-0.98	0.98	0.19	0.98	0	0.13	0.84	-0.28	0.54	0
TMEM57	3	transmembrane protein 57	0	1p36.11	1	0	0.48	0.98	0.26	0.26	0.053	0.053	0.053	NA	0.25	0.6	0.04	95	100	2	93	210	23	-0.16	3.7	4.4	4.1	-1.2	0.97	0.021	0.99	0.4	0.043	0.97	-0.15	0.64	0
TMEM62	3	transmembrane protein 62	0	15q15.2	3	0.43	0.3	0.038	0.25	0.21	0.62	0.047	0.038	NA	0.58	0.065	0.00069	69	170	14	70	180	20	0.07	0.19	1.3	3.1	-1.2	1	0.44	1	17	NA	NA	0.74	0.27	0
TNFAIP8L3	3	tumor necrosis factor, alpha-induced protein 8-like 3	0	15q21.2	1	NA	1	1	0.015	0.015	0.023	0.023	0.015	0.015	1	0.45	0.04	46	91	7	47	97	4	0.09	0.28	-1.5	2.6	-0.57	NA	NA	NA	NA	NA	NA	-0.24	0.9	0
TOP1MT	3	topoisomerase (DNA) I, mitochondrial	0	8q24.3	6	0.9	1	0.38	0.035	0.065	0.16	0.25	0.035	NA	0.18	0.47	0.00047	120	280	28	140	280	26	0.78	0.21	-0.3	0.67	-1.3	1	2.9	1	9	-0.03	0.98	-0.84	0.41	0
TPM2	3	tropomyosin 2 (beta)	0	9p13	1	NA	1	1	0.38	0.38	0.065	0.065	0.065	NA	0.23	0.83	1.5e-05	52	46	9	53	110	15	0.07	3	1.5	190	-0.22	0.97	0	1	17	0.44	0.22	0.9	0.19	0
TPRA1	3	transmembrane protein, adipocyte asscociated 1	0	3q21.2	1	0.23	0.12	0.19	0.038	0.038	0.023	0.023	0.023	0.023	0.48	0.34	0.36	70	120	4	70	140	12	-0.04	0.73	2.2	6.4	-1.2	0.98	0.021	0.98	0	0.033	0.98	-0.4	0.48	0
TRIML1	3	tripartite motif family-like 1	0	4q35.2	3	4.42	0.34	0.14	0.053	0.075	0.028	0.044	0.028	NA	0.23	0.33	0.04	83	190	14	81	160	11	-0.16	-1.5	-0.76	0.0013	-0.14	NA	NA	NA	NA	NA	NA	NA	NA	0
TRNP1	3	TMF1-regulated nuclear protein 1	0	1p36.11	2	2.71	0.26	0.0057	0.026	0.027	0.096	0.1	0.0057	0.0057	0.73	0.58	NA	NA	NA	NA	NA	NA	NA	NA	NA	NA	7.6	-0.44	1	0.021	1	0	NA	NA	0.22	0.87	0
TRPM5	3	transient receptor potential cation channel, subfamily M, member 5	0	11p15.5	3	0.45	0.6	0.96	0.29	0.43	0.035	0.059	0.035	NA	0.42	0.099	0.27	270	470	27	210	420	31	-2.4	-1	0.64	0.0072	-0.4	1	0.021	1	0	0.51	1	-1.1	0.79	0
TSFM	3	Ts translation elongation factor, mitochondrial	0	12q14.1	4	0.68	0.73	0.7	0.047	0.066	0.092	0.13	0.047	NA	0.41	0.32	8.6e-15	50	110	10	44	95	9	-0.6	-0.83	-0.5	3.1	0.88	1	0.021	1	21	NA	NA	-1.1	0.23	0
TUBGCP3	3	tubulin, gamma complex associated protein 3	0	13q34	2	0.91	1	0.65	0.11	0.12	0.1	0.097	0.1	NA	0.34	0.27	3.2e-10	110	210	8	140	320	45	1.5	2.9	5.4	3.1	-1.7	0.97	0.0062	1	21	-0.053	0.96	-0.32	0.32	0
TXNRD2	3	thioredoxin reductase 2	0	22q11.21	2	NA	0.044	0.039	0.02	0.012	0.0077	0.0049	0.0077	0.0049	0.37	0.3	0.025	98	200	16	110	210	23	0.66	0.32	1.5	5.9	-0.052	1	8.8	0.99	3.1	-0.23	0.85	-0.57	0.096	0
UBA2	3	ubiquitin-like modifier activating enzyme 2	0	19q12	2	NA	0.48	0.5	0.052	0.076	0.076	0.12	0.052	NA	0.23	0.19	0.0067	74	120	0	84	200	23	0.68	2.7	4.7	15	-1.1	1	4.4	1	0.9	0.37	0.44	-0.011	0.97	0
ULK4	3	unc-51 like kinase 4	0	3p22.1	2	0.94	0.48	0.5	0.8	0.045	0.88	0.08	0.045	NA	0.34	0.26	0.47	180	470	41	160	380	51	-1.1	-2.3	1.4	0.42	-0.45	1	0.9	1	0	NA	NA	1.2	0.062	0
UPB1	3	ureidopropionase, beta	0	22q11.2	1	NA	1	1	0.015	0.015	0.016	0.016	0.015	0.015	0.29	0.31	0.04	80	170	13	82	160	18	0.17	-0.33	1.2	0.41	-0.12	1	4.4	1	1.7	9999	1	-2.4	0.4	0
URAD	3	ureidoimidazoline (2-oxo-4-hydroxy-4-carboxy-5-) decarboxylase	0	13q12.2	2	NA	0.23	0.14	0.047	0.051	0.085	0.094	0.047	NA	0.31	0.44	0.0034	13	45	3	26	54	2	1.6	0.58	-0.7	0.0009	-0.2	NA	NA	NA	NA	NA	NA	NA	NA	0
USP17L8	3	ubiquitin specific peptidase 17-like family member 8	0	8p23.1	5	NA	0.23	0.025	0.82	0.74	0.65	0.77	0.025	NA	0.022	0.37	0.061	NA	NA	NA	NA	NA	NA	NA	NA	NA	0	-0.45	NA	NA	NA	NA	NA	NA	NA	NA	0
USP33	3	ubiquitin specific peptidase 33	0	1p31.1	1	0.11	0.039	0.073	0.27	0.27	0.71	0.71	0.039	NA	0.91	0.34	0.72	110	200	5	100	250	38	-0.56	1.4	5.3	6.2	-1.4	1	4.4	1	0.4	0.011	0.99	-0.12	0.64	0
USP6NL	3	USP6 N-terminal like	0	10p13	1	NA	1	1	0.015	0.015	0.016	0.016	0.015	0.015	0.29	0.31	0.5	130	290	7	140	280	26	0.06	-0.44	3.7	0.92	-0.97	0.98	0.065	0.99	13	0.0075	0.99	-0.044	0.82	0
VEGFB	3	vascular endothelial growth factor B	0	11q13	2	1.19	1	0.47	0.1	0.11	0.086	0.097	0.086	NA	0.17	0.41	9.5e-11	50	100	8	38	79	6	-1.3	-1.4	-0.68	79	0.79	1	0.9	1	0	-0.6	0.032	-1.1	0.054	0
VIPAS39	3	VPS33B interacting protein, apical-basolateral polarity regulator, spe-39 homolog	0	14q24.3	2	0.94	1	1	0.98	0.38	0.57	0.065	0.38	NA	0.17	0.41	0.59	58	160	12	74	180	34	1.2	0.62	3.7	6.7	-1.3	1.1	0	1	0	NA	NA	-0.4	0.55	0
VPS41	3	vacuolar protein sorting 41 homolog (S. cerevisiae)	0	7p14-p13	1	NA	1	1	0.097	0.097	0.25	0.25	0.097	NA	0.41	0.35	0.36	110	220	21	100	260	45	-0.72	1	3.6	4	-1.4	1.1	0	1.1	0	-0.07	0.93	-0.11	0.6	0
VSIG8	3	V-set and immunoglobulin domain containing 8	0	1q23.2	8	0.56	0.49	0.41	0.11	0.19	0.049	0.087	0.049	NA	0.28	0.25	2.7e-16	70	110	6	73	140	12	0.21	1.2	1.8	0.076	-0.29	NA	NA	NA	NA	9999	1	9999	0.29	0
VSX1	3	visual system homeobox 1	0	20p11.21	2	0	0.23	0.22	0.06	0.057	0.098	0.11	0.057	NA	0.25	0.6	0.015	49	89	4	39	82	6	-1	-0.38	0.89	0.052	-0.31	1.1	0	1.1	0	0.49	1	NA	NA	0
VWA3A	3	von Willebrand factor A domain containing 3A	0	16p12.2	2	NA	0.48	0.5	0.013	0.0056	0.02	0.015	0.0056	0.0056	0.32	0.49	0.12	140	350	32	140	290	35	-0.26	-1.7	0.45	0.27	-0.39	1	0.021	1	0.0031	-0.68	1	-0.53	0.19	0
WDR92	3	WD repeat domain 92	0	2p14	1	0	0.23	0.45	0.2	0.098	0.25	0.15	0.098	NA	0.41	0.014	0.00012	46	110	2	56	120	14	0.81	0.68	3.2	0.19	-1.1	0.99	6.5	1	22	-0.054	0.97	-0.7	0.44	0
WNT2	3	wingless-type MMTV integration site family member 2	0	7q31.2	1	NA	1	1	0.015	0.015	0.016	0.016	0.015	0.015	0.29	0.31	0.36	54	120	2	57	130	11	0.27	0.46	2.7	0.081	-0.42	1	0	1	5.6	NA	NA	2.5	0.19	0
XRCC3	3	X-ray repair complementing defective repair in Chinese hamster cells 3	0	14q32.3	3	0.91	1	1	0.037	0.015	0.054	0.016	0.015	0.015	0.29	0.31	0.016	73	110	10	54	110	8	-1.6	0.1	-0.69	1.9	-1.2	1	13	1	21	NA	NA	0.024	0.93	0
ZC3H10	3	zinc finger CCCH-type containing 10	0	12q13.2	2	0.65	0.22	0.38	0.016	0.018	0.016	0.018	0.016	0.016	0.054	0.29	8.7e-06	69	91	1	59	170	9	-0.78	2.9	2.7	2.3	-0.9	0.98	0.19	0.98	0.012	-0.24	0.74	-0.46	0.18	0
ZDHHC14	3	zinc finger, DHHC-type containing 14	0	6q25.3	2	NA	0.1	0.14	0.13	0.082	0.32	0.19	0.082	NA	0.23	0.62	0.078	92	120	1	110	200	16	1.1	2.9	3.8	1.7	-0.65	1	0	1	0.0031	0.33	0.79	-0.56	0.16	0
ZFYVE20	3		0		1	NA	1	1	0.097	0.097	0.25	0.25	0.097	NA	0.41	0.35	0.36	94	220	9	110	280	30	1	1.6	3.8	3.3	-1.5	0.95	0	0.96	0	-0.066	0.95	-0.22	0.32	0
ZNF143	3	zinc finger protein 143	0	11p15.4	2	1.96	1	0.65	0.55	0.63	0.057	0.052	0.057	NA	0.25	0.76	0.0029	100	150	7	91	200	22	-0.72	1.7	3.2	2.8	-1.1	0.97	0.19	0.96	0	NA	NA	NA	NA	0
ZNF16	3	zinc finger protein 16	0	8q24	2	0	0.23	0.45	0.12	0.06	0.35	0.24	0.06	NA	0.41	0.014	0.0067	97	250	17	84	220	16	-0.91	-0.93	-0.22	1.6	-1.2	1	4.4	1	0	NA	NA	NA	NA	0
ZNF570	3	zinc finger protein 570	0	19q13.12	1	NA	0.48	0.5	0.015	0.015	0.016	0.016	0.015	0.015	0.29	0.31	0.0067	60	130	7	54	140	14	-0.52	0.2	1.9	0.65	-0.58	NA	NA	NA	NA	NA	NA	NA	NA	0
ZNF761	3	zinc finger protein 761	0	19q13.42	2	0.92	1	1	0.05	0.05	0.015	0.015	0.015	0.015	0.19	0.05	9.4e-08	NA	NA	NA	NA	NA	NA	NA	NA	NA	1.6	-0.83	NA	NA	NA	NA	NA	NA	NA	NA	0
ZNF816-ZNF321P	3	ZNF816-ZNF321P readthrough	0	19q	2	0.94	1	1	0.046	0.071	0.052	0.077	0.046	NA	0.29	0.45	0.045	NA	NA	NA	NA	NA	NA	NA	NA	NA	0.36	-0.64	0.99	2.9	0.99	0.4	NA	NA	NA	NA	0
ZNF98	3	zinc finger protein 98	0	19p12	11	0.37	0.26	0.003	0.29	0.17	0.51	0.32	0.003	0.003	0.27	0.58	3.6e-09	17	58	9	44	120	9	2.5	2.7	0.09	0.068	-0.3	NA	NA	NA	NA	NA	NA	NA	NA	0
ZRANB3	3	zinc finger, RAN-binding domain containing 3	0	2q21.3	2	1.96	1	1	0.4	0.45	0.14	0.091	0.14	NA	0.46	0.86	0.047	130	330	27	110	280	36	-1.2	-1.6	1.5	0.2	-1.1	1.1	0	1.1	0	NA	NA	-0.6	0.32	0
ABI3BP	2	ABI family, member 3 (NESH) binding protein	0	3q12	5	1.48	0.6	0.66	0.06	0.064	0.12	0.11	0.06	NA	0.47	0.19	0.056	120	310	19	110	280	46	-0.4	-0.74	3.9	3.4	-0.54	0.91	0.021	0.92	0	NA	NA	0.31	0.48	0
ACP6	2	acid phosphatase 6, lysophosphatidic	0	1q21	2	0	0.14	0.18	0.12	0.06	0.6	0.39	0.06	NA	1	0.13	6.2e-48	58	120	9	64	130	14	0.46	0.5	1.3	2.8	-0.77	1	8.8	1	0	-0.17	0.8	-0.72	0.067	0
ADAMTS7	2	ADAM metallopeptidase with thrombospondin type 1 motif, 7	0	15q24.2	21	1.07	1	0.6	0.86	0.7	0.64	0.058	0.6	NA	0.28	0.13	2.2e-16	310	630	19	310	650	45	0.1	0.41	3.8	5.3	0.77	0.98	0.44	1	13	0.035	0.97	-2.4	0.062	0
ADRA1D	2	adrenoceptor alpha 1D	0	20p13	6	2.05	0.46	0.089	0.91	1	0.39	0.55	0.089	NA	0.013	0.39	7.2e-11	NA	NA	NA	NA	NA	NA	NA	NA	NA	0.13	-0.75	1	2.9	1	24	-0.37	1	-1.4	0.027	0
AGPAT5	2	1-acylglycerol-3-phosphate O-acyltransferase 5	0	8p23.1	1	NA	1	1	0.097	0.097	0.25	0.25	0.097	NA	0.41	0.35	0.2	83	170	6	59	130	14	-1.9	-1.6	2.1	1.1	-0.83	1.1	0	1.1	0	0.0019	1	-0.37	0.55	0
AHSG	2	alpha-2-HS-glycoprotein	0	3q27	2	NA	0.23	0.11	0.041	0.037	0.19	0.18	0.037	NA	0.13	0.075	0.47	47	140	11	67	130	10	1.5	-0.63	-0.37	0.028	-0.14	1	0.44	1	0.9	0	1	1.2	0.3	0
AKAP10	2	A kinase (PRKA) anchor protein 10	0	17p11.1	1	1.41	0.73	0.89	0.27	0.27	0.069	0.069	0.069	NA	0.76	0.38	0.41	90	170	4	79	180	26	-0.75	0.38	4.3	3	-2.4	1	0.44	1	0	-0.19	0.77	-0.38	0.08	0
ALPK1	2	alpha-kinase 1	0	4q25	2	0.11	0.017	0.053	0.3	0.38	0.056	0.068	0.017	NA	0.19	0.52	0.22	180	420	17	180	380	33	-0.01	-1	2.8	1	-1	0.98	0.19	1	0.15	NA	NA	0.41	0.48	0
ALPPL2	2	alkaline phosphatase, placental-like 2	0	2q37	1	NA	0.48	0.49	0.041	0.041	0.079	0.079	0.041	NA	0.29	0.31	NA	90	150	10	110	200	14	1.4	1.6	1.1	5e-05	-0.39	1	11	1	23	NA	NA	NA	NA	0
ALYREF	2	Aly/REF export factor	0	17q25.3	2	0.2	0.17	0.32	0.29	0.18	0.072	0.089	0.072	NA	0.29	0.34	NA	52	27	0	42	82	6	-0.94	3	2.3	13	-0.71	0.97	0.19	0.96	0	0.11	0.88	-0.17	0.64	0
AMPD1	2	adenosine monophosphate deaminase 1	0	1p13	5	5.88	0.057	0.0079	0.11	0.11	0.14	0.23	0.0079	0.0079	0.11	0.14	0.3	100	290	22	99	260	30	-0.08	-0.9	1.4	0.05	-0.15	1	0.9	1	9	2.5	1	0.071	0.98	0
ANKRD33B	2	ankyrin repeat domain 33B	0	5p15.2	1	NA	1	1	0.015	0.015	0.023	0.023	0.015	0.015	1	0.45	NA	NA	NA	NA	NA	NA	NA	NA	NA	NA	0.13	-0.33	1	14	1	3.1	-0.21	1	-1.1	0.26	0
ANTXR2	2	anthrax toxin receptor 2	0	4q21.21	1	0	1	0.83	0.58	0.096	0.9	0.27	0.096	NA	0.2	0.1	0.00034	58	130	4	54	130	18	-0.29	-0.24	3.2	4.1	-0.52	1	14	0.98	0.9	NA	NA	-0.71	0.32	0
APOL5	2	apolipoprotein L, 5	0	22q12.3	4	0.71	0.73	0.057	0.17	0.2	0.37	0.44	0.057	NA	0.0035	0.56	2.2e-16	57	130	13	58	140	14	0.07	0.16	0.29	0.042	-0.015	1	0.44	1	23	NA	NA	NA	NA	0
ARNTL2	2	aryl hydrocarbon receptor nuclear translocator-like 2	0	12p12.2-p11.2	2	NA	0.48	0.5	0.052	0.064	0.051	0.08	0.051	NA	0.34	0.46	0.0097	55	190	13	68	180	24	0.98	-0.44	2.2	0.29	-0.47	1	8.8	0.98	0	0.079	1	-2	0.18	0
ASCL1	2	achaete-scute family bHLH transcription factor 1	0	12q23.2	2	0.94	0.34	0.56	0.48	0.46	0.06	0.093	0.06	NA	0.32	0.49	1.9e-11	42	51	1	78	120	4	2.6	3.2	1.6	0.0099	-0.46	1	4.4	1	1.7	0	1	-2.4	0.71	0
BAHD1	2	bromo adjacent homology domain containing 1	0	15q15.1	1	2.3	0.44	0.5	0.23	0.23	0.055	0.055	0.055	NA	0.13	0.35	1.6e-07	130	270	2	130	340	23	-0.02	1.8	4.3	6.3	-0.63	0.99	8.8	1	13	NA	NA	-0.39	0.22	0
BCAS3	2	breast carcinoma amplified sequence 3	0	17q23	5	0.59	0.66	0.95	0.7	0.32	0.61	0.088	0.32	NA	0.31	0.26	0.61	140	270	6	140	330	46	0.1	1.8	5.8	1.9	-1.5	1	0	1	0.012	-0.41	0.38	-0.65	0.068	0
BEND7	2	BEN domain containing 7	0	10p13	1	0	0.48	0.98	0.26	0.26	0.053	0.053	0.053	NA	0.25	0.6	1	75	150	6	69	160	16	-0.42	0.06	2.4	1.3	-0.61	0.97	0	0.98	0	0.22	0.82	-0.27	0.52	0
BEST1	2	bestrophin 1	0	11q13	2	0.94	1	1	0.015	0.015	0.046	0.023	0.015	0.015	1	0.45	0.2	78	160	13	91	180	16	0.85	0.87	0.78	0.45	-0.76	0.99	1.7	0.99	13	9999	1	0.52	0.51	0
BOLL	2	boule-like RNA-binding protein	0	2q33	1	NA	1	1	0.38	0.38	0.065	0.065	0.065	NA	0.23	0.83	0.2	26	72	6	37	84	15	1.1	0.63	2.3	0.012	-0.14	1.1	0	1.1	0	1.7	1	9999	0.55	0
BRIP1	2	BRCA1 interacting protein C-terminal helicase 1	0	17q22.2	3	NA	0.044	0.51	0.037	0.058	0.081	0.12	0.037	NA	0.39	0.48	0.52	140	350	26	140	350	41	-0.41	-0.01	2.3	0.024	-0.42	1	2.9	1	17	NA	NA	-0.0016	1	0
BUB1B	2	BUB1 mitotic checkpoint serine/threonine kinase B	0	15q15	0	NA	0.48	0.98	1	0.26	1	0.053	0.26	NA	1	1	0.68	130	300	14	120	310	47	-0.71	0.33	4.8	0.18	-0.27	0.98	0.9	1	0	NA	NA	1.2	0.13	0
C11orf40	2	chromosome 11 open reading frame 40	0	11p15.5	1	1.77	0.69	0.76	0.52	0.015	0.51	0.023	0.015	0.015	0.85	0.2	0.36	NA	NA	NA	NA	NA	NA	NA	NA	NA	NA	NA	NA	NA	NA	NA	NA	NA	NA	NA	0
C11orf80	2	chromosome 11 open reading frame 80	0	11q13.2	4	1.61	0.71	0.6	0.025	0.043	0.039	0.066	0.025	0.043	0.25	0.063	0.72	NA	NA	NA	NA	NA	NA	NA	NA	NA	NA	NA	NA	NA	NA	NA	NA	NA	NA	NA	0
C1orf87	2	chromosome 1 open reading frame 87	0	1p32.1	1	NA	1	1	0.015	0.015	0.016	0.016	0.015	0.015	0.29	0.31	0.72	NA	NA	NA	NA	NA	NA	NA	NA	NA	NA	NA	NA	NA	NA	NA	NA	NA	NA	NA	0
C1QTNF6	2	C1q and tumor necrosis factor related protein 6	0	22q13.1	1	NA	1	1	0.38	0.38	0.065	0.065	0.065	NA	0.23	0.83	0.2	58	120	3	60	120	5	0.14	0.25	0.95	0.57	-1.2	1.1	0	1.1	0	0.18	0.75	-0.66	0.71	0
C20orf24	2	chromosome 20 open reading frame 24	0	20q11.23	1	1.19	1	1	0.48	0.48	0.058	0.058	0.058	NA	0.26	0.028	5.6e-09	NA	NA	NA	NA	NA	NA	NA	NA	NA	NA	NA	NA	NA	NA	NA	NA	NA	NA	NA	0
C2CD5	2	C2 calcium-dependent domain containing 5	0	12p12.1	1	NA	1	1	0.38	0.38	0.065	0.065	0.065	NA	0.23	0.83	0.2	130	220	17	120	300	39	-0.55	2.4	3.5	4.7	-0.96	1	0.065	1	0	-0.21	0.95	-0.41	0.13	0
C2orf76	2	chromosome 2 open reading frame 76	0	2q14.2	1	4.67	0.12	0.14	0.047	0.047	0.058	0.058	0.047	0.058	0.14	0.4	NA	NA	NA	NA	NA	NA	NA	NA	NA	NA	NA	NA	NA	NA	NA	NA	NA	NA	NA	NA	0
C5	2	complement component 5	0	9q33-q34	1	NA	1	1	0.097	0.097	0.25	0.25	0.097	NA	0.41	0.35	0.49	200	480	30	200	470	70	0.13	-0.13	4.8	0.39	-0.26	1	0	1	0.4	NA	NA	NA	NA	0
C5orf42	2	chromosome 5 open reading frame 42	0	5p13.2	7	0.91	1	0.55	0.042	0.075	0.047	0.021	0.042	0.047	0.16	0.65	0.32	NA	NA	NA	NA	NA	NA	NA	NA	NA	NA	NA	NA	NA	NA	NA	NA	NA	NA	NA	0
C7orf71	2	chromosome 7 open reading frame 71	0	7p15.2	3	0.1	0.0049	0.029	0.15	0.077	0.59	0.4	0.0049	0.0049	0.15	0.53	NA	NA	NA	NA	NA	NA	NA	NA	NA	NA	NA	NA	NA	NA	NA	NA	NA	NA	NA	NA	0
CAPN1	2	calpain 1, (mu/I) large subunit	0	11q13	1	0	0.48	0.98	0.72	0.61	0.62	0.091	0.48	NA	0.23	0.11	0.1	110	240	13	140	290	32	1.3	1.3	3.3	21	-0.74	0.98	0.021	0.99	9	-0.26	0.6	-0.32	0.35	0
CARKD	2	carbohydrate kinase domain containing	0	13q34	1	NA	1	1	0.38	0.38	0.065	0.065	0.065	NA	0.23	0.83	0.36	84	150	6	85	160	14	0.06	0.62	2.2	13	-1.4	1	14	1	0	-0.21	0.75	-0.46	0.43	0
CASP14	2	caspase 14, apoptosis-related cysteine peptidase	0	19p13.1	2	0.59	0.48	0.94	0.35	0.26	0.066	0.053	0.066	NA	0.31	0.47	0.2	45	120	6	39	92	10	-0.54	-1.2	1.3	0.12	-0.2	1.1	0	1.1	0	-2.3	1	NA	NA	0
CAST	2	calpastatin	0	5q15	4	5.88	0.057	0.074	0.31	0.096	0.65	0.56	0.057	NA	0.39	0.3	0.014	96	260	15	97	210	32	0.06	-1.8	2.9	38	1.4	0.99	6.5	1	21	0.049	0.96	-0.27	0.24	0
CATSPERD	2	catsper channel auxiliary subunit delta	0	19p13.3	1	0	0.23	0.45	0.26	0.26	0.053	0.053	0.053	NA	0.25	0.6	0.12	170	300	18	150	300	32	-0.94	-0.07	2.4	0.0013	-0.17	1.2	0	1.2	0	0	1	2.7	0.17	0
CD109	2	CD109 molecule	0	6q13	2	NA	0.48	0.5	0.048	0.056	0.082	0.12	0.048	NA	0.23	0.52	0.21	150	490	49	160	390	50	0.52	-2.5	0.1	2	-0.22	0.99	6.5	0.99	5.6	NA	NA	0.86	0.27	0
CD2BP2	2	CD2 (cytoplasmic tail) binding protein 2	0	16p11.2	2	0.2	0.17	0.32	0.16	0.078	0.13	0.067	0.078	NA	0.48	0.11	0.00092	73	150	7	54	130	11	-1.6	-0.7	1.3	12	-1.7	0.99	0.021	1	20	0.043	0.96	-0.42	0.44	0
CD33	2	CD33 molecule	0	19q13.3	1	NA	1	1	0.015	0.015	0.023	0.023	0.015	0.015	1	0.45	0.36	60	140	8	58	120	10	-0.16	-0.79	0.59	0.7	-0.36	1	2.9	1	21	NA	NA	0.15	0.74	0
CD34	2	CD34 molecule	0	1q32	1	0	0.48	0.98	0.26	0.26	0.053	0.053	0.053	NA	0.25	0.6	0.04	50	120	6	59	120	13	0.71	0.1	1.9	30	0.27	1	6.5	1	9	0.87	0.032	0.5	0.45	0
CDC73	2	cell division cycle 73	0	1q25	1	NA	1	1	0.38	0.38	0.065	0.065	0.065	NA	0.23	0.83	0.47	75	66	1	69	180	33	-0.44	4.1	5.5	5	-0.59	0.99	13	1	21	-0.074	0.96	-0.4	0.16	0
CDH15	2	cadherin 15, type 1, M-cadherin (myotubule)	0	16q24.3	9	0.17	0.17	0.055	0.34	0.19	0.77	0.46	0.055	NA	0.02	0.54	4.8e-07	200	390	18	170	310	19	-1.4	-2.2	0.24	0.046	-0.25	0.99	0.9	0.99	0.4	-0.38	1	0.44	0.86	0
CDH2	2	cadherin 2, type 1, N-cadherin (neuronal)	0	18q11.2	4	1.12	0.48	0.92	0.051	0.087	0.13	0.2	0.051	NA	0.52	0.26	0.15	140	250	5	130	290	29	-0.27	1.1	4.4	54	4.6	0.98	0.065	1	0.15	0.13	0.86	-0.15	0.62	0
CDK5RAP3	2	CDK5 regulatory subunit associated protein 3	0	17q21.32	2	0	0.23	0.45	0.15	0.077	0.6	0.41	0.077	NA	0.29	0.45	0.11	86	170	20	84	170	24	-0.12	0.16	0.75	20	-1.2	1	14	1	0	NA	NA	0.017	0.95	0
CEACAM8	2	carcinoembryonic antigen-related cell adhesion molecule 8	0	19q13.2	4	0.86	1	0.54	0.28	0.13	0.14	0.043	0.13	NA	0.074	0.27	3.7e-23	52	150	11	48	110	12	-0.38	-1.8	0.17	0.051	-0.16	1	0	1	24	NA	NA	NA	NA	0
CEBPB-AS1	2	CEBPB antisense RNA 1	0	20q13.13	2	0.11	0.039	0.048	0.31	0.25	0.35	0.4	0.039	NA	0.48	0.24	NA	NA	NA	NA	NA	NA	NA	NA	NA	NA	NA	NA	NA	NA	NA	NA	NA	NA	NA	NA	0
CELSR3	2	cadherin, EGF LAG seven-pass G-type receptor 3	0	3p21.31	3	3.11	0.6	0.4	0.064	0.066	0.1	0.11	0.064	NA	0.41	0.24	0.63	550	1000	14	670	1500	84	3	6.2	7.6	0.091	-0.46	1	0.44	1	1.7	0.26	1	-1.1	0.049	0
CEP97	2	centrosomal protein 97kDa	0	3q12.3	1	NA	1	1	0.015	0.015	0.023	0.023	0.015	0.015	1	0.45	0.72	99	260	14	110	250	27	0.41	-0.28	2.5	0.9	-1.1	0.98	0.9	0.97	0.012	-0.25	0.76	-0.17	0.64	0
CETN1	2	centrin, EF-hand protein, 1	0	18p11.32	4	1.8	0.49	0.49	0.24	0.14	0.091	0.049	0.091	NA	0.08	0.027	NA	31	58	0	46	78	2	1.4	1.1	1.4	0.0036	-0.14	1	0	1	22	0	1	NA	NA	0
CHMP2A	2	charged multivesicular body protein 2A	0	19q	1	1.96	1	1	0.078	0.078	0.21	0.21	0.078	NA	1	0.52	0.0034	45	69	0	32	96	7	-1.4	1.3	2.7	34	-0.93	0.98	0.021	1	9	-0.23	0.63	-0.42	0.51	0
CHRNA2	2	cholinergic receptor, nicotinic, alpha 2 (neuronal)	0	8p21	3	2.07	0.44	0.82	0.13	0.096	0.52	0.44	0.096	NA	0.39	0.36	0.036	100	220	6	110	220	11	0.48	0.15	1.5	0.0027	-0.24	1	0.0062	1	24	0	1	-2.2	0.34	0
CIR1	2	corepressor interacting with RBPJ, 1	0	2q31.1	1	NA	1	1	0.097	0.097	0.25	0.25	0.097	NA	0.41	0.35	0.2	54	110	7	52	130	20	-0.19	0.73	2.9	8.7	-2	1	0	1	0.0031	-0.17	0.8	-0.36	0.3	0
CLCNKA	2	chloride channel, voltage-sensitive Ka	0	1p36	1	NA	1	1	0.015	0.015	0.023	0.023	0.015	0.015	1	0.45	0.2	120	230	23	140	270	26	0.82	1.2	0.67	0.19	-0.26	NA	NA	NA	NA	9999	1	9999	0.66	0
CLDN14	2	claudin 14	0	21q22.3	2	0.94	1	1	0.046	0.071	0.078	0.12	0.046	NA	0.41	0.19	0.54	55	99	5	66	110	5	0.87	0.57	-0.2	0.013	-0.2	1	4.4	1	23	9999	1	9999	0.55	0
CLECL1	2	C-type lectin-like 1	0	12p13.31	1	3.13	0.16	0.22	0.074	0.074	0.78	0.78	0.074	NA	0.6	0.26	0.72	22	46	7	21	48	4	-0.1	0.12	-1.8	0.022	-0.21	1.2	0	1.2	0	NA	NA	NA	NA	0
CNGA3	2	cyclic nucleotide gated channel alpha 3	0	2q11.2	1	0.15	0.085	0.15	0.1	0.1	0.089	0.089	0.085	NA	0.31	0.1	1.2e-05	130	290	14	120	270	17	-0.2	-0.67	0.76	0.0072	-0.31	1.1	0	1	13	9999	1	-0.28	0.61	0
CNNM3	2	cyclin and CBS domain divalent metal cation transport mediator 3	0	2p12-p11.2	3	2.29	0.3	0.077	0.47	0.46	0.57	0.56	0.077	NA	0.64	0.022	0.2	NA	NA	NA	NA	NA	NA	NA	NA	NA	2.2	-1.4	1	0	1	5.6	-0.12	0.88	-0.36	0.2	0
CNPPD1	2	cyclin Pas1/PHO80 domain containing 1	0	2q35	1	NA	1	1	0.38	0.38	0.065	0.065	0.065	NA	0.23	0.83	0.0034	75	140	10	65	150	16	-0.74	0.43	1.5	28	-0.45	0.98	0.021	0.99	1.7	-0.064	0.94	-0.097	0.72	0
COG4	2	component of oligomeric golgi complex 4	0	16q22.1	1	0	0.23	0.44	0.082	0.082	0.076	0.076	0.076	NA	0.25	0.14	0.071	120	290	14	120	280	30	0.07	-0.15	2.9	14	-0.78	1	12	1	0.0031	-0.16	0.79	-0.59	0.22	0
COG7	2	component of oligomeric golgi complex 7	0	16p12.2	1	0	0.1	0.21	0.043	0.043	0.39	0.39	0.043	NA	0.41	0.16	0.6	130	240	15	150	280	31	0.95	0.96	2.9	4.2	-1.1	1	13	1	0.9	-0.2	0.74	-0.71	0.037	0
COIL	2	coilin	0	17q22	3	0.23	0.071	0.0096	0.41	0.36	0.42	0.38	0.0096	0.0096	0.11	0.16	0.61	79	200	6	79	180	17	-0.01	-0.98	2.6	2.7	-0.52	0.98	0.9	1	13	-0.14	0.89	-0.43	0.31	0
COL11A2	2	collagen, type XI, alpha 2	0	6p21.3	5	1.16	1	0.87	0.39	0.15	0.22	0.044	0.15	NA	0.48	0.52	9.3e-23	240	470	12	250	570	92	0.5	2	8.3	0.66	-0.38	0.99	0.19	1	23	-1	1	-0.068	0.88	0
COLQ	2	collagen-like tail subunit (single strand of homotrimer) of asymmetric acetylcholinesterase	0	3p25	2	0	0.23	0.45	0.12	0.06	0.35	0.24	0.06	NA	0.41	0.014	0.12	78	170	15	75	160	25	-0.23	-0.52	2	4.9	1.3	1	8.8	1	0	0.25	0.59	-0.6	0.58	0
CPNE2	2	copine II	0	16q13	1	NA	1	1	0.38	0.38	0.065	0.065	0.065	NA	0.23	0.83	0.36	110	150	5	110	200	24	-0.1	1.7	3.8	3.4	-1.3	0.98	1.7	0.97	0	0.18	0.91	1.3	0.23	0
CRYBA1	2	crystallin, beta A1	0	17q11.2	1	NA	1	1	0.38	0.38	0.065	0.065	0.065	NA	0.23	0.83	0.04	33	71	7	30	82	13	-0.31	0.61	1.6	0.029	-0.63	1.1	0	1	17	0	1	9999	0.55	0
CSF3R	2	colony stimulating factor 3 receptor (granulocyte)	0	1p35-p34.3	3	2.3	0.44	0.55	0.9	0.6	0.23	0.073	0.23	NA	0.2	0.69	6.7e-06	140	250	14	130	290	27	-0.56	1.1	2.5	3.5	-0.17	0.97	0.0062	0.98	0.4	0.9	1	1.3	0.24	0
CTBP2	2	C-terminal binding protein 2	1	10q26.13	17	NA	0.6	0.087	0.64	0.1	0.32	0.19	0.087	NA	0.17	0.067	1.8e-15	220	390	5	230	460	25	0.25	1.6	4	2.2	-1.1	0.89	0	0.91	0	-0.029	0.98	-0.27	0.2	0
CTSB	2	cathepsin B	0	8p22	1	0.48	0.44	0.61	0.13	0.13	0.051	0.051	0.051	NA	0.63	0.093	0.59	NA	NA	NA	NA	NA	NA	NA	NA	NA	77	-0.35	0.97	0.0062	1	21	-0.048	0.96	0.21	0.52	0
CTSO	2	cathepsin O	0	4q32.1	1	NA	1	1	0.097	0.097	0.25	0.25	0.097	NA	0.41	0.35	NA	31	90	9	33	76	11	0.17	-0.76	0.6	4.2	-1.4	1.1	0	1	0	NA	NA	0.031	0.96	0
CYP19A1	2	cytochrome P450, family 19, subfamily A, polypeptide 1	0	15q21.1	3	0.41	0.044	0.096	0.11	0.022	0.34	0.071	0.022	NA	0.24	0.4	0.14	76	180	8	69	170	17	-0.54	-0.32	2.1	0.064	-0.35	1	0.19	1	0.4	-1.6	1	9999	0.55	0
CYP21A1P	2	cytochrome P450, family 21, subfamily A, polypeptide 1 pseudogene	0	6p21.3	3	0.71	0.34	0.39	0.068	0.023	0.14	0.052	0.023	NA	0.45	0.44	1	NA	NA	NA	NA	NA	NA	NA	NA	NA	0.53	-0.19	NA	NA	NA	NA	NA	NA	NA	NA	0
CYP2C9	2	cytochrome P450, family 2, subfamily C, polypeptide 9	0	10q24	2	1.24	1	1	0.028	0.024	0.029	0.034	0.024	0.028	0.14	0.16	0.12	88	220	12	57	150	12	-2.6	-2.8	0.12	0.011	-0.16	1	0.021	1	21	NA	NA	NA	NA	0
CYP4Z1	2	cytochrome P450, family 4, subfamily Z, polypeptide 1	0	1p33	1	NA	1	1	0.097	0.097	0.25	0.25	0.097	NA	0.41	0.35	0.21	40	130	11	58	160	18	1.5	0.86	1.6	0.33	-0.29	1.2	0	1.1	0	NA	NA	NA	NA	0
CYSRT1	2	cysteine-rich tail protein 1	0	9q34.3	2	3.11	0.6	0.65	0.13	0.057	0.048	0.016	0.048	0.016	0.31	0.29	NA	NA	NA	NA	NA	NA	NA	NA	NA	NA	NA	NA	NA	NA	NA	NA	NA	NA	NA	NA	0
DACT3	2	dishevelled-binding antagonist of beta-catenin 3	0	19q13.32	1	3.11	0.6	0.64	0.076	0.076	0.024	0.024	0.024	0.024	0.69	0.32	NA	NA	NA	NA	NA	NA	NA	NA	NA	NA	2.5	-0.76	0.99	8.8	1	24	0.34	0.41	0.72	0.26	0
DACT3-AS1	2	DACT3 antisense RNA 1	0		1	3.11	0.6	0.64	0.076	0.076	0.024	0.024	0.024	0.024	0.69	0.32	NA	NA	NA	NA	NA	NA	NA	NA	NA	NA	0.037	-0.31	NA	NA	NA	NA	NA	NA	NA	NA	0
DAK	2	dihydroxyacetone kinase 2 homolog (S. cerevisiae)	0	11q12.2	1	0	0.48	0.98	0.26	0.26	0.053	0.053	0.053	NA	0.25	0.6	0.27	98	250	13	120	240	19	1.3	-0.22	1.4	2.5	-0.58	0.96	0	0.98	0	0.32	0.66	-0.71	0.22	0
DCAF15	2	DDB1 and CUL4 associated factor 15	0	19p13.12	1	0.26	0.084	0.12	0.098	0.098	0.21	0.21	0.084	NA	0.44	0.33	2e-14	120	180	1	120	250	20	0.16	2.2	4.2	7.4	-0.76	1	0.9	1	9	-0.13	0.86	-0.44	0.39	0
DDX17	2	DEAD (Asp-Glu-Ala-Asp) box helicase 17	0	22q13.1	1	NA	1	1	0.38	0.38	0.065	0.065	0.065	NA	0.23	0.83	0.17	NA	NA	NA	NA	NA	NA	NA	NA	NA	39	-0.99	1.1	0	1	0.012	0.085	0.91	-0.044	0.78	0
DENR	2	density-regulated protein	0	12q24.31	2	1.48	1	1	0.12	0.097	0.35	0.25	0.097	NA	0.42	0.3	0.2	18	25	0	16	36	6	-0.39	0.91	2.4	9.5	-1.2	1.1	0	1.1	0	NA	NA	-0.51	0.19	0
DHRS4L2	2	dehydrogenase/reductase (SDR family) member 4 like 2	0	14q11.2	1	NA	0.23	0.25	0.4	0.4	0.096	0.096	0.096	NA	0.34	0.72	0.0028	56	120	2	44	95	9	-1.2	-1.1	2.2	6	0.036	1	0.021	1	0	NA	NA	NA	NA	0
DHX37	2	DEAH (Asp-Glu-Ala-His) box polypeptide 37	0	12q24.31	3	4.42	0.34	0.4	0.053	0.081	0.12	0.19	0.053	NA	0.56	0.3	0.0025	250	420	7	260	520	42	0.36	2.2	5.4	3.1	-0.91	1	14	1	20	-0.28	0.58	0.3	0.26	0
DICER1	2	dicer 1, ribonuclease type III	0	14q32.13	1	NA	0.48	0.5	0.097	0.097	0.25	0.25	0.097	NA	0.41	0.35	0.56	250	380	6	250	590	60	-0.13	4.1	6.9	4.1	-1.7	0.98	0.021	0.98	0.012	NA	NA	-0.41	0.021	0
DLX6	2	distal-less homeobox 6	0	7q22	1	NA	1	1	0.097	0.097	0.25	0.25	0.097	NA	0.41	0.35	NA	40	53	0	50	87	6	0.86	1.8	2.4	0.014	-0.44	1.1	0	1	0	NA	NA	1.2	0.6	0
DLX6-AS1	2	DLX6 antisense RNA 1	0	7q21.3	1	NA	1	1	0.097	0.097	0.25	0.25	0.097	NA	0.41	0.35	NA	NA	NA	NA	NA	NA	NA	NA	NA	NA	0.0044	-0.56	1.1	0	1	0	NA	NA	NA	NA	0
DMGDH	2	dimethylglycine dehydrogenase	0	5q14.1	2	0.94	1	1	0.051	0.078	0.052	0.081	0.051	NA	0.41	0.72	0.33	120	250	27	100	250	31	-1	-0.21	0.67	0.3	-0.31	1.2	0	1.2	0	9999	1	NA	NA	0
DNAAF1	2	dynein, axonemal, assembly factor 1	0	16q24.1	3	5.12	0.037	0.012	0.67	0.24	0.14	0.14	0.012	0.012	0.8	0.21	0.32	140	320	12	120	240	22	-1.1	-2.5	2.1	0.056	-0.35	1	14	1	17	-1.2	1	-0.43	0.65	0
DOK2	2	docking protein 2, 56kDa	0	8p21.3	1	0	0.48	0.98	0.11	0.024	0.4	0.066	0.024	NA	1	1	0.21	77	200	9	77	160	10	-0.02	-1.5	0.2	1.3	-0.33	0.99	4.4	0.99	0.4	0.4	0.68	-0.059	0.92	0
DTNBP1	2	dystrobrevin binding protein 1	0	6p22.3	2	0	0.23	0.45	0.12	0.06	0.6	0.29	0.06	NA	1	0.13	0.3	63	120	11	58	120	15	-0.41	-0.3	1	4.9	-0.65	0.97	0	0.98	0	NA	NA	-0.71	0.07	0
DUSP2	2	dual specificity phosphatase 2	0	2q11	1	0.45	0.6	0.96	0.17	0.17	0.052	0.052	0.052	NA	0.79	0.23	0.0027	42	96	0	54	110	5	1	0.79	2.2	3.6	-0.26	0.99	4.4	0.97	0	0.61	0.57	1.4	0.25	0
DUSP3	2	dual specificity phosphatase 3	0	17q21	1	NA	1	1	0.38	0.38	0.065	0.065	0.065	NA	0.23	0.83	0.04	32	52	0	40	75	4	0.77	1.3	2	62	3.2	0.98	0.9	0.99	0.4	0.54	0.065	0.13	0.62	0
DYX1C1	2	dyslexia susceptibility 1 candidate 1	0	15q21.3	3	2.3	0.44	0.37	0.053	0.078	0.024	0.039	0.024	NA	0.3	0.31	0.31	63	150	12	53	130	16	-0.82	-1.1	1.1	0.14	-0.67	1	14	1	24	-0.084	1	-0.89	0.67	0
ENAM	2	enamelin	0	4q13.3	1	NA	1	1	0.097	0.097	0.25	0.25	0.097	NA	0.41	0.35	0.36	160	420	14	120	320	25	-2.1	-2.7	2.1	0.77	2.5	1.1	0	1.1	0	0	1	NA	NA	0
ENGASE	2	endo-beta-N-acetylglucosaminidase	0	17q25.3	1	0.23	0.071	0.11	0.098	0.098	0.12	0.12	0.071	NA	0.045	0.064	0.4	150	320	30	140	310	28	-0.26	-0.06	-0.29	8.6	-0.74	0.98	0	1	22	0.026	0.98	-0.67	0.53	0
EPN1	2	epsin 1	0	19q13.42	2	0.94	1	1	0.52	0.6	0.077	0.063	0.077	NA	0.25	0.6	0.2	140	190	3	130	240	14	-0.67	1.5	2.9	52	0.73	0.95	0	0.99	0.049	-0.36	0.31	-0.67	0.077	0
ERCC8	2	excision repair cross-complementation group 8	0	5q12.1	3	0.94	1	1	0.092	0.075	0.055	0.076	0.055	NA	0.29	0.29	0.2	50	140	14	47	120	17	-0.29	-0.95	0.66	0.97	-1.1	1	0	1	0	-0.024	0.98	0.16	0.73	0
ERICH6	2	glutamate-rich 6	0	3q25.1	1	NA	1	1	0.097	0.097	0.25	0.25	0.097	NA	0.41	0.35	0.42	NA	NA	NA	NA	NA	NA	NA	NA	NA	NA	NA	1.1	0	1	0	NA	NA	2.5	0.2	0
ERN2	2	endoplasmic reticulum to nucleus signaling 2	0	16p12.2	1	NA	1	1	0.015	0.015	0.023	0.023	0.015	0.015	1	0.45	0.28	160	380	29	180	370	40	0.95	-0.28	1.7	0.0027	-0.34	1	1.7	1	24	0	1	NA	NA	0
ERVFRD-1	2	endogenous retrovirus group FRD, member 1	0	6p24.1	1	NA	1	1	0.015	0.015	0.023	0.023	0.015	0.015	1	0.45	NA	36	120	6	62	160	12	2.1	1.4	1.7	0.037	-0.66	NA	NA	NA	NA	0	1	NA	NA	0
EVX1-AS	2	EVX1 antisense RNA	0	7p15.2	4	0.52	0.48	0.084	0.27	0.29	0.81	0.48	0.084	NA	0.0059	0.19	2.2e-16	NA	NA	NA	NA	NA	NA	NA	NA	NA	0.0041	-0.27	NA	NA	NA	NA	NA	NA	NA	NA	0
EXOC3L1	2	exocyst complex component 3-like 1	0	16q22.1	1	NA	1	1	0.015	0.015	0.016	0.016	0.015	0.015	0.29	0.31	0.49	110	280	18	150	300	26	1.8	0.54	1.5	1.8	-0.1	NA	NA	NA	NA	-0.47	1	NA	NA	0
F5	2	coagulation factor V (proaccelerin, labile factor)	1	1q23	2	NA	0.48	0.81	0.036	0.057	0.055	0.083	0.036	NA	0.29	0.36	0.25	280	710	24	260	640	62	-0.82	-1.3	4.8	2	0.16	0.93	0	1	23	9999	1	-1.9	0.5	0
FAM150B	2	family with sequence similarity 150, member B	0	2p25.3	3	1.96	1	0.4	0.45	0.45	0.07	0.068	0.07	NA	0.051	0.11	0.72	5	20	1	8	20	5	0.67	0.05	1.7	0.47	-0.6	1.2	0	1.1	0	-3.7	1	0.6	0.7	0
FAM173A	2	family with sequence similarity 173, member A	0	16p13.3	1	0	0.1	0.21	0.098	0.098	0.15	0.15	0.098	NA	0.12	0.76	0.0041	25	73	5	35	65	5	1	-0.47	0.05	4.1	-0.91	0.97	0	0.99	3.1	-0.17	0.82	-0.59	0.36	0
FBXL5	2	F-box and leucine-rich repeat protein 5	0	4p15.32	1	NA	1	1	0.097	0.097	0.25	0.25	0.097	NA	0.41	0.35	0.66	91	160	2	78	190	20	-0.91	1.2	4	22	-0.54	0.98	0.021	1	21	0.18	0.77	-0.75	0.031	0
FCGR2C	2	Fc fragment of IgG, low affinity IIc, receptor for (CD32) (gene/pseudogene)	0	1q23.3	1	NA	1	1	0.015	0.015	0.016	0.016	0.015	0.015	0.29	0.31	NA	NA	NA	NA	NA	NA	NA	NA	NA	NA	1.4	-0.45	1	8.8	0.99	9	NA	NA	NA	NA	0
FCGR3B	2	Fc fragment of IgG, low affinity IIIb, receptor (CD16b)	0	1q23	1	3.49	0.14	0.21	0.2	0.2	0.055	0.055	0.055	NA	0.0034	0.2	0.051	41	69	7	36	78	7	-0.51	0.49	0.12	1.1	-0.15	0.95	0.0062	1	21	NA	NA	NA	NA	0
FCRL4	2	Fc receptor-like 4	0	1q21	1	NA	1	1	0.38	0.38	0.065	0.065	0.065	NA	0.23	0.83	0.2	81	200	14	72	160	22	-0.63	-1.5	1.6	0.00084	-0.23	1.2	0	1.2	0	NA	NA	NA	NA	0
FGFR3	2	fibroblast growth factor receptor 3	0	4p16.3	3	0.23	0.071	0.098	0.35	0.47	0.76	0.88	0.071	NA	0.4	0.47	9.5e-11	240	290	9	190	340	25	-2	1.4	3.2	1.3	-0.64	1	1.7	1	0.15	0.45	0.4	0.22	0.54	0
FGGY	2	FGGY carbohydrate kinase domain containing	0	1p32.1	1	NA	1	1	0.57	0.097	0.92	0.25	0.097	NA	0.37	0.45	0.28	82	230	19	88	180	23	0.43	-1.9	0.76	1.6	-0.031	1.1	0	1.1	0	-0.18	0.85	0.1	0.87	0
FKRP	2	fukutin related protein	0	19q13.32	12	0	1	0.94	0.28	0.11	0.26	0.03	0.11	NA	0.37	0.45	1.8e-28	70	130	5	110	210	5	2.2	2.6	-0.1	4.3	-0.34	0.96	0	0.99	0.15	0.23	0.66	-0.69	0.24	0
FLG-AS1	2	FLG antisense RNA 1	0	1q21.3	6	0.94	0.49	0.49	0.026	0.039	0.025	0.038	0.025	0.026	0.29	0.067	0.15	NA	NA	NA	NA	NA	NA	NA	NA	NA	0.24	-0.72	NA	NA	NA	NA	NA	NA	NA	NA	0
FLG2	2	filaggrin family member 2	0	1q21.3	6	0.94	1	0.49	0.026	0.039	0.025	0.038	0.025	0.026	0.29	0.067	0.12	320	800	58	260	620	52	-2.1	-3.4	-0.87	0.14	-0.19	NA	NA	NA	NA	NA	NA	9999	0.55	0
FOXD3	2	forkhead box D3	0	1p31.3	5	0.34	0.17	0.15	0.039	0.069	0.034	0.06	0.034	NA	0.38	0.66	0.72	NA	NA	NA	NA	NA	NA	NA	NA	NA	0.19	-0.23	1	11	0.99	13	NA	NA	-1.6	0.44	0
FOXD3-AS1	2	FOXD3 antisense RNA 1 (head to head)	0	1p31.3	5	0.34	0.17	0.15	0.039	0.069	0.034	0.06	0.034	NA	0.38	0.66	0.72	NA	NA	NA	NA	NA	NA	NA	NA	NA	NA	NA	NA	NA	NA	NA	NA	NA	NA	NA	0
FRK	2	fyn-related Src family tyrosine kinase	0	6q21-q22.3	2	0	0.23	0.45	0.28	0.15	0.13	0.053	0.13	NA	0.29	0.78	0.04	86	150	17	70	160	22	-1.2	0.15	1.1	1.1	0.28	0.94	0	1	20	0.022	0.99	0.12	0.86	0
FSCN3	2	fascin actin-bundling protein 3, testicular	0	7q31.3	1	NA	0.48	0.5	0.015	0.00086	0.023	0.0011	0.00086	0.00086	1	0.45	0.09	66	210	18	71	190	19	0.38	-0.85	0.31	0.021	-0.14	0.99	8.8	1	9	0.75	1	NA	NA	0
FSD1L	2	fibronectin type III and SPRY domain containing 1-like	0	9q31	1	NA	1	1	0.38	0.38	0.065	0.065	0.065	NA	0.23	0.83	NA	NA	NA	NA	NA	NA	NA	NA	NA	NA	0.85	-0.64	1.2	0	1.1	0	NA	NA	-0.048	0.86	0
FZD4	2	frizzled class receptor 4	0	11q14.2	1	NA	1	1	0.38	0.38	0.065	0.065	0.065	NA	0.23	0.83	0.29	82	160	0	80	180	8	-0.13	0.8	2.8	2.2	-0.3	1.1	0	1.1	0	0.72	0.021	-0.84	0.029	0
GCNT7	2	glucosaminyl (N-acetyl) transferase family member 7	0	20q13.2	3	0.2	0.17	0.098	0.84	0.79	0.43	0.4	0.098	NA	0.56	0.24	0.095	NA	NA	NA	NA	NA	NA	NA	NA	NA	0.051	-0.82	1.1	0	1.1	0	NA	NA	1.8	0.083	0
GLRX5	2	glutaredoxin 5	0	14q32.13	1	NA	1	1	0.097	0.097	0.25	0.25	0.097	NA	0.41	0.35	0.04	15	29	0	27	44	3	1.4	1.1	1.7	21	1.9	0.99	0.065	1	21	-0.18	0.73	-0.82	0.067	0
GOLGA6L10	2	golgin A6 family-like 10	0	15q25.2	1	NA	0.48	0.49	0.11	0.11	0.042	0.0058	0.042	0.0058	0.79	0.49	0.72	1	0	0	3	8	1	0.82	1.4	0.75	0.053	-0.5	NA	NA	NA	NA	NA	NA	NA	NA	0
GOLGA6L17P	2	golgin A6 family-like 17, pseudogene	0	15q25.2	1	NA	0.48	0.49	0.11	0.11	0.042	0.0058	0.042	0.0058	0.79	0.49	0.72	NA	NA	NA	NA	NA	NA	NA	NA	NA	NA	NA	NA	NA	NA	NA	NA	NA	NA	NA	0
GOLGA6L9	2	golgin A6 family-like 9	0	15q25.2	1	NA	0.48	0.49	0.11	0.11	0.042	0.0058	0.042	0.0058	0.79	0.49	0.72	NA	NA	NA	NA	NA	NA	NA	NA	NA	0.038	-0.27	NA	NA	NA	NA	NA	NA	NA	NA	0
GP1BB	2	glycoprotein Ib (platelet), beta polypeptide	0	22q11.21	1	0	0.23	0.44	0.1	0.1	0.071	0.071	0.071	NA	0.25	0.49	0.01	14	14	1	14	24	1	0.06	1	-0.01	NA	NA	0.95	0	1	23	1.3	0.84	0.8	0.72	0
GPT2	2	glutamic pyruvate transaminase (alanine aminotransferase) 2	0	16q12.1	1	NA	0.48	0.49	0.25	0.25	0.085	0.085	0.085	NA	0.23	0.48	0.01	88	130	7	110	210	17	1.1	2.7	2.4	4.1	-0.83	0.98	0.065	0.98	0	0.1	0.92	-1.7	0.1	0
GRID2IP	2	glutamate receptor, ionotropic, delta 2 (Grid2) interacting protein	0	7p22.1	1	NA	1	1	0.015	0.015	0.016	0.016	0.015	0.015	0.29	0.31	NA	0	1	0	1	1	0	0.47	0.03	0.31	0.012	-0.74	NA	NA	NA	NA	9999	1	-2.4	0.71	0
HAL	2	histidine ammonia-lyase	0	12q22-q24.1	1	NA	1	1	0.38	0.38	0.065	0.065	0.065	NA	0.23	0.83	0.58	110	260	26	110	250	28	-0.04	-0.24	0.31	0.098	-0.26	1.1	0	1	0	0.65	1	-1.2	0.39	0
HEATR6	2	HEAT repeat containing 6	0	17q23.1	2	NA	0.48	0.5	0.035	0.028	0.014	0.0062	0.014	0.0062	0.23	0.79	0.21	140	380	22	160	360	41	0.85	-0.44	2.9	2.5	-1.1	0.99	0.065	1	0.9	-0.17	0.83	-0.25	0.13	0
HELB	2	helicase (DNA) B	0	12q14.3	2	0.94	1	1	0.023	0.036	0.032	0.048	0.023	0.032	0.29	0.15	0.11	130	330	23	150	330	29	0.7	-0.03	1.1	0.15	-0.54	NA	NA	NA	NA	NA	NA	-0.36	0.38	0
HELQ	2	helicase, POLQ-like	0	4q21.23	1	NA	1	1	0.097	0.097	0.25	0.25	0.097	NA	0.41	0.35	0.59	130	340	21	130	320	31	0.03	-0.66	1.8	2.7	-0.68	1.1	0	1.1	0	0.15	0.89	-0.37	0.6	0
HMP19	2	HMP19 protein	0	5q35.2	2	0.2	0.17	0.32	0.14	0.065	0.55	0.29	0.065	NA	0.79	0.81	NA	NA	NA	NA	NA	NA	NA	NA	NA	NA	NA	NA	1.1	0	1	0	NA	NA	NA	NA	0
HOTTIP	2	HOXA distal transcript antisense RNA	0	7p15.2	3	1.32	1	0.55	0.036	0.038	0.051	0.081	0.036	NA	0.18	0.41	NA	NA	NA	NA	NA	NA	NA	NA	NA	NA	0.00029	-0.35	NA	NA	NA	NA	NA	NA	9999	0.55	0
HOXC13-AS	2	HOXC13 antisense RNA	0		3	0.89	1	1	0.28	0.38	0.039	0.053	0.039	NA	0.2	0.59	NA	NA	NA	NA	NA	NA	NA	NA	NA	NA	NA	NA	NA	NA	NA	NA	NA	NA	NA	NA	0
HRK	2	harakiri, BCL2 interacting protein	0	12q24.22	2	1.61	0.44	0.5	0.2	0.21	0.24	0.099	0.2	NA	0.41	0.015	NA	NA	NA	NA	NA	NA	NA	NA	NA	NA	0.042	-0.46	1	0	1	13	-0.8	1	-1.3	0.49	0
HYAL3	2	hyaluronoglucosaminidase 3	0	3p21.3	1	0	0.48	0.98	0.72	0.075	0.62	0.076	0.075	NA	0.23	0.11	0.66	74	130	9	60	160	12	-1.2	0.99	0.97	0.58	-0.64	0.96	0	0.97	0	0.28	0.75	0.35	0.68	0
HYLS1	2	hydrolethalus syndrome 1	0	11q24.2	2	0.94	1	1	0.36	0.38	0.15	0.065	0.15	NA	0.23	0.49	0.2	36	100	8	31	99	11	-0.6	-0.16	1	1.1	-0.39	0.95	0	0.96	0	NA	NA	-0.66	0.55	0
IFNA16	2	interferon, alpha 16	0	9p22	1	NA	1	1	0.097	0.097	0.25	0.25	0.097	NA	0.41	0.35	0.04	44	85	3	20	47	3	-3.3	-2.7	-0.09	0	-0.78	1	0	1	9	NA	NA	NA	NA	0
IGLL5	2	immunoglobulin lambda-like polypeptide 5	0	22q11.22	2	0	0.23	0.45	0.19	0.098	0.31	0.15	0.098	NA	0.41	0.0054	0.36	NA	NA	NA	NA	NA	NA	NA	NA	NA	0.86	-0.37	1	0.065	1	0	NA	NA	NA	NA	0
IL17RA	2	interleukin 17 receptor A	0	22q11.1	5	0	0.48	0.79	0.1	0.057	0.28	0.16	0.057	NA	0.22	0.059	5.8e-22	160	320	6	180	330	22	0.99	0.29	3.4	2.2	-0.51	0.98	0.065	1	17	0.31	0.52	1.2	0.16	0
IQCF6	2	IQ motif containing F6	0	3p21.2	1	2.41	0.3	0.36	0.053	0.053	0.13	0.13	0.053	NA	0.26	0.17	NA	NA	NA	NA	NA	NA	NA	NA	NA	NA	0	-0.14	1.1	0	1.1	0	0	1	NA	NA	0
IVL	2	involucrin	0	1q21	5	0.35	0.084	0.065	0.93	0.82	0.74	0.46	0.065	NA	0.055	0.67	1.2e-11	64	160	13	51	100	13	-1.1	-2.8	-0.05	0.033	-0.35	1	0	1	20	0	1	9999	0.55	0
KCNMA1-AS1	2	KCNMA1 antisense RNA 1	0	10q22.3	3	0.45	0.6	0.96	0.11	0.015	0.082	0.016	0.015	0.015	0.34	0.05	1	NA	NA	NA	NA	NA	NA	NA	NA	NA	NA	NA	NA	NA	NA	NA	NA	NA	NA	NA	0
KCNQ4	2	potassium channel, voltage gated KQT-like subfamily Q, member 4	0	1p34	2	1.48	0.73	0.74	0.11	0.07	0.37	0.26	0.07	NA	0.49	0.47	0.59	120	180	2	160	330	21	2.4	4	4.1	1.4	-0.53	0.98	0.19	1	9	NA	NA	-2	0.44	0
KCNV2	2	potassium channel, voltage gated modifier subfamily V, member 2	0	9p24.2	2	0.59	0.66	0.94	0.17	0.23	0.053	0.081	0.053	NA	0.35	0.26	0.00076	170	400	19	150	300	9	-0.96	-2.9	-3.3	0.036	-0.22	1	0	1	0.4	-0.45	1	-3.4	0.021	0
KIAA0195	2	KIAA0195	0	17q25.1	4	NA	0.1	0.079	0.12	0.064	0.14	0.077	0.064	NA	0.082	0.35	0.22	240	420	21	250	530	52	0.5	2.4	4.3	10	-1.1	0.98	0.0062	1	24	NA	NA	NA	NA	0
KIAA1211L	2	KIAA1211-like	0	2q11.2	5	0.91	1	1	0.11	0.18	0.056	0.095	0.056	NA	0.28	0.14	0.49	NA	NA	NA	NA	NA	NA	NA	NA	NA	1.1	-0.59	0.95	0	0.95	0	NA	NA	NA	NA	0
KMT2B	2	lysine (K)-specific methyltransferase 2B	0	19q13.1	3	1.07	1	0.78	0.52	0.41	0.1	0.056	0.1	NA	0.32	0.3	0.41	500	700	3	400	960	67	-3	4.1	7.8	4.5	-1.2	NA	NA	NA	NA	NA	NA	-0.4	0.093	0
KPRP	2	keratinocyte proline-rich protein	0	1q21.3	1	NA	1	1	0.015	0.015	0.016	0.016	0.015	0.015	0.29	0.31	0.2	75	230	18	77	240	14	0.13	0.19	-0.98	0.065	-0.2	NA	NA	NA	NA	0	1	NA	NA	0
KRT35	2	keratin 35, type I	0	17q21.2	1	NA	1	1	0.015	0.015	0.023	0.023	0.015	0.015	1	0.45	0.2	83	210	5	75	180	13	-0.6	-1.1	2.1	0.0069	-0.18	1	0.021	1	3.1	0	1	NA	NA	0
L3MBTL4	2	l(3)mbt-like 4 (Drosophila)	0	18p11.31	2	3.11	0.6	0.65	0.26	0.29	0.12	0.059	0.12	NA	0.39	0.11	0.72	98	240	16	85	200	27	-0.86	-1.3	2	0.13	-1.2	1.1	0	1.1	0	NA	NA	9999	0.55	0
LAYN	2	layilin	0	11q23.1	1	NA	1	1	0.097	0.097	0.25	0.25	0.097	NA	0.41	0.35	0.2	40	120	10	46	110	13	0.56	-0.59	0.71	1.2	-0.98	1	0	1	0	-0.34	0.75	0.71	0.14	0
LCE1F	2	late cornified envelope 1F	0	1q21.3	1	NA	0.48	0.49	0.35	0.35	0.018	0.018	0.018	0.018	0.082	0.49	0.27	32	51	2	18	43	2	-2	-0.56	0.06	0.012	-0.19	NA	NA	NA	NA	0	1	9999	0.55	0
LCN1	2	lipocalin 1	0	9q34	2	0	0.23	0.45	0.19	0.098	0.43	0.32	0.098	NA	0.41	0.016	0.0067	31	68	9	39	64	7	0.78	-0.24	-0.93	0.043	-0.2	1	6.5	1	24	NA	NA	NA	NA	0
LECT1	2	leukocyte cell derived chemotaxin 1	0	13q14.3	1	NA	1	1	0.015	0.015	0.016	0.016	0.015	0.015	0.29	0.31	0.72	43	120	9	54	120	11	0.93	0.04	0.63	0.0086	-0.5	1	0.44	1	3.1	9999	1	-2	0.71	0
LGI2	2	leucine-rich repeat LGI family, member 2	0	4p15.2	5	NA	0.48	0.08	0.92	0.79	0.2	0.25	0.08	NA	0.022	0.11	0.72	87	140	9	96	200	15	0.54	1.9	1.4	0.88	-0.45	0.97	0	1	9	0.21	1	0.55	0.55	0
LHX9	2	LIM homeobox 9	0	1q31.1	2	3.11	0.48	0.49	0.23	0.14	0.097	0.064	0.097	NA	0.32	0.33	0.01	57	120	1	95	180	13	2.4	2.2	3.3	0.018	-0.24	NA	NA	NA	NA	-0.64	1	9999	0.051	0
LIMK1	2	LIM domain kinase 1	0	7q11.23	2	0.7	0.49	1	0.71	0.63	0.085	0.085	0.085	NA	0.082	0.21	1.3e-09	140	190	2	140	280	23	-0.02	2.6	4.3	3.4	-0.83	0.99	2.9	1	17	0.27	0.67	0.34	0.35	0
LINC00928	2	long intergenic non-protein coding RNA 928	0	15q26.1	1	5.12	0.037	0.056	0.022	0.022	0.12	0.12	0.022	0.022	0.13	0.71	NA	NA	NA	NA	NA	NA	NA	NA	NA	NA	0.00054	-0.32	NA	NA	NA	NA	NA	NA	NA	NA	0
LIPI	2	lipase, member I	0	21q11.2	1	NA	1	1	0.097	0.097	0.25	0.25	0.097	NA	0.41	0.35	0.42	62	170	13	52	130	14	-0.9	-1.9	0.25	0.013	-0.58	1.3	0	1.2	0	0	1	NA	NA	0
LNX1-AS1	2	LNX1 antisense RNA 1	0		1	NA	1	1	0.015	0.015	0.023	0.023	0.015	0.015	1	0.45	NA	NA	NA	NA	NA	NA	NA	NA	NA	NA	0.0029	-0.15	NA	NA	NA	NA	NA	NA	NA	NA	0
LOC100129697	2	uncharacterized LOC100129697	0	16q24.3	15	4.3	0.12	0.0083	0.56	0.69	0.6	0.78	0.0083	0.0083	0.18	0.52	NA	NA	NA	NA	NA	NA	NA	NA	NA	NA	NA	NA	NA	NA	NA	NA	NA	NA	NA	NA	0
LOC100130987	2	uncharacterized LOC100130987	0	11q13.2	2	NA	0.48	0.5	0.048	0.015	0.055	0.016	0.015	0.015	0.21	0.49	0.72	NA	NA	NA	NA	NA	NA	NA	NA	NA	NA	NA	1	8.8	1	17	NA	NA	NA	NA	0
LOC100499484-C9ORF174	2	LOC100499484-C9orf174 readthrough	0	9q22.33	2	0.94	1	1	0.36	0.48	0.028	0.044	0.028	NA	0.3	0.49	0.21	NA	NA	NA	NA	NA	NA	NA	NA	NA	NA	NA	NA	NA	NA	NA	NA	NA	NA	NA	0
LOC100505666	2	uncharacterized LOC100505666	0		3	NA	0.23	0.26	0.076	0.045	0.016	0.0029	0.016	0.0029	0.12	0.81	0.14	NA	NA	NA	NA	NA	NA	NA	NA	NA	NA	NA	NA	NA	NA	NA	NA	NA	NA	NA	0
LOC101927079	2	uncharacterized LOC101927079	0		3	0.45	0.6	0.57	0.021	0.037	0.066	0.11	0.021	NA	0.29	0.41	0.056	NA	NA	NA	NA	NA	NA	NA	NA	NA	NA	NA	NA	NA	NA	NA	NA	NA	NA	NA	0
LOC101927437	2	uncharacterized LOC101927437	0	13q32.3	1	NA	0.48	0.49	0.041	0.041	0.093	0.093	0.041	NA	0.79	0.14	0.2	NA	NA	NA	NA	NA	NA	NA	NA	NA	NA	NA	NA	NA	NA	NA	NA	NA	NA	NA	0
LOC101927990	2	uncharacterized LOC101927990	0		1	NA	1	1	0.015	0.015	0.016	0.016	0.015	0.015	0.29	0.31	NA	NA	NA	NA	NA	NA	NA	NA	NA	NA	NA	NA	NA	NA	NA	NA	NA	NA	NA	NA	0
LOC101929147	2	uncharacterized LOC101929147	0	1p12	2	0.94	1	1	0.023	0.036	0.056	0.086	0.023	NA	1	0.32	NA	NA	NA	NA	NA	NA	NA	NA	NA	NA	NA	NA	NA	NA	NA	NA	NA	NA	NA	NA	0
LOC101929468	2	uncharacterized LOC101929468	0	4q24	1	3.11	0.6	0.64	0.34	0.34	0.038	0.038	0.038	NA	0.082	0.35	NA	NA	NA	NA	NA	NA	NA	NA	NA	NA	NA	NA	NA	NA	NA	NA	NA	NA	NA	NA	0
LOC440416	2		0		1	NA	1	1	0.015	0.015	0.023	0.023	0.015	0.015	1	0.45	0.2	NA	NA	NA	NA	NA	NA	NA	NA	NA	NA	NA	NA	NA	NA	NA	NA	NA	NA	NA	0
LOC646862	2		0		2	0.69	0.71	0.92	0.015	0.016	0.016	0.017	0.015	0.015	0.3	0.31	NA	NA	NA	NA	NA	NA	NA	NA	NA	NA	NA	NA	NA	NA	NA	NA	NA	NA	NA	NA	0
LOXHD1	2	lipoxygenase homology domains 1	0	18q21.1	16	NA	NA	0.59	0.27	0.057	0.58	0.16	0.057	NA	0.5	0.23	NA	NA	NA	NA	NA	NA	NA	NA	NA	NA	0.14	-0.14	1.1	0	1.1	0	0	1	NA	NA	0
LOXL3	2	lysyl oxidase-like 3	0	2p13	2	0.94	1	1	0.037	0.058	0.081	0.12	0.037	NA	1	0.45	0.15	110	230	17	130	300	32	0.99	2	2.6	1.8	-0.64	0.99	1.7	0.99	0.15	0.67	0.54	0.95	0.2	0
LPP-AS1	2	LPP antisense RNA 1	0	3q28	1	NA	1	1	0.015	0.015	0.016	0.016	0.015	0.015	0.29	0.31	NA	NA	NA	NA	NA	NA	NA	NA	NA	NA	0.0052	-0.17	NA	NA	NA	NA	NA	NA	NA	NA	0
LSM11	2	LSM11, U7 small nuclear RNA associated	0	5q33.3	1	0	0.48	0.98	0.26	0.26	0.053	0.053	0.053	NA	0.25	0.6	0.43	53	110	2	63	150	10	0.77	1.8	2.5	0.59	-0.98	1.1	0	1.1	0	-0.035	0.98	0.3	0.49	0
LYSMD4	2	LysM, putative peptidoglycan-binding, domain containing 4	0	15q26.3	2	0.94	1	1	0.015	0.015	0.03	0.016	0.015	0.015	0.29	0.31	0.2	46	110	7	51	110	6	0.44	-0.15	-0.21	2.9	-0.7	1	0.9	1	0.049	NA	NA	-1	0.25	0
MAF	2	v-maf avian musculoaponeurotic fibrosarcoma oncogene homolog	0	16q22-q23	2	0	0.23	0.45	0.12	0.06	0.6	0.39	0.06	NA	1	0.13	0.04	69	56	1	130	200	5	3.5	5	1.8	2.3	-1	1	0.19	1	0.9	0.16	0.91	0.35	0.55	0
MAMDC4	2	MAM domain containing 4	0	9q34.3	5	0.3	0.12	0.11	0.42	0.063	0.3	0.26	0.063	NA	0.47	0.46	3.8e-05	270	530	49	200	410	42	-3	-3	-1	4.8	-0.19	0.98	0	0.99	0.049	0.28	1	-0.39	0.29	0
MAP3K10	2	mitogen-activated protein kinase kinase kinase 10	0	19q13.2	2	0.94	0.66	0.73	0.48	0.15	0.06	0.037	0.06	NA	0.32	0.49	0.26	140	230	3	200	410	18	2.4	4.3	3.5	5.5	-0.58	0.99	0.44	1	17	-0.0022	1	-0.82	0.16	0
MAP3K11	2	mitogen-activated protein kinase kinase kinase 11	0	11q13.1-q13.3	1	NA	1	1	0.097	0.097	0.25	0.25	0.097	NA	0.41	0.35	0.2	160	270	7	180	390	28	0.77	2.9	3.9	12	-0.74	0.99	4.4	0.99	0.012	0.029	0.98	-0.71	0.098	0
MC3R	2	melanocortin 3 receptor	0	20q13.2-q13.3	1	NA	1	1	0.015	0.015	0.023	0.023	0.015	0.015	1	0.45	0.36	66	140	4	74	140	4	0.56	-0.04	-0.23	0.0007	-0.17	0.98	0.19	1	20	9999	1	NA	NA	0
MICAL2	2	microtubule associated monooxygenase, calponin and LIM domain containing 2	0	11p15.3	6	1.19	1	0.91	0.1	0.13	0.064	0.061	0.064	NA	0.23	0.32	0.064	200	400	10	190	430	40	-0.27	0.77	4.7	7	-0.21	1	0.19	1	0	0.32	0.43	0.21	0.33	0
MICAL3	2	microtubule associated monooxygenase, calponin and LIM domain containing 3	0	22q11.21	11	0.41	0.28	0.089	0.27	0.15	0.47	0.34	0.089	NA	0.37	0.32	0.082	360	680	4	340	710	54	-0.6	0.59	6.7	6.3	0.033	0.94	0	0.98	0.4	0.042	0.97	-0.27	0.42	0
MIR3680-1	2	microRNA 3680-1	0		6	1.46	0.73	0.096	0.96	1	0.75	0.53	0.096	NA	0.0042	0.17	1.3e-09	NA	NA	NA	NA	NA	NA	NA	NA	NA	0.01	-0.18	NA	NA	NA	NA	NA	NA	NA	NA	0
MIR3680-2	2	microRNA 3680-2	0		6	1.46	0.73	0.096	0.96	1	0.75	0.53	0.096	NA	0.0042	0.17	1.3e-09	NA	NA	NA	NA	NA	NA	NA	NA	NA	0	-0.21	NA	NA	NA	NA	NA	NA	NA	NA	0
MIR548H3	2	microRNA 548h-3	0		5	1.16	0.48	0.5	0.073	0.028	0.19	0.0062	0.028	0.0062	0.19	0.13	0.12	NA	NA	NA	NA	NA	NA	NA	NA	NA	0	-0.28	NA	NA	NA	NA	NA	NA	NA	NA	0
MIR548H4	2	microRNA 548h-4	0		1	NA	1	1	0.097	0.097	0.25	0.25	0.097	NA	0.41	0.35	0.59	NA	NA	NA	NA	NA	NA	NA	NA	NA	0	-0.14	1.1	0	1	0	NA	NA	NA	NA	0
MITF	2	microphthalmia-associated transcription factor	0	3p14.2-p14.1	4	1.7	0.23	0.26	0.09	0.097	0.09	0.11	0.09	NA	0.53	0.71	0.019	72	170	1	87	190	22	0.99	0.74	4.4	7.4	0.63	0.98	0.19	0.99	1.7	-0.26	0.76	-1.4	0.084	0
MPP4	2	membrane protein, palmitoylated 4 (MAGUK p55 subfamily member 4)	0	2q33.2	2	0.94	1	1	0.023	0.036	0.056	0.086	0.023	NA	1	0.32	0.26	73	200	17	74	170	26	0.08	-1	1.8	0.053	-0.45	NA	NA	NA	NA	1	1	-0.8	0.66	0
MTL5	2	metallothionein-like 5, testis-specific (tesmin)	0	11q13.2-q13.3	2	0	0.23	0.45	0.12	0.06	0.35	0.24	0.06	NA	0.41	0.014	0.045	77	140	5	92	160	14	0.98	0.72	2.4	0.057	-0.26	1	0.19	1	21	-1	1	-0.94	0.44	0
MXD3	2	MAX dimerization protein 3	0	5q35.3	1	NA	1	1	0.097	0.097	0.25	0.25	0.097	NA	0.41	0.35	0.72	52	80	5	38	85	7	-1.4	0.24	0.77	1.4	-1.2	0.92	0	0.93	0	0.38	0.65	0.97	0.42	0
NAALADL1	2	N-acetylated alpha-linked acidic dipeptidase-like 1	0	11q12	2	0.94	1	1	0.023	0.036	0.036	0.058	0.023	0.036	0.29	0.1	0.12	110	280	20	130	270	24	1.2	-0.05	0.81	0.46	-0.31	0.99	10	1	21	9999	1	0.37	0.9	0
NCAPD2	2	non-SMC condensin I complex, subunit D2	0	12p13.3	3	1.32	1	1	0.058	0.094	0.071	0.11	0.058	NA	0.18	0.36	4.1e-05	180	480	23	180	490	58	-0.1	0.3	4.6	3.1	-0.7	1	0.19	1	9	NA	NA	-0.75	0.038	0
NFE2L3	2	nuclear factor, erythroid 2-like 3	0	7p15.2	11	0.24	0.08	0.008	0.14	0.014	0.36	0.046	0.008	0.008	0.35	0.075	0.21	130	300	11	92	190	11	-2.4	-3.6	0.13	1.1	-0.92	1	0.9	1	1.7	NA	NA	-0.18	0.88	0
NID2	2	nidogen 2 (osteonidogen)	0	14q22.1	6	NA	0.48	1	0.44	0.18	0.34	0.074	0.18	NA	0.16	0.36	0.27	240	540	19	260	530	47	0.64	-0.17	4.1	8.5	0.4	1	1.7	1	0	0.96	0.0021	-0.51	0.43	0
NIFK	2	nucleolar protein interacting with the FHA domain of MKI67	0	2q14.3	1	NA	0.48	0.5	0.38	0.38	0.065	0.065	0.065	NA	0.23	0.83	0.089	NA	NA	NA	NA	NA	NA	NA	NA	NA	NA	NA	0.95	0	0.96	0	-0.25	0.59	0.14	0.74	0
NMUR2	2	neuromedin U receptor 2	0	5q33.1	1	NA	1	1	0.097	0.097	0.25	0.25	0.097	NA	0.41	0.35	0.49	62	160	2	68	150	9	0.47	-0.14	2.4	0.023	-0.36	1	0.0062	1	0	0	1	9999	0.55	0
NR2F2-AS1	2	NR2F2 antisense RNA 1	0	15q26.2	1	NA	1	1	0.015	0.015	0.023	0.023	0.015	0.015	1	0.45	NA	NA	NA	NA	NA	NA	NA	NA	NA	NA	0.18	-0.57	NA	NA	NA	NA	NA	NA	NA	NA	0
NR6A1	2	nuclear receptor subfamily 6, group A, member 1	0	9q33.3	4	0.42	0.3	0.21	0.24	0.083	0.63	0.29	0.083	NA	0.099	0.64	NA	68	110	1	68	160	19	-0.02	1.7	4	0.53	-0.28	1	0	1	24	NA	NA	0.0028	0.99	0
NSUN5P2	2	NOP2/Sun domain family, member 5 pseudogene 2	1	7q11.23	2	NA	0.48	0.5	0.044	0.045	0.084	0.12	0.044	NA	0.37	0.19	0.0067	NA	NA	NA	NA	NA	NA	NA	NA	NA	6.1	-1.4	0.97	0	1	13	NA	NA	NA	NA	0
OAZ3	2	ornithine decarboxylase antizyme 3	0	1q21.3	1	NA	1	1	0.015	0.015	0.023	0.023	0.015	0.015	1	0.45	0.2	22	75	7	31	73	9	1	-0.13	0.62	0.1	-0.18	1	8.8	1	23	9999	1	-0.98	0.22	0
OLA1	2	Obg-like ATPase 1	0	2q31.1	5	0.65	0.69	1	0.53	0.42	0.19	0.059	0.19	NA	0.46	0.53	NA	50	87	5	43	110	15	-0.62	0.94	2.6	6.9	-0.61	1.1	0	1.1	0	-0.15	0.8	-0.36	0.37	0
OMD	2	osteomodulin	0	9q22.31	1	0	0.48	0.98	0.26	0.26	0.053	0.053	0.053	NA	0.25	0.6	0.6	43	110	5	43	110	8	-0.04	-0.13	1	1.8	-0.42	1.3	0	1.2	0	-0.34	0.77	0.92	0.32	0
OR2T35	2	olfactory receptor, family 2, subfamily T, member 35	1	1q44	3	0	1	0.81	0.022	0.033	0.039	0.057	0.022	0.033	0.41	0.45	0.00025	2	8	0	26	62	2	2.9	3.4	1.4	0	-0.33	NA	NA	NA	NA	NA	NA	NA	NA	0
OR4A16	2	olfactory receptor, family 4, subfamily A, member 16	1	11q11	10	4.42	0.34	0.00066	0.44	0.48	0.11	0.12	0.00066	0.00066	0.32	0.00055	3.5e-14	63	180	6	36	93	4	-2.8	-4.3	-0.9	0.00049	-0.26	NA	NA	NA	NA	NA	NA	NA	NA	0
OR4F17	2	olfactory receptor, family 4, subfamily F, member 17	1	19p13.3	2	NA	0.23	0.26	0.03	0.023	0.036	0.02	0.023	0.023	0.082	0.57	0.04	0	1	0	23	54	2	3	3.5	1.3	0.00046	-0.42	NA	NA	NA	NA	NA	NA	NA	NA	0
OR52J3	2	olfactory receptor, family 52, subfamily J, member 3	0	11p15.4	1	1.61	0.71	0.79	0.18	0.18	0.056	0.056	0.056	NA	0.6	0.046	7.1e-09	53	150	5	40	110	6	-1.3	-2	0.51	0	-0.56	NA	NA	NA	NA	NA	NA	NA	NA	0
OR9K2	2	olfactory receptor, family 9, subfamily K, member 2	0	12q13.2	1	NA	1	1	0.015	0.015	0.023	0.023	0.015	0.015	1	0.45	0.36	47	140	5	33	97	3	-1.5	-2.2	-1.2	0	-0.57	NA	NA	NA	NA	NA	NA	NA	NA	0
OXR1	2	oxidation resistance 1	0	8q23	2	0.94	1	1	0.48	0.62	0.06	0.093	0.06	NA	0.32	0.49	0.0067	110	230	7	86	210	32	-1.7	-0.63	4.4	4.3	-0.84	0.97	0.9	1	24	-0.35	0.45	-0.57	0.11	0
PAQR9	2	progestin and adipoQ receptor family member IX	0	3q23	1	NA	1	1	0.097	0.097	0.25	0.25	0.097	NA	0.41	0.35	0.04	72	72	0	110	200	5	2.4	4.5	2.2	2.1	1	NA	NA	NA	NA	-1.9	1	-1.6	0.092	0
PCBP3	2	poly(rC) binding protein 3	0	21q22.3	2	0.45	0.6	0.96	0.51	0.6	0.11	0.079	0.11	NA	0.26	0.22	0.0082	58	96	1	66	130	16	0.64	1.4	3.7	0.4	-0.61	0.99	8.8	0.99	1.7	0.23	0.67	0.41	0.22	0
PCCA	2	propionyl CoA carboxylase, alpha polypeptide	0	13q32	5	0.34	0.17	0.059	0.65	0.26	0.26	0.088	0.059	NA	0.31	0.44	1.3e-06	100	240	20	100	230	30	0.05	-0.21	1.9	7.2	0.17	1	0.065	1.1	0	-0.061	0.95	-1.3	0.13	0
PCNXL3	2	pecanex-like 3 (Drosophila)	0	11q13.1	8	0.56	0.49	0.05	0.51	0.27	0.81	0.71	0.05	NA	0.13	0.69	3.3e-08	450	600	12	350	740	54	-3.4	2.6	5.7	4	-1.4	1	8.8	1	9	NA	NA	-0.2	0.47	0
PERM1	2	PPARGC1 and ESRR induced regulator, muscle 1	0	1p36.33	2	0.41	0.4	0.64	0.58	0.54	0.093	0.054	0.093	NA	0.9	0.11	NA	NA	NA	NA	NA	NA	NA	NA	NA	NA	NA	NA	0.93	0	0.95	0	NA	NA	-1.3	0.33	0
PI4K2B	2	phosphatidylinositol 4-kinase type 2 beta	0	4p15.2	3	1.96	1	1	0.044	0.075	0.051	0.084	0.044	NA	0.32	0.071	0.12	45	110	5	56	130	15	0.91	0.87	2.6	0.88	-0.69	0.99	1.7	0.99	1.7	0.2	0.83	0.65	0.16	0
PIP5K1C	2	phosphatidylinositol-4-phosphate 5-kinase, type I, gamma	0	19p13.3	2	0.2	0.17	0.32	0.13	0.093	0.54	0.48	0.093	NA	0.48	0.12	0.72	200	180	4	180	330	24	-0.74	4.1	4	10	-0.7	0.98	0.065	0.99	1.7	0.15	0.82	-0.096	0.74	0
PLA2G7	2	phospholipase A2, group VII (platelet-activating factor acetylhydrolase, plasma)	0	6p21.2-p12	4	0	1	0.78	0.018	0.025	0.018	0.025	0.018	0.018	0.28	0.33	0.59	48	190	16	46	120	17	-0.16	-3.1	0.15	0.08	-0.59	1	0.065	1	0.4	-1.6	0.0021	1.5	0.17	0
POMC	2	proopiomelanocortin	0	2p23.3	2	NA	0.48	0.5	0.048	0.056	0.082	0.12	0.048	NA	0.23	0.52	0.58	49	110	5	69	120	6	1.5	0.75	0.27	2	-0.14	1	8.8	1	23	0.11	0.95	-0.68	0.68	0
PPA2	2	pyrophosphatase (inorganic) 2	0	4q25	1	NA	1	1	0.38	0.38	0.065	0.065	0.065	NA	0.23	0.83	0.6	39	120	10	48	110	15	0.77	-0.49	1.3	11	0.26	0.97	0	0.99	0.4	-0.17	0.77	-0.93	0.14	0
PPM1B	2	protein phosphatase, Mg2+/Mn2+ dependent, 1B	0	2p21	2	NA	0.48	0.26	0.012	0.012	0.028	0.03	0.012	0.012	0.29	0.3	0.2	61	150	4	54	150	13	-0.55	-0.13	2.5	6.2	-1	1	1.7	1	0.012	0.18	0.76	-0.1	0.49	0
PRAMEF2	2	PRAME family member 2	0	1p36.21	30	NA	NA	0.077	0.66	0.7	1	1	0.077	NA	0.34	0.019	2.2e-16	66	180	6	69	150	9	0.26	-1.3	0.9	0.00097	-0.19	NA	NA	NA	NA	NA	NA	NA	NA	0
PROB1	2	proline-rich basic protein 1	0	5q31.2	1	4.42	0.34	0.37	0.024	0.024	0.059	0.059	0.024	0.024	0.69	0.27	NA	NA	NA	NA	NA	NA	NA	NA	NA	NA	9.8	2.5	NA	NA	NA	NA	NA	NA	-0.12	0.72	0
PRR12	2	proline rich 12	0	19q13.33	1	NA	1	1	0.38	0.38	0.065	0.065	0.065	NA	0.23	0.83	0.57	400	490	0	380	720	29	-0.6	4.2	5.3	3.7	-1.2	0.98	0.065	0.98	0.049	NA	NA	-0.55	0.1	0
PRR14	2	proline rich 14	0	16p11.2	2	1.16	1	0.89	0.098	0.094	0.25	0.24	0.094	NA	0.4	0.35	2.8e-11	100	240	6	100	260	25	-0.03	0.65	3.8	7.2	-1.5	1	12	1	5.6	NA	NA	-0.56	0.15	0
PRR18	2	proline rich 18	0	6q27	2	0.59	0.66	0.94	0.095	0.097	0.2	0.25	0.095	NA	0.24	0.3	0.2	30	51	0	66	110	2	2.8	2.8	1.2	0.023	-0.52	1.1	0	1.1	0	0	1	0.18	0.89	0
PRSS23	2	protease, serine, 23	0	11q14.1	2	0.94	1	1	0.46	0.38	0.11	0.065	0.11	NA	0.23	1	0.59	69	120	10	56	130	12	-1.1	0.15	0.5	2.9	-0.86	1.1	0	1.1	0	0.91	0.0021	1.6	0.14	0
PTCHD4	2	patched domain containing 4	0	6p12.3	2	0.45	0.34	0.57	0.51	0.45	0.15	0.099	0.15	NA	0.33	0.81	0.2	160	310	7	130	280	16	-2	-0.71	2.3	0.083	-0.51	1.1	0	1.1	0	NA	NA	NA	NA	0
PTPRG	2	protein tyrosine phosphatase, receptor type, G	0	3p21-p14	10	0.48	0.23	0.26	0.092	0.07	0.22	0.27	0.07	NA	0.33	0.092	0.2	230	510	15	240	520	53	0.53	0.34	5.2	3.3	-0.45	0.98	4.4	0.96	0	0.068	0.95	-0.73	0.011	0
PUS3	2	pseudouridylate synthase 3	0	11q24.2	1	NA	1	1	0.38	0.38	0.065	0.065	0.065	NA	0.23	0.83	0.2	52	170	10	50	150	15	-0.16	-0.58	1.4	2.6	-1	0.95	0	0.96	0	0.13	0.88	-0.28	0.65	0
PVRL3	2	poliovirus receptor-related 3	0	3q13	1	NA	1	1	0.015	0.015	0.016	0.016	0.015	0.015	0.29	0.31	0.59	71	140	2	62	150	13	-0.72	0.34	3	0.68	-0.53	0.99	4.4	0.98	0.012	-0.069	0.96	0.65	0.22	0
PXDNL	2	peroxidasin-like	0	8q11.22-q11.23	1	NA	1	1	0.097	0.097	0.25	0.25	0.097	NA	0.41	0.35	0.0038	210	540	43	240	510	46	1.3	-0.72	0.47	13	3.5	0.96	0.065	0.97	0.15	NA	NA	NA	NA	0
RAB11FIP3	2	RAB11 family interacting protein 3 (class II)	0	16p13.3	5	1.08	1	0.56	0.38	0.29	0.091	0.053	0.091	NA	0.14	0.19	3e-14	120	200	1	170	290	21	2.7	2.7	4.3	8.5	-1	0.99	2.9	1	17	NA	NA	-0.48	0.066	0
RFTN2	2	raftlin family member 2	0	2q33.1	1	NA	1	1	0.097	0.097	0.25	0.25	0.097	NA	0.41	0.35	0.28	51	180	7	69	150	16	1.4	-1.1	2.2	1.1	-0.68	1.1	0	1.1	0	NA	NA	-0.55	0.48	0
RFX2	2	regulatory factor X, 2 (influences HLA class II expression)	0	19p13.3	1	NA	1	1	0.38	0.38	0.065	0.065	0.065	NA	0.23	0.83	0.045	140	200	2	160	300	22	1.2	3	4.2	1.4	-0.48	0.99	8.8	1	1.7	0	1	0.25	0.64	0
RGPD4	2	RANBP2-like and GRIP domain containing 4	0	2q12.3	6	0	0.0072	0.017	0.32	0.066	0.26	0.04	0.0072	0.0072	0.11	0.69	0.14	NA	NA	NA	NA	NA	NA	NA	NA	NA	0.022	-0.17	NA	NA	NA	NA	NA	NA	NA	NA	0
RHOBTB1	2	Rho-related BTB domain containing 1	0	10q21.2	1	NA	1	1	0.097	0.097	0.25	0.25	0.097	NA	0.41	0.35	0.36	120	210	9	120	270	24	0.07	1.6	3	3.7	-0.41	1.1	0	1.1	0	0.42	0.24	-0.47	0.18	0
RMND1	2	required for meiotic nuclear division 1 homolog (S. cerevisiae)	0	6q25.1	2	0.48	0.44	0.64	0.11	0.089	0.39	0.33	0.089	NA	0.29	0.011	1	59	120	12	55	130	17	-0.37	0.3	1.3	5.1	-0.55	1	6.5	1	0.0031	-0.063	0.96	-1.4	0.55	0
RNFT1	2	ring finger protein, transmembrane 1	0	17q23.1	2	0.94	1	1	0.015	0.024	0.03	0.048	0.015	0.015	0.29	0.31	0.12	43	130	6	48	120	16	0.45	-0.08	2.4	2.9	-0.45	0.97	0.44	0.97	0.012	NA	NA	0.43	0.36	0
RPAP2	2	RNA polymerase II associated protein 2	0	1p22.1	1	NA	1	1	0.097	0.097	0.25	0.25	0.097	NA	0.41	0.35	NA	59	180	8	66	160	20	0.5	-0.78	2.7	2.4	-0.7	1	0	1	0.0031	-0.28	0.72	-0.55	0.33	0
S1PR1	2	sphingosine-1-phosphate receptor 1	0	1p21	1	0	0.48	0.98	0.26	0.26	0.053	0.053	0.053	NA	0.25	0.6	NA	71	66	1	78	170	6	0.5	3.8	1.9	26	0.33	1	2.9	1	23	1.2	0.0021	0.0095	0.99	0
SCN4A	2	sodium channel, voltage gated, type IV alpha subunit	0	17q23.3	6	NA	0.48	0.34	0.077	0.11	0.066	0.084	0.066	NA	0.19	0.0051	0.097	360	630	13	350	700	46	-0.05	1.2	4.9	0.29	-0.25	1	0.44	1	21	1.9	1	-3.1	0.33	0
SCN4B	2	sodium channel, voltage gated, type IV beta subunit	0	11q23.3	2	4.42	0.34	0.39	0.33	0.064	0.52	0.15	0.064	NA	0.24	0.14	0.49	36	90	5	51	87	7	1.3	-0.13	0.75	7.6	-0.14	1	0.9	1	0.9	0.11	0.91	-2.6	0.37	1
SCUBE2	2	signal peptide, CUB domain, EGF-like 2	0	11p15.3	2	2.11	0.66	0.73	0.25	0.34	0.059	0.078	0.059	NA	0.27	0.36	0.49	130	300	26	140	320	38	0.33	0.46	1.9	0.46	-0.62	1.1	0	1.1	0	NA	NA	0.037	0.89	0
SEC22C	2	SEC22 vesicle trafficking protein homolog C (S. cerevisiae)	0	3p22.1	1	NA	1	1	0.097	0.097	0.25	0.25	0.097	NA	0.41	0.35	0.04	36	93	10	40	93	12	0.36	0	0.62	4.5	-1.4	0.98	0.44	0.98	0.0031	NA	NA	-0.55	0.07	0
SEPT5-GP1BB	2	SEPT5-GP1BB readthrough	0	22q11.21	1	0	0.23	0.44	0.1	0.1	0.071	0.071	0.071	NA	0.25	0.49	0.01	NA	NA	NA	NA	NA	NA	NA	NA	NA	NA	NA	0.95	0	1	23	NA	NA	NA	NA	0
SERPINB9	2	serpin peptidase inhibitor, clade B (ovalbumin), member 9	0	6p25	1	NA	1	1	0.38	0.38	0.065	0.065	0.065	NA	0.23	0.83	0.2	64	150	5	71	130	9	0.53	-0.7	1.4	2.3	-0.44	0.94	0	0.95	0	0.8	0.03	0.37	0.42	0
SERTAD4	2	SERTA domain containing 4	0	1q32.1-q41	1	NA	1	1	0.38	0.38	0.065	0.065	0.065	NA	0.23	0.83	0.2	48	120	2	43	110	12	-0.44	-0.54	2.8	0.68	-0.69	1.1	0	1.1	0	0.82	0.036	0.79	0.24	0
SEZ6	2	seizure related 6 homolog (mouse)	0	17q11.2	1	NA	0.23	0.45	0.38	0.33	0.065	0.065	0.065	NA	0.23	0.83	0.045	130	280	13	140	310	29	0.39	0.92	2.9	0.014	-0.44	1	0	1	3.1	1.6	1	-1.5	0.4	0
SHROOM1	2	shroom family member 1	0	5q31.1	1	NA	1	1	0.097	0.097	0.25	0.25	0.097	NA	0.41	0.35	0.2	110	270	6	160	330	15	2.4	1.6	2.4	2	-0.5	0.96	0	0.97	0	NA	NA	0.029	0.98	0
SLC22A6	2	solute carrier family 22 (organic anion transporter), member 6	0	11q12.3	1	0	0.48	0.073	0.11	0.11	0.4	0.4	0.073	NA	1	1	6.1e-16	99	190	10	83	190	17	-1.1	0.04	1.7	0.00052	-0.16	0.97	0	1	23	0	1	NA	NA	0
SLC25A22	2	solute carrier family 25 (mitochondrial carrier: glutamate), member 22	0	11p15.5	3	0.2	0.17	0.18	0.15	0.062	0.1	0.051	0.062	NA	0.28	0.11	0.00022	91	100	2	74	130	11	-1.2	1.2	2.7	2	-0.79	0.98	0.19	0.98	0.0031	-0.23	0.66	-1.1	0.054	0
SLC31A1	2	solute carrier family 31 (copper transporter), member 1	0	9q32	1	0	0.48	0.98	0.26	0.26	0.053	0.053	0.053	NA	0.25	0.6	NA	29	43	1	22	59	6	-0.88	1	2	3.6	-0.65	0.89	0	0.9	0	-0.14	0.84	-0.7	0.37	0
SLX4	2	SLX4 structure-specific endonuclease subunit	0	16p13.3	2	NA	0.48	0.5	0.052	0.08	0.063	0.098	0.052	NA	0.17	0.7	0.7	400	840	19	360	710	42	-1.2	-2.2	3.5	0.82	-0.61	1	0.021	1	0	NA	NA	-0.19	0.65	0
SMIM13	2	small integral membrane protein 13	0	6p24.2	1	NA	1	1	0.015	0.015	0.023	0.023	0.015	0.015	1	0.45	NA	NA	NA	NA	NA	NA	NA	NA	NA	NA	3	-0.49	NA	NA	NA	NA	NA	NA	-0.7	0.25	0
SNCAIP	2	synuclein, alpha interacting protein	0	5q23.2	4	0.94	1	1	0.68	0.097	0.58	0.25	0.097	NA	0.11	0.6	0.38	140	280	10	130	290	24	-0.12	0.31	2.9	0.19	-0.71	1.1	0	1.1	0	1.8	0.004	-0.71	0.036	0
SNHG22	2	small nucleolar RNA host gene 22	0	18q21.1	1	NA	1	1	0.015	0.015	0.016	0.016	0.015	0.015	0.29	0.31	0.42	NA	NA	NA	NA	NA	NA	NA	NA	NA	NA	NA	NA	NA	NA	NA	NA	NA	NA	NA	0
SPTLC3	2	serine palmitoyltransferase, long chain base subunit 3	0	20p12.1	1	NA	1	1	0.097	0.097	0.25	0.25	0.097	NA	0.41	0.35	NA	84	180	8	79	180	21	-0.37	0.33	2.8	0.81	-0.31	0.95	0	0.97	0	0	1	9999	0.55	0
SRFBP1	2	serum response factor binding protein 1	0	5q23.1	1	NA	1	1	0.015	0.015	0.023	0.023	0.015	0.015	1	0.45	0.37	49	180	9	48	120	16	-0.08	-2.9	1.7	1.5	-0.82	1	0.065	1	0.012	-0.29	0.59	-0.15	0.54	0
SRSF9	2	serine/arginine-rich splicing factor 9	0	12q24.31	1	0	0.48	0.98	0.26	0.26	0.053	0.053	0.053	NA	0.25	0.6	0.72	41	43	1	45	110	10	0.41	3.1	2.8	17	-1.8	0.99	0.9	0.99	0.012	0.17	0.82	0.081	0.79	0
STK3	2	serine/threonine kinase 3	0	8q22.2	4	0.94	1	1	0.5	0.097	0.7	0.25	0.097	NA	0.43	0.22	0.04	61	110	14	53	130	16	-0.7	0.91	0.54	1.8	-0.84	0.98	0.065	0.97	0	0.058	0.95	0.19	0.55	0
STX5	2	syntaxin 5	0	11q12.3	3	0.45	0.23	0.22	0.11	0.057	0.48	0.28	0.057	NA	0.17	0.49	0.028	55	110	3	52	120	13	-0.26	0.56	2.8	8.2	-1.8	0.99	0.44	0.99	0.0031	-0.25	0.61	NA	NA	0
SULT1A2	2	sulfotransferase family, cytosolic, 1A, phenol-preferring, member 2	0	16p12.1	1	NA	1	1	0.015	0.015	0.016	0.016	0.015	0.015	0.29	0.31	0.49	38	110	12	49	110	12	0.96	0	0.01	0.31	-0.44	1	0.9	1	0.012	NA	NA	NA	NA	0
SUPV3L1	2	suppressor of var1, 3-like 1 (S. cerevisiae)	0	10q22.1	1	NA	1	1	0.38	0.38	0.065	0.065	0.065	NA	0.23	0.83	0.04	110	220	8	110	260	28	-0.33	1.1	3.7	9.3	0.063	0.99	2.9	1	9	-0.082	0.93	-1	0.27	0
SYT1	2	synaptotagmin I	0	12cen-q21	1	NA	1	1	0.38	0.38	0.065	0.065	0.065	NA	0.23	0.83	0.2	59	65	2	65	130	14	0.43	2.9	3.2	0.078	-0.46	1	0.021	1	0	-0.045	1	9999	0.66	0
TAB2	2	TGF-beta activated kinase 1/MAP3K7 binding protein 2	0	6q25.1	2	2.83	0.4	0.47	0.41	0.42	0.069	0.053	0.069	NA	0.17	0.18	0.72	93	170	0	73	200	24	-1.4	1.1	4.8	11	-1	0.99	2.9	1	24	0.011	0.99	-0.56	0.094	0
TAP1	2	transporter 1, ATP-binding cassette, sub-family B (MDR/TAP)	0	6p21.3	2	0.7	0.72	0.66	0.17	0.17	0.56	0.066	0.17	NA	0.6	0.32	2.2e-16	120	200	6	140	290	25	1.3	2.8	3.8	10	-0.42	1	1.7	1	22	0.22	0.67	0.5	0.65	0
TAS2R19	2	taste receptor, type 2, member 19	0	12p13.2	15	1.41	0.73	0.075	0.96	0.76	0.91	0.64	0.075	NA	0.15	0.0093	2.2e-16	31	120	4	28	79	5	-0.32	-2.1	0.59	0.13	-0.81	1	8.8	1	17	NA	NA	NA	NA	0
TBC1D12	2	TBC1 domain family, member 12	0	10q23.33	3	1.32	1	0.55	0.55	0.46	0.068	0.048	0.068	NA	0.087	0.28	NA	82	180	10	120	250	30	2.1	2.2	3.6	1.2	-0.92	1	0.19	1	0	NA	NA	-0.014	0.94	0
TBC1D5	2	TBC1 domain family, member 5	0	3p24.3	3	4.42	0.34	0.23	0.038	0.058	0.063	0.048	0.038	0.063	0.055	0.26	0.6	99	230	20	96	220	33	-0.19	-0.18	2.2	2.9	-1.7	1	2.9	1	24	-0.25	0.66	-0.28	0.25	0
TBC1D8	2	TBC1 domain family, member 8 (with GRAM domain)	0	2q11.2	1	NA	1	1	0.097	0.097	0.25	0.25	0.097	NA	0.41	0.35	0.67	210	370	18	200	400	42	-0.21	0.8	3.7	11	0.16	1	14	1	13	0.38	0.4	-0.42	0.22	0
TDO2	2	tryptophan 2,3-dioxygenase	0	4q31-q32	1	NA	1	1	0.097	0.097	0.25	0.25	0.097	NA	0.41	0.35	0.04	49	150	15	46	120	21	-0.24	-1.5	1.2	0.0065	-0.16	1.1	0	1	1.7	0	1	-0.24	0.89	0
TEKT1	2	tektin 1	0	17p13.1	1	NA	1	1	0.097	0.097	0.25	0.25	0.097	NA	0.41	0.35	0.29	71	170	8	64	150	13	-0.53	-0.65	1.3	0.0058	-0.33	1.1	0	1.1	0	-0.22	1	-1.9	0.56	0
TEP1	2	telomerase-associated protein 1	1	14q11.2	3	NA	0.23	0.26	0.052	0.042	0.061	0.1	0.042	NA	0.25	0.23	0.2	380	1000	54	390	930	96	0.07	-1	4.2	2.1	-1.1	0.96	0.021	0.95	0	-0.44	0.19	-0.15	0.44	0
TEX41	2	testis expressed 41 (non-protein coding)	0	2q22.3	7	2.46	0.28	0.68	0.019	0.0037	0.013	0.0063	0.0037	0.0037	0.12	0.16	NA	NA	NA	NA	NA	NA	NA	NA	NA	NA	0.012	-0.63	NA	NA	NA	NA	NA	NA	NA	NA	0
TGFA	2	transforming growth factor, alpha	0	2p13	1	NA	1	1	0.015	0.015	0.023	0.023	0.015	0.015	1	0.45	0.72	22	52	1	29	55	7	0.82	0.19	2.2	0.27	-0.89	0.98	0.19	0.99	0.049	-0.43	0.38	2.1	0.054	0
TGIF2-C20orf24	2	TGIF2-C20orf24 readthrough	0	20q	1	1.19	1	1	0.48	0.48	0.058	0.058	0.058	NA	0.26	0.028	5.6e-09	NA	NA	NA	NA	NA	NA	NA	NA	NA	NA	NA	NA	NA	NA	NA	NA	NA	NA	NA	0
THSD4	2	thrombospondin, type I, domain containing 4	0	15q23	2	0.59	0.66	0.94	0.85	0.7	0.19	0.096	0.19	NA	0.5	0.55	0.61	160	390	11	160	360	33	-0.05	-0.56	3.8	10	0.88	0.96	0.19	0.95	0.0031	NA	NA	1.4	0.08	0
TLR9	2	toll-like receptor 9	0	3p21.3	1	NA	1	1	0.097	0.097	0.25	0.25	0.097	NA	0.41	0.35	0.2	200	330	8	200	450	16	-0.05	2.8	2.1	NA	NA	1	0	1	0	NA	NA	2	0.11	0
TMEFF1	2	transmembrane protein with EGF-like and two follistatin-like domains 1	0	9q31	2	0.94	1	1	0.53	0.52	0.12	0.081	0.12	NA	0.2	0.49	8.9e-12	36	93	3	48	110	15	1	0.67	3.1	0.0096	-0.57	1	13	1	0.9	-0.15	0.85	-0.37	0.44	0
TMEM104	2	transmembrane protein 104	0	17q25.1	3	1.32	1	1	0.17	0.1	0.1	0.045	0.1	NA	0.24	0.34	1.9e-11	120	220	10	120	240	18	0.21	0.43	1.8	3.1	-0.78	0.98	0.0062	0.99	3.1	0.053	0.98	-0.15	0.58	0
TMEM163	2	transmembrane protein 163	0	2q21.3	1	0	0.48	0.98	0.26	0.26	0.053	0.053	0.053	NA	0.25	0.6	NA	51	56	3	49	88	8	-0.14	1.6	1.7	0.28	-0.59	1.2	0	1.1	0	-1.4	0.025	0.32	0.83	0
TMEM215	2	transmembrane protein 215	0	9p21.1	1	NA	1	1	0.015	0.015	0.016	0.016	0.015	0.015	0.29	0.31	0.59	37	79	3	46	88	3	0.84	0.47	0.11	0.0047	-0.26	NA	NA	NA	NA	NA	NA	9999	0.31	0
TMEM255B	2	transmembrane protein 255B	0	13q34	1	NA	1	1	0.015	0.015	0.023	0.023	0.015	0.015	1	0.45	0.63	83	150	13	82	130	10	-0.04	-0.78	-0.82	2.4	-0.48	1	0.9	1	0.4	-1.7	1	-0.2	0.54	0
TMEM80	2	transmembrane protein 80	0	11p15.5	1	NA	1	1	0.38	0.38	0.065	0.065	0.065	NA	0.23	0.83	0.6	36	51	6	35	56	5	-0.12	0.35	-0.47	3.5	-1.5	1	0	1	0	-0.016	0.99	-0.39	0.29	0
TMPRSS3	2	transmembrane protease, serine 3	0	21q22.3	5	0.54	0.49	1	0.049	0.066	0.2	0.3	0.049	NA	0.23	0.63	0.095	100	180	10	95	170	18	-0.53	-0.48	2	0.012	-0.53	1	0.9	0.99	3.1	0	1	NA	NA	0
TNKS	2	tankyrase, TRF1-interacting ankyrin-related ADP-ribose polymerase	0	8p23.1	3	0.71	0.49	0.89	0.42	0.46	0.076	0.087	0.076	NA	0.26	0.72	8.9e-12	300	380	9	240	480	44	-2.3	2.2	5.2	2.6	-1.2	1	0.9	1	13	-0.45	0.26	-0.35	0.033	0
TPBG	2	trophoblast glycoprotein	0	6q14-q15	2	NA	0.48	0.5	0.17	0.1	0.078	0.046	0.078	NA	0.34	0.69	0.045	99	130	2	110	210	5	0.75	2.6	1.4	0.93	-0.61	1	0.9	0.97	0	0.41	0.3	1.6	0.12	0
TRABD2B	2	TraB domain containing 2B	0	1p33	3	1.14	1	1	0.044	0.045	0.084	0.12	0.044	NA	0.37	0.46	NA	19	7	0	7	14	1	-3	0.93	0.76	0.61	-0.49	NA	NA	NA	NA	NA	NA	-2.2	0.031	0
TRAPPC10	2	trafficking protein particle complex 10	0	21q22.3	1	NA	1	1	0.097	0.097	0.25	0.25	0.097	NA	0.41	0.35	0.59	210	390	1	230	440	42	0.92	1.1	6.3	4.1	-1.8	0.96	0	1	20	-0.13	0.83	-0.67	0.021	0
TRIM34	2	tripartite motif containing 34	0	11p15	1	NA	1	1	0.015	0.015	0.023	0.023	0.015	0.015	1	0.45	NA	56	170	8	54	140	14	-0.18	-1.1	1.6	0.015	-0.51	NA	NA	NA	NA	0.14	0.89	NA	NA	0
TRIM49B	2	tripartite motif containing 49B	0	11p11.12	2	0.94	1	1	0.027	0.043	0.068	0.1	0.027	NA	1	0.64	NA	51	110	8	44	120	12	-0.64	0.4	1.1	0.0014	-0.3	NA	NA	NA	NA	NA	NA	NA	NA	0
TSC2	2	tuberous sclerosis 2	0	16p13.3	3	3.11	0.6	0.65	0.058	0.098	0.11	0.18	0.058	NA	0.38	0.078	0.13	510	690	2	390	740	58	-3.8	0.89	7.3	11	-0.9	0.98	0.021	1	5.6	-0.47	0.54	-0.58	0.026	0
TSPAN10	2	tetraspanin 10	0	17q25.3	7	2.07	0.22	0.84	0.058	0.096	0.18	0.28	0.058	NA	0.41	0.27	0.2	67	100	8	67	120	6	0.01	0.69	-1.1	0.04	-1.2	0.97	0	0.97	0	NA	NA	-3.8	0.24	0
TSPAN19	2	tetraspanin 19	0	12q21.31	1	NA	1	1	0.015	0.015	0.023	0.023	0.015	0.015	1	0.45	0.2	16	59	11	18	41	7	0.25	-1.4	-1.4	0.066	-0.44	NA	NA	NA	NA	NA	NA	NA	NA	0
TSPAN2	2	tetraspanin 2	0	1p13.2	1	NA	1	1	0.38	0.38	0.065	0.065	0.065	NA	0.23	0.83	NA	38	81	8	34	75	13	-0.44	-0.36	1.3	1.3	-0.52	0.92	0	0.95	0	0.21	0.68	-0.81	0.43	0
TSPYL4	2	TSPY-like 4	0	6q22.1	1	NA	1	1	0.015	0.015	0.023	0.023	0.015	0.015	1	0.45	0.21	42	110	5	57	130	8	1.2	0.95	1.1	10	-0.54	0.98	1.7	1	5.6	-0.39	1	-0.94	0.048	0
TTC37	2	tetratricopeptide repeat domain 37	0	5q15	2	0	0.23	0.45	0.12	0.06	0.35	0.24	0.06	NA	0.41	0.014	0.49	200	480	41	180	420	65	-0.77	-1.3	2.9	9.7	-0.83	1	0.9	1	0.0031	NA	NA	-0.076	0.84	0
UBE2I	2	ubiquitin-conjugating enzyme E2I	0	16p13.3	1	NA	1	1	0.097	0.097	0.25	0.25	0.097	NA	0.41	0.35	NA	48	5	0	33	59	9	-1.6	3.4	2.9	6.1	-1.2	1	8.8	1	0	0.19	0.85	-0.3	0.49	0
UCK1	2	uridine-cytidine kinase 1	0	9q34.13	3	0.52	0.46	0.19	0.36	0.31	0.1	0.085	0.1	NA	0.2	0.75	4.5e-07	56	83	6	54	110	12	-0.14	1.4	1.6	7.1	-1.3	0.98	0.44	0.98	0.0031	-0.023	0.98	-0.4	0.32	0
UGGT2	2	UDP-glucose glycoprotein glucosyltransferase 2	0	13q32.1	2	0	0.23	0.45	0.12	0.06	0.6	0.39	0.06	NA	1	0.13	0.12	150	510	42	170	440	59	0.83	-1.8	2.2	1.7	-0.92	1.2	0	1.2	0	NA	NA	-0.19	0.48	0
UNC93A	2	unc-93 homolog A (C. elegans)	0	6q27	3	0.32	0.6	0.84	0.023	0.023	0.041	0.041	0.023	0.023	0.58	0.57	0.12	100	170	11	100	180	15	0.17	0.53	1	0.003	-0.26	1	8.8	1	22	NA	NA	NA	NA	0
UPK3A	2	uroplakin 3A	0	22q13.31	3	1.96	1	1	0.53	0.7	0.029	0.051	0.029	NA	0.31	0.23	0.078	46	110	10	60	110	9	1.1	0.08	-0.35	0.037	-0.18	1	8.8	0.99	3.1	9999	1	NA	NA	0
UVRAG	2	UV radiation resistance associated	0	11q13.5	1	NA	1	1	0.38	0.38	0.065	0.065	0.065	NA	0.23	0.83	0.36	88	190	4	91	220	24	0.19	0.89	4	2.7	-1	0.97	0.0062	0.99	0.049	-0.25	0.74	0.067	0.68	0
VCPIP1	2	valosin containing protein (p97)/p47 complex interacting protein 1	0	8q13	1	NA	1	1	0.38	0.38	0.065	0.065	0.065	NA	0.23	0.83	0.2	170	240	1	170	390	25	0.1	3.6	4.8	1.4	-1.7	1	0.021	1	0.012	0.018	0.99	-0.14	0.43	0
VPS51	2	vacuolar protein sorting 51 homolog (S. cerevisiae)	0	11q13	1	NA	1	1	0.097	0.097	0.25	0.25	0.097	NA	0.41	0.35	0.72	130	200	9	170	350	15	1.9	3.8	1.6	20	-1.1	1	4.4	1	0.049	NA	NA	-0.067	0.88	0
VWA5B2	2	von Willebrand factor A domain containing 5B2	0	3q27.1	4	1.61	0.71	0.82	0.35	0.3	0.16	0.097	0.16	NA	0.52	0.68	NA	8	7	0	4	11	0	-1.4	0.6	0.66	0.027	-0.55	0.97	0	0.97	0	1.6	1	-0.68	0.55	0
VWDE	2	von Willebrand factor D and EGF domains	0	7p21.3	3	NA	0.23	0.26	0.21	0.11	0.33	0.099	0.11	NA	0.42	0.86	NA	NA	NA	NA	NA	NA	NA	NA	NA	NA	0.0064	-0.4	1.3	0	1.2	0	NA	NA	9999	0.55	0
WDR18	2	WD repeat domain 18	0	19p13.3	1	0	0.48	0.98	0.26	0.26	0.053	0.053	0.053	NA	0.25	0.6	0.04	95	150	1	92	160	12	-0.19	0.58	3.1	7.9	-0.9	0.97	0.021	0.99	5.6	-0.29	0.55	-0.79	0.21	0
WDR19	2	WD repeat domain 19	0	4p14	1	0	0.48	0.98	0.26	0.26	0.053	0.053	0.053	NA	0.25	0.6	0.7	160	350	20	140	350	48	-1.1	0.01	4	2.3	-1.3	1	0.19	1	0	0.33	0.66	0.52	0.38	0
WDR25	2	WD repeat domain 25	0	14q32.2	2	5.94	0.17	0.23	0.13	0.087	0.29	0.22	0.087	NA	0.26	0.11	0.055	98	200	5	94	210	15	-0.27	0.31	2.6	1.2	-1.6	0.93	0	0.95	0	NA	NA	-0.31	0.23	0
WDR27	2	WD repeat domain 27	0	6q27	4	2.07	0.44	0.96	0.15	0.097	0.59	0.25	0.097	NA	0.44	0.41	0.2	140	360	27	130	280	35	-0.42	-2.6	1.3	0.96	-1.3	1	0	1	0	NA	NA	9999	0.41	0
WLS	2	wntless Wnt ligand secretion mediator	0	1p31.3	1	NA	1	1	0.097	0.097	0.25	0.25	0.097	NA	0.41	0.35	0.5	91	190	5	85	200	22	-0.43	0.16	3.5	11	-0.54	1	13	1	0.049	0.11	0.87	0.53	0.24	0
YIPF4	2	Yip1 domain family, member 4	0	2p22.3	2	0.45	0.6	0.96	0.19	0.11	0.1	0.069	0.1	NA	0.79	0.49	0.41	29	69	4	29	62	9	0.02	-0.45	1.6	6	0.26	1.1	0	1.1	0	-0.093	0.9	-0.37	0.48	0
YY1AP1	2	YY1 associated protein 1	0	1q22	2	1.96	1	1	0.058	0.089	0.18	0.24	0.058	NA	0.41	0.53	0.0034	120	270	10	110	280	22	-0.44	0.23	2.5	18	-1	0.99	10	1	0.049	NA	NA	NA	NA	0
ZNF132	2	zinc finger protein 132	0	19q13.4	1	0	0.48	0.98	0.26	0.26	0.053	0.053	0.053	NA	0.25	0.6	0.04	95	270	17	74	190	14	-1.5	-2.7	-0.74	1.8	-0.18	1	0	1	0.4	NA	NA	NA	NA	0
ZNF208	2	zinc finger protein 208	1	19p12	17	0.32	0.6	0.033	0.45	0.39	0.81	0.87	0.033	NA	0.33	0.41	2.2e-16	130	470	27	120	320	22	-0.93	-4.1	-0.94	1	1.2	1.1	0	1	1.7	NA	NA	NA	NA	0
ZNF212	2	zinc finger protein 212	0	7q36.1	2	2.83	0.4	0.47	0.1	0.089	0.23	0.14	0.089	NA	0.38	0.39	6.2e-06	81	170	10	78	180	12	-0.24	0.39	0.65	2.4	-1.2	0.98	0.0062	1	24	NA	NA	NA	NA	0
ZNF256	2	zinc finger protein 256	0	19q13.43	1	0	0.48	0.98	0.26	0.26	0.053	0.053	0.053	NA	0.25	0.6	0.2	85	200	9	67	180	13	-1.3	-1.1	1	2.7	0.44	1	0	1	0	NA	NA	NA	NA	0
ZNF354A	2	zinc finger protein 354A	0	5q35.3	1	NA	0.48	0.49	0.017	0.017	0.0026	0.0026	0.0026	0.0026	0.79	0.41	0.59	56	170	9	69	180	18	0.95	0.32	2.1	2.8	-1.3	0.99	8.8	1	23	NA	NA	NA	NA	0
ZNF382	2	zinc finger protein 382	0	19q13.12	1	NA	0.48	0.5	0.38	0.028	0.71	0.087	0.028	NA	0.41	0.3	0.38	61	140	1	58	160	10	-0.22	0.84	2.9	1	-0.19	NA	NA	NA	NA	NA	NA	NA	NA	0
ZNF431	2	zinc finger protein 431	0	19p12	2	0.94	0.6	0.66	0.046	0.071	0.052	0.035	0.046	NA	0.29	0.45	0.052	58	160	8	55	150	14	-0.28	-0.52	1.7	1.5	-0.63	NA	NA	NA	NA	NA	NA	NA	NA	0
ZNF48	2	zinc finger protein 48	0	16p11.2	3	0	0.23	0.22	0.15	0.096	0.62	0.51	0.096	NA	1	1	0.13	98	210	5	94	270	14	-0.23	1.8	2.4	2.2	-1.2	0.96	0	0.96	0	NA	NA	NA	NA	0
ZNF660	2	zinc finger protein 660	0	3p21.31	1	NA	1	1	0.015	0.015	0.016	0.016	0.015	0.015	0.29	0.31	0.42	38	120	3	33	98	7	-0.57	-0.89	1.5	0.085	-0.65	0.99	6.5	1	21	NA	NA	NA	NA	0
ZNF708	2	zinc finger protein 708	0	19p12	1	0	0.48	0.98	0.26	0.26	0.053	0.053	0.053	NA	0.25	0.6	0.37	63	170	12	54	150	10	-0.72	-1	-0.51	0.92	-1.3	1.2	0	1.1	0	NA	NA	NA	NA	0
ZNF770	2	zinc finger protein 770	0	15q14	1	0	0.48	0.98	0.26	0.26	0.053	0.053	0.053	NA	0.25	0.6	0.36	92	190	2	67	180	14	-1.9	-0.39	3.2	2.3	-0.32	1	0.0062	1	1.7	NA	NA	NA	NA	0
ZSCAN20	2	zinc finger and SCAN domain containing 20	0	1p34.3	2	NA	0.23	0.26	0.052	0.08	0.064	0.099	0.052	NA	0.14	0.74	0.0012	140	320	7	130	340	25	-0.7	0.38	3.6	0.55	-0.2	NA	NA	NA	NA	NA	NA	-1.1	0.0074	0
ZSCAN29	2	zinc finger and SCAN domain containing 29	0	15q15.3	1	NA	1	1	0.097	0.097	0.25	0.25	0.097	NA	0.41	0.35	0.48	99	300	12	100	280	20	0.09	-0.76	1.7	2.1	-1.3	0.98	0.0062	0.98	0	NA	NA	-0.22	0.57	0
2022-03-08	1	membrane-associated ring finger (C3HC4) 8, E3 ubiquitin protein ligase	0	10q11.21	2	0.56	0.69	0.87	0.36	0.34	0.062	0.049	0.062	NA	0.36	0.41	2.2e-09	43	86	8	45	98	9	0.2	0.61	0.36	4.6	-0.72	NA	NA	NA	NA	0.096	0.89	-0.16	0.55	0
ABCA4	1	ATP-binding cassette, sub-family A (ABC1), member 4	0	1p22	12	0.68	0.73	0.58	0.13	0.081	0.29	0.47	0.081	NA	0.19	0.1	8.2e-05	380	870	58	360	790	86	-0.74	-1.5	3	0.034	-0.25	1	0.021	1	22	-0.2	1	0.89	0.52	0
ABCD4	1	ATP-binding cassette, sub-family D (ALD), member 4	0	14q24.3	2	0.92	1	0.91	0.26	0.26	0.053	0.054	0.053	NA	0.25	0.6	3.7e-08	120	210	17	110	230	28	-0.54	0.64	2.1	5.4	-1.4	0.99	2.9	1	9	-0.14	0.9	-0.082	0.9	0
ADAD2	1	adenosine deaminase domain containing 2	0	16q24.1	5	0.7	0.73	0.7	0.23	0.15	0.14	0.014	0.14	0.014	0.079	0.14	1.4e-11	190	350	9	130	250	16	-3.1	-3.1	1.6	0.27	-0.16	1	4.4	1	17	NA	NA	NA	NA	0
ADAMTS19	1	ADAM metallopeptidase with thrombospondin type 1 motif, 19	0	5q23.3	2	1.24	1	1	0.38	0.38	0.065	0.065	0.065	NA	0.23	0.7	0.72	130	300	9	170	400	49	2	2.6	5.7	0.082	-0.45	NA	NA	NA	NA	3.8	0.0021	2.4	0.044	0
ADAMTS9-AS2	1	ADAMTS9 antisense RNA 2	0		2	0	0.23	0.45	0.19	0.098	0.43	0.32	0.098	NA	0.41	0.016	NA	NA	NA	NA	NA	NA	NA	NA	NA	NA	0.17	-0.69	NA	NA	NA	NA	NA	NA	NA	NA	0
ADRB3	1	adrenoceptor beta 3	0	8p12	4	0.23	0.071	0.062	0.18	0.1	0.37	0.17	0.062	NA	0.38	0.23	0.00034	50	80	1	88	160	4	2.5	3	1.5	0.0082	-0.38	1	1.7	1	13	9999	1	-1.7	0.71	0
AGL	1	amylo-alpha-1, 6-glucosidase, 4-alpha-glucanotransferase	0	1p21	2	0	0.1	0.22	0.17	0.097	0.071	0.052	0.071	NA	0.19	0.49	0.068	190	540	35	160	440	65	-1	-2.2	3.7	7.8	0.52	0.98	1.7	1	1.7	-0.39	0.28	-0.79	0.014	0
ALAD	1	aminolevulinate dehydratase	0	9q33.1	1	3.11	0.6	0.64	0.076	0.076	0.091	0.091	0.076	NA	0.69	0.058	0.71	60	110	5	60	140	16	0.02	1.2	2.7	23	0.2	0.98	0.065	0.99	3.1	-0.28	0.55	-1.6	0.0082	0
ANKRD27	1	ankyrin repeat domain 27 (VPS9 domain)	0	19q13.11	1	0.55	0.48	0.62	0.57	0.57	0.082	0.082	0.082	NA	0.87	0.33	2.7e-11	200	390	30	190	360	42	-0.19	-0.76	1.8	2.9	-1.4	0.97	0.065	1	20	0.23	0.75	-0.073	0.85	0
ANXA5	1	annexin A5	0	4q27	1	NA	1	1	0.38	0.38	0.065	0.065	0.065	NA	0.23	0.83	0.2	36	92	11	37	95	17	0.1	0.15	1.4	79	-0.66	1	4.4	0.98	0.012	0.25	0.6	0.61	0.3	0
ARHGEF40	1	Rho guanine nucleotide exchange factor (GEF) 40	0	14q11.2	2	0	0.23	0.45	0.23	0.12	0.092	0.053	0.092	NA	0.25	0.22	0.16	260	520	19	230	570	60	-0.87	0.93	5.2	6.7	-0.73	1	13	0.99	5.6	0.59	0.4	0.43	0.34	0
ATF6	1	activating transcription factor 6	0	1q23.3	2	0.94	0.48	0.98	0.13	0.2	0.065	0.053	0.065	NA	0.32	0.7	1	92	200	12	89	200	26	-0.17	-0.17	2.8	4	-1.5	0.98	0.021	0.98	0	-0.86	0.0081	-0.29	0.12	0
AVL9	1	AVL9 homolog (S. cerevisiase)	0	7p14.3	1	NA	1	1	0.38	0.38	0.065	0.065	0.065	NA	0.23	0.83	0.2	84	180	10	80	190	24	-0.24	0.1	2.8	1.3	-2	0.96	0	0.99	5.6	NA	NA	-0.083	0.75	0
B3GNT2	1	UDP-GlcNAc:betaGal beta-1,3-N-acetylglucosaminyltransferase 2	0	2p15	1	NA	0.48	0.49	0.087	0.087	0.27	0.27	0.087	NA	0.41	0.19	0.61	56	98	1	60	130	8	0.3	1.4	2.4	4.9	-0.37	1.1	0	1	23	0.47	0.34	0.028	0.93	0
BAD	1	BCL2-associated agonist of cell death	0	11q13.1	1	0	0.48	0.98	0.26	0.26	0.053	0.053	0.053	NA	0.25	0.6	0.04	29	58	5	33	70	5	0.4	0.68	-0.05	10	-1.6	1	13	0.99	9	-0.027	0.98	-0.15	0.65	0
BIRC7	1	baculoviral IAP repeat containing 7	0	20q13.3	2	0	0.23	0.45	0.12	0.06	0.35	0.24	0.06	NA	0.41	0.014	0.39	67	140	5	63	120	9	-0.34	-0.43	1.3	0.16	-0.18	1	0.44	1	23	NA	NA	NA	NA	0
BTG3	1	BTG family, member 3	0	21q21.1	1	NA	1	1	0.38	0.38	0.065	0.065	0.065	NA	0.23	0.83	0.2	25	53	1	27	75	8	0.23	1.2	2.4	2.9	-1.4	0.99	10	0.96	0	0.44	0.24	6.7	0.55	0
C2-AS1	1	C2 antisense RNA 1	0	6p21.3	1	3.11	0.6	0.64	0.064	0.064	0.13	0.13	0.064	NA	0.13	0.42	0.00061	NA	NA	NA	NA	NA	NA	NA	NA	NA	NA	NA	NA	NA	NA	NA	NA	NA	NA	NA	0
C6orf10	1	chromosome 6 open reading frame 10	1	6p21.3	1	NA	1	1	0.015	0.015	0.016	0.016	0.015	0.015	0.29	0.31	0.04	NA	NA	NA	NA	NA	NA	NA	NA	NA	NA	NA	NA	NA	NA	NA	NA	NA	NA	NA	0
CCDC144NL	1	coiled-coil domain containing 144 family, N-terminal like	1	17p11.2	7	NA	NA	1	0.028	0.043	0.047	0.068	0.028	0.047	0.34	0.54	2e-13	48	98	7	40	77	6	-0.73	-1.2	-0.63	0.026	-0.47	NA	NA	NA	NA	NA	NA	NA	NA	0
CCDC87	1	coiled-coil domain containing 87	0	11q13.2	1	0.26	0.084	0.12	0.058	0.058	0.91	0.91	0.058	NA	0.44	0.4	3.8e-19	120	320	10	130	310	13	0.7	-0.27	0.84	NA	NA	1	0.021	1	1.7	-2.3	1	1	0.66	0
CCK	1	cholecystokinin	0	3p22.1	2	1.48	1	1	0.34	0.27	0.07	0.076	0.07	NA	0.13	0.11	NA	23	35	3	34	66	5	1.2	1.9	0.93	0.036	-0.36	1	0.065	1	0	9999	1	9999	0.66	0
CCRN4L	1	CCR4 carbon catabolite repression 4-like (S. cerevisiae)	0	4q31.1	1	0	0.23	0.44	0.082	0.082	0.45	0.45	0.082	NA	1	1	0.35	60	94	2	47	110	10	-1.2	0.74	2.6	1.4	-0.18	1	0	1	13	0.031	0.98	-0.72	0.2	0
CDC6	1	cell division cycle 6	0	17q21.3	3	1.16	1	1	0.055	0.081	0.16	0.23	0.055	NA	0.2	0.0095	0.42	66	160	12	63	160	19	-0.26	0.19	1.6	0.37	-0.42	1	6.5	0.99	0.049	0.61	0.16	0.83	0.33	0
CDCA3	1	cell division cycle associated 3	0	12p13	1	0	0.48	0.98	0.26	0.26	0.053	0.053	0.053	NA	0.25	0.6	0.42	35	86	1	34	87	12	-0.13	0.06	3.1	0.18	-0.38	1	8.8	1	20	0.48	0.26	0.95	0.31	0
CDKAL1	1	CDK5 regulatory subunit associated protein 1-like 1	0	6p22.3	3	1.48	1	1	0.059	0.098	0.12	0.18	0.059	NA	0.24	0.77	0.67	93	150	5	79	180	24	-0.96	1	3.9	1.7	-1.1	0.99	8.8	1	23	NA	NA	-0.51	0.24	0
CDRT15	1	CMT1A duplicated region transcript 15	0	17p12	1	5.94	0.17	0.2	0.083	0.083	0.28	0.28	0.083	NA	0.91	0.32	0.75	12	25	4	27	54	7	1.8	1.9	0.97	0.089	-0.13	1	1.7	1	0.0031	NA	NA	NA	NA	0
CEACAM16	1	carcinoembryonic antigen-related cell adhesion molecule 16	0	19q13.32	2	0.26	0.084	0.2	0.26	0.25	0.053	0.052	0.053	NA	0.25	0.47	1.4e-18	90	170	4	85	160	10	-0.31	-0.25	1.8	0.009	-0.43	NA	NA	NA	NA	0	1	1.2	0.24	0
CKM	1	creatine kinase, muscle	0	19q13.32	1	NA	1	1	0.38	0.38	0.065	0.065	0.065	NA	0.23	0.83	0.36	65	140	5	79	160	10	0.96	0.95	1.4	2200	1.2	0.99	0.44	1	21	-0.66	0.035	-1.3	0.095	0
CLSPN	1	claspin	0	1p34.2	1	NA	1	1	0.38	0.38	0.065	0.065	0.065	NA	0.23	0.83	0.72	150	410	8	150	370	49	-0.09	-1	5.8	0.084	-0.3	1	2.9	1	24	0.29	0.63	0.56	0.4	0
CNTNAP5	1	contactin associated protein-like 5	0	2q14.3	3	NA	0.23	0.26	0.11	0.076	0.11	0.035	0.076	NA	0.12	0.88	0.15	230	450	11	190	410	44	-1.7	-1.1	4.9	0.00058	-0.55	NA	NA	NA	NA	NA	NA	NA	NA	0
COASY	1	CoA synthase	0	17q12-q21	1	NA	1	1	0.097	0.097	0.25	0.25	0.097	NA	0.41	0.35	0.49	100	240	14	120	260	21	1.3	0.62	1.5	13	-1.1	0.99	2.9	0.99	0.15	-0.25	0.62	-0.16	0.44	0
COQ7	1	coenzyme Q7 homolog, ubiquinone (yeast)	0	16p12.3	1	0.91	0.23	0.44	0.67	0.05	0.46	0.29	0.05	NA	0.55	0.27	0.01	45	110	7	44	98	8	-0.05	-0.64	0.29	5.2	0.5	1	0.19	1	21	-0.1	0.89	-0.89	0.33	0
CPAMD8	1	C3 and PZP-like, alpha-2-macroglobulin domain containing 8	1	19p13.11	2	0.94	0.4	0.86	0.69	0.1	0.94	0.092	0.1	NA	0.49	0.57	2.6e-10	330	680	34	360	680	67	0.73	0.17	4	6.3	0.82	1	14	1	0	0	1	NA	NA	0
CRLF1	1	cytokine receptor-like factor 1	0	19p12	1	3.67	0.22	0.26	0.16	0.16	0.058	0.058	0.058	NA	0.052	0.17	0.72	67	140	5	91	180	14	1.6	1.3	2.3	8	-0.31	1.1	0	1	5.6	1.6	0.0021	4.5	0.077	0
CRYBA4	1	crystallin, beta A4	0	22q12.1	1	0.32	0.6	0.64	0.091	0.091	0.15	0.15	0.091	NA	0.78	0.25	7.2e-24	43	75	12	43	86	14	-0.04	0.6	0.44	0.012	-0.35	0.99	6.5	0.99	9	NA	NA	-1.6	0.26	0
CSF3	1	colony stimulating factor 3 (granulocyte)	0	17q11.2-q12	1	0	0.48	0.98	0.26	0.26	0.053	0.053	0.053	NA	0.25	0.6	0.36	42	53	1	34	63	6	-0.89	0.63	1.9	3.5	0.022	0.98	0	1	9	1.4	0.11	9999	0.3	0
CTAGE9	1	CTAGE family, member 9	0	6q23.2	1	0.94	1	1	0.53	0.53	0.052	0.047	0.052	NA	0.082	0.046	NA	NA	NA	NA	NA	NA	NA	NA	NA	NA	0.0054	-0.18	0.98	0.021	1	17	NA	NA	NA	NA	0
CYP11B1	1	cytochrome P450, family 11, subfamily B, polypeptide 1	0	8q21	1	NA	1	0.5	0.097	0.097	0.25	0.25	0.097	NA	0.41	0.35	0.095	120	220	7	89	200	15	-1.7	-0.75	2	0.057	-0.14	1	0.0062	1	24	0	1	NA	NA	0
DCAF17	1	DDB1 and CUL4 associated factor 17	0	2q31.1	1	NA	1	1	0.38	0.38	0.065	0.065	0.065	NA	0.23	0.83	NA	59	130	9	57	150	19	-0.17	0.64	2.3	1.7	-1.6	0.96	0.44	0.95	0	-0.7	0.39	-0.19	0.55	0
DDC	1	dopa decarboxylase (aromatic L-amino acid decarboxylase)	0	7p12.2	1	0	0.48	0.98	0.26	0.26	0.053	0.053	0.053	NA	0.25	0.6	0.045	86	160	10	87	190	19	0.05	0.84	2	0.0062	-0.3	1	1.7	1	24	-0.17	0.76	1.1	0.17	0
DDOST	1	dolichyl-diphosphooligosaccharide--protein glycosyltransferase subunit (non-catalytic)	0	1p36.1	1	0	0.23	0.45	0.26	0.26	0.053	0.053	0.053	NA	0.25	0.6	0.086	79	160	4	82	170	14	0.17	0.36	2.6	44	-0.36	0.99	0.9	0.99	3.1	-0.16	0.77	0.07	0.81	0
DENND5B-AS1	1	DENND5B antisense RNA 1	0		1	3.11	0.6	0.64	0.064	0.064	0.12	0.12	0.064	NA	0.13	0.021	NA	NA	NA	NA	NA	NA	NA	NA	NA	NA	0.08	0.18	NA	NA	NA	NA	NA	NA	NA	NA	0
DHX34	1	DEAH (Asp-Glu-Ala-His) box polypeptide 34	0	19q13.3	3	0.44	0.3	0.34	0.18	0.092	0.47	0.37	0.092	NA	0.74	0.12	1.4e-09	220	500	18	230	510	34	0.04	0.28	2.8	3.2	-0.68	1	0.9	0.99	0.9	NA	NA	-0.52	0.4	0
DIS3	1	DIS3 exosome endoribonuclease and 3'-5' exoribonuclease	0	13q22.1	1	NA	0.48	0.49	0.087	0.087	0.27	0.27	0.087	NA	0.41	0.19	0.61	140	300	23	120	290	37	-1.1	-0.32	2.3	5.5	-0.79	0.99	4.4	0.98	0.0031	0.12	0.89	-0.37	0.55	0
DLGAP4-AS1	1	DLGAP4 antisense RNA 1	0		1	2.11	0.66	0.71	0.096	0.096	0.3	0.3	0.096	NA	0.05	0.092	4.1e-05	NA	NA	NA	NA	NA	NA	NA	NA	NA	NA	NA	NA	NA	NA	NA	NA	NA	NA	NA	0
DMXL2	1	Dmx-like 2	0	15q21.2	4	3.11	0.6	0.65	0.38	0.1	0.23	0.028	0.1	NA	0.36	0.54	0.51	380	830	10	350	860	100	-1.2	0.65	9	1.2	-1.4	1	4.4	1	0.4	NA	NA	-0.053	0.79	0
DNAJB12	1	DnaJ (Hsp40) homolog, subfamily B, member 12	0	10q22.1	1	0.88	1	1	0.69	0.69	0.059	0.059	0.059	NA	0.56	0.2	5.9e-23	89	150	5	86	190	15	-0.23	1.3	2.5	7.1	-1	1	14	0.99	3.1	-0.061	0.95	-0.43	0.073	0
DNMBP	1	dynamin binding protein	0	10q24.2	3	0	0.23	0.22	0.12	0.069	0.16	0.12	0.069	NA	0.25	0.6	0.25	220	540	23	230	530	48	0.41	-0.32	3.5	1.9	-0.92	1	0.065	1	9	NA	NA	-0.64	0.12	0
DPM2	1	dolichyl-phosphate mannosyltransferase polypeptide 2, regulatory subunit	0	9q34.13	2	NA	0.48	0.45	0.065	0.065	0.11	0.11	0.065	NA	0.64	0.0036	0.5	16	20	3	18	31	5	0.25	0.95	0.82	5.3	-1.9	1	14	0.99	0.4	NA	NA	-0.027	0.95	0
DRD4	1	dopamine receptor D4	0	11p15.5	2	0.2	0.17	0.32	0.36	0.31	0.067	0.061	0.067	NA	0.054	0.63	0.00055	95	170	7	110	190	5	0.87	0.84	-0.67	0.21	-1.3	0.98	0.44	1	24	-0.055	1	NA	NA	0
DSG4	1	desmoglein 4	0	18q12.1	1	NA	1	1	0.38	0.38	0.065	0.065	0.065	NA	0.23	0.83	0.59	140	430	13	160	350	33	0.84	-2.3	3.4	0.0015	-0.23	NA	NA	NA	NA	0	1	9999	0.47	0
EME2	1	essential meiotic structure-specific endonuclease subunit 2	0	16p13.3	3	0.41	0.28	0.68	0.057	0.088	0.21	0.29	0.057	NA	0.16	0.24	3e-09	110	210	17	84	170	12	-1.7	-1.4	-1.5	1.1	-0.92	NA	NA	NA	NA	NA	NA	-0.2	0.54	0
ENDOV	1	endonuclease V	0	17q25.3	1	NA	1	1	0.38	0.38	0.065	0.065	0.065	NA	0.23	0.83	0.04	60	130	10	51	97	13	-0.78	-1.4	0.78	1	-1.8	NA	NA	NA	NA	NA	NA	-0.2	0.74	0
ERCC2	1	excision repair cross-complementation group 2	0	19q13.3	4	2.71	0.26	0.079	0.96	1	0.55	0.66	0.079	NA	0.41	0.12	0.0064	170	320	23	160	330	29	-0.69	0.44	1.2	3.3	-1.1	1	0.44	1	0.012	0.041	0.97	-0.46	0.46	0
ERO1L	1	ERO1-like (S. cerevisiae)	0	14q22.1	1	0	0.48	0.98	0.26	0.26	0.053	0.053	0.053	NA	0.25	0.6	0.36	61	100	5	53	120	23	-0.65	0.75	3.7	4.6	-0.53	1	14	0.99	9	-0.23	0.69	0.45	0.31	0
EXOSC5	1	exosome component 5	0	19q13.1	1	0	0.23	0.45	0.26	0.12	0.053	0.047	0.053	NA	0.25	0.6	0.045	54	100	5	52	100	7	-0.13	0.22	0.6	7.4	-0.79	0.99	1.7	1	22	-0.42	0.39	-0.21	0.66	0
EYS	1	eyes shut homolog (Drosophila)	0	6q12	29	NA	0.26	0.31	0.79	0.1	0.96	0.096	0.1	NA	0.28	0.54	0.72	87	220	14	60	150	17	-2.2	-2.7	0.65	0.048	-0.78	1	0	1	13	NA	NA	NA	NA	0
FAM105A	1	family with sequence similarity 105, member A	0	5p15.2	1	NA	0.17	0.32	0.38	0.36	0.065	0.065	0.065	NA	0.23	0.83	0.36	45	96	11	39	97	12	-0.6	0.06	0.39	0.27	-0.8	1	0.0062	1	0.049	-0.23	0.92	1.7	0.03	0
FAM86B2	1	family with sequence similarity 86, member B2	0	8p23.1	14	1.24	1	0.26	0.065	0.076	0.41	0.52	0.065	NA	0.27	0.19	4.1e-09	1	3	0	23	44	3	2.8	3	1.8	0.057	-1.4	NA	NA	NA	NA	NA	NA	NA	NA	0
FCRL6	1	Fc receptor-like 6	0	1q23.2	3	0.45	0.34	0.57	0.46	0.23	0.2	0.089	0.2	NA	0.17	0.23	0.002	83	190	19	61	130	16	-1.8	-2.6	-0.62	0.12	-0.3	NA	NA	NA	NA	0	1	NA	NA	0
FOLR4	1		0		2	0	0.23	0.45	0.52	0.46	0.1	0.056	0.1	NA	0.32	0.49	0.045	50	110	11	33	81	9	-1.8	-1.4	-0.83	0.01	-0.52	NA	NA	NA	NA	NA	NA	9999	0.44	0
FRAT2	1	frequently rearranged in advanced T-cell lymphomas 2	0	10q24.1	2	NA	0.48	0.5	0.052	0.076	0.076	0.12	0.052	NA	0.23	0.19	NA	13	37	0	46	78	3	3	2.3	1.7	2.7	-0.33	1	0.44	1	0	NA	NA	-0.34	0.55	0
FRRS1	1	ferric-chelate reductase 1	0	1p21.2	4	0.55	0.48	0.9	0.089	0.14	0.069	0.073	0.069	NA	0.34	0.82	6.1e-10	73	210	15	76	180	23	0.18	-1.1	1.7	0.69	-0.44	NA	NA	NA	NA	NA	NA	0.73	0.08	0
FSHR	1	follicle stimulating hormone receptor	0	2p21-p16	3	1.07	1	0.87	0.96	0.059	0.47	0.059	0.059	NA	0.17	0.63	0.07	110	260	15	82	200	16	-1.9	-2	0.17	0.021	-0.15	1	0.0062	1	9	0	1	NA	NA	0
GAB1	1	GRB2-associated binding protein 1	0	4q31.21	1	0	0.48	0.98	0.26	0.26	0.053	0.053	0.053	NA	0.25	0.6	0.72	82	180	5	91	230	25	0.56	1.6	4	5.6	0.27	0.96	0.19	0.96	0.15	-0.22	0.65	-0.58	0.064	0
GCG	1	glucagon	0	2q36-q37	1	0	0.23	0.45	0.26	0.26	0.053	0.053	0.053	NA	0.25	0.6	0.045	28	77	3	22	63	8	-0.72	-0.9	1.8	0.0071	-0.16	1	4.4	1	17	0	1	9999	0.66	0
GCGR	1	glucagon receptor	0	17q25	2	0.17	0.17	0.22	0.071	0.071	0.066	0.066	0.066	NA	0.25	0.5	NA	21	23	0	8	14	1	-2.9	-1.2	1.1	0.0096	-0.2	0.98	0.065	0.98	0	-0.42	0.67	0.81	0.55	0
GGTLC1	1	gamma-glutamyltransferase light chain 1	0	20p11.1	4	0.52	0.48	0.08	0.28	0.15	0.69	0.5	0.08	NA	0.29	0.75	2.2e-16	43	99	6	54	100	6	0.91	0.12	0.16	0.0059	-0.21	0.98	0.021	1	21	NA	NA	NA	NA	0
GNRHR	1	gonadotropin-releasing hormone receptor	0	4q21.2	1	0	0.48	0.98	0.26	0.26	0.053	0.053	0.053	NA	0.25	0.6	0.2	44	110	4	38	93	8	-0.63	-0.84	1.4	0.03	-0.27	1	0	1	5.6	0	1	NA	NA	0
GOLGA6C	1	golgin A6 family, member C	0	15q24.2	2	0.94	1	1	0.051	0.078	0.06	0.092	0.051	NA	1	0.58	0.04	9	34	3	30	61	6	2.4	1.7	1.3	0.0015	-0.15	NA	NA	NA	NA	NA	NA	NA	NA	0
GP2	1	glycoprotein 2 (zymogen granule membrane)	0	16p12	1	NA	1	1	0.38	0.38	0.065	0.065	0.065	NA	0.23	0.83	0.04	85	180	19	79	180	20	-0.4	-0.15	0.2	0.31	-0.14	1	4.4	1	23	0	1	9999	0.55	0
GPI	1	glucose-6-phosphate isomerase	0	19q13.1	1	NA	1	1	0.38	0.38	0.065	0.065	0.065	NA	0.23	0.83	0.36	91	160	9	100	220	24	0.81	1.8	3	120	1.4	1	8.8	1	1.7	-0.18	0.76	NA	NA	0
HECTD2-AS1	1	HECTD2 antisense RNA 1	0	10q23.32	2	0	0.23	0.45	0.23	0.12	0.074	0.047	0.074	NA	0.32	0.044	1	NA	NA	NA	NA	NA	NA	NA	NA	NA	NA	NA	NA	NA	NA	NA	NA	NA	NA	NA	0
HHIPL1	1	HHIP-like 1	0	14q32	2	0.3	0.085	0.15	0.51	0.065	0.8	0.25	0.065	NA	0.16	0.66	3.6e-05	98	180	6	130	230	12	1.5	1.7	1.6	0.32	-0.74	NA	NA	NA	NA	NA	NA	0.6	0.45	0
HNMT	1	histamine N-methyltransferase	0	2q22.1	1	0.94	1	1	0.58	0.58	0.077	0.077	0.077	NA	0.34	0.066	0.44	38	95	3	35	82	9	-0.28	-0.69	1.9	1.5	-1.1	1	0	1	5.6	0	1	-1.9	0.26	0
HOXA1	1	homeobox A1	0	7p15.3	3	NA	0.23	0.99	0.52	0.42	0.1	0.057	0.1	NA	0.32	0.49	0.052	61	120	3	84	150	8	1.5	1.2	1.8	0.02	-0.67	1.1	0	1	5.6	0.97	1	2.2	0.29	0
HOXA4	1	homeobox A4	0	7p15.2	2	0	0.23	0.45	0.23	0.12	0.074	0.047	0.074	NA	0.32	0.044	0.66	32	86	4	68	120	7	2.7	1.6	1.1	0.031	-0.66	1	8.8	1	13	NA	NA	-0.42	0.73	0
HSD17B13	1	hydroxysteroid (17-beta) dehydrogenase 13	0	4q22.1	1	0	0.48	0.98	0.26	0.26	0.053	0.053	0.053	NA	0.25	0.6	NA	37	110	6	46	100	11	0.86	-0.37	1.6	0.17	-0.28	1	1.7	1	0	1.1	1	NA	NA	0
HSPG2	1	heparan sulfate proteoglycan 2	1	1p36.1-p34	22	0	1	0.22	0.5	0.097	0.88	0.35	0.097	NA	0.41	0.35	2.2e-16	880	1700	42	910	1800	160	0.58	0.87	9	24	0.0005	1	14	1	24	NA	NA	-0.072	0.72	0
IDUA	1	iduronidase, alpha-L-	0	4p16.3	6	NA	0.48	0.61	0.76	0.84	0.076	0.044	0.076	NA	0.35	0.28	3.2e-13	130	220	14	130	220	18	-0.23	0.22	1	2	-1.3	0.98	0.19	0.99	9	-0.029	0.98	-0.37	0.51	0
IFNA13	1	interferon, alpha 13	0	9p22	1	NA	1	1	0.097	0.097	0.25	0.25	0.097	NA	0.41	0.35	0.04	1	12	0	22	49	4	2.8	2.6	1.9	0	-0.48	NA	NA	NA	NA	NA	NA	NA	NA	0
IGFBP7-AS1	1	IGFBP7 antisense RNA 1	0	4q12	3	1.61	0.71	0.82	0.052	0.08	0.061	0.056	0.052	NA	0.18	0.7	1.1e-06	NA	NA	NA	NA	NA	NA	NA	NA	NA	NA	NA	NA	NA	NA	NA	NA	NA	NA	NA	0
IGSF10	1	immunoglobulin superfamily, member 10	0	3q25.1	2	0	0.23	0.45	0.12	0.06	0.35	0.24	0.06	NA	0.41	0.014	0.62	340	990	51	300	750	45	-1.4	-4.1	-0.85	0.51	-0.28	0.98	6.5	0.98	0.9	0.00074	1	0.85	0.36	0
IL17A	1	interleukin 17A	0	6p12	1	NA	1	1	0.38	0.38	0.065	0.065	0.065	NA	0.23	0.83	0.42	30	53	2	23	58	6	-0.97	0.31	1.6	0.00036	-0.5	1	0	1	21	0	1	NA	NA	0
IRS2	1	insulin receptor substrate 2	0	13q34	11	1.07	1	0.2	0.32	0.056	0.53	0.17	0.056	NA	0.33	0.22	2.7e-10	NA	NA	NA	NA	NA	NA	NA	NA	NA	5.4	-1.1	0.98	2.9	0.98	0.012	0.27	0.56	1.3	0.13	0
KCNK12	1	potassium channel, two pore domain subfamily K, member 12	0	2p16.3	1	NA	1	1	0.097	0.097	0.25	0.25	0.097	NA	0.41	0.35	NA	49	30	0	95	180	3	2.9	5.5	1.8	0.11	-0.37	1	4.4	1	0.9	0.94	1	9999	0.55	0
KCNK18	1	potassium channel, two pore domain subfamily K, member 18	0	10q25.3	1	0	0.48	0.98	0.26	0.26	0.053	0.053	0.053	NA	0.25	0.6	0.04	72	150	6	57	120	8	-1.2	-1.2	0.64	9.7e-05	-0.51	NA	NA	NA	NA	0	1	NA	NA	0
KCNS1	1	potassium voltage-gated channel, modifier subfamily S, member 1	0	20q12	1	NA	1	1	0.097	0.097	0.25	0.25	0.097	NA	0.41	0.35	0.36	62	140	2	120	230	9	3.1	3	2.2	0.019	-0.28	1	0.0062	1	5.6	0.37	1	9999	0.41	0
KCTD17	1	potassium channel tetramerization domain containing 17	0	22q12.3	1	0.94	1	1	0.53	0.53	0.064	0.064	0.064	NA	0.75	0.27	0.43	44	57	3	40	87	7	-0.34	1.6	1.5	4.5	-0.61	0.98	0.0062	1	21	0.66	0.11	0.23	0.77	0
KIF13A	1	kinesin family member 13A	0	6p23	2	0.94	0.48	0.5	0.64	0.16	0.11	0.063	0.11	NA	0.23	0.33	0.21	240	480	10	230	530	72	-0.54	0.91	7.3	7	0.056	0.99	8.8	1	0.9	-0.15	0.79	-0.6	0.0084	0
KIRREL3	1	kin of IRRE like 3 (Drosophila)	0	11q24	6	4.67	0.085	0.079	0.4	0.34	0.59	0.61	0.079	NA	0.38	0.28	0.2	150	230	3	150	300	25	0.22	2.1	4.3	0.14	-0.55	1	1.7	1	24	-0.39	1	-0.5	0.55	0
KRT40	1	keratin 40, type I	0	17q21.2	1	0	0.23	0.44	0.082	0.082	0.24	0.24	0.082	NA	1	0.38	0.011	67	170	8	73	160	14	0.44	-0.46	1.6	0.00091	-0.28	NA	NA	NA	NA	0	1	NA	NA	0
LAMTOR3	1	late endosomal/lysosomal adaptor, MAPK and MTOR activator 3	0	4q23	1	NA	1	1	0.097	0.097	0.25	0.25	0.097	NA	0.41	0.35	0.2	7	34	1	14	35	8	1.2	0.05	2.4	5.1	-1.6	1	0.065	1	0	-0.42	0.25	0.11	0.79	0
LHB	1	luteinizing hormone beta polypeptide	0	19q13.32	2	0.28	0.34	0.14	0.084	0.061	0.72	0.6	0.061	NA	0.79	0.47	0.11	32	77	2	28	68	4	-0.45	-0.51	0.85	0.075	-0.14	0.97	0	0.99	0.4	9999	1	-1.5	0.75	0
LHX1	1	LIM homeobox 1	0	17q12	1	NA	1	1	0.097	0.097	0.25	0.25	0.097	NA	0.41	0.35	NA	72	88	2	110	190	8	2.2	3.5	2	0.0024	-0.24	1	8.8	0.99	13	0	1	NA	NA	0
LHX4	1	LIM homeobox 4	0	1q25.2	1	NA	0.48	0.5	0.68	0.2	0.17	0.099	0.17	NA	0.23	0.53	0.0067	66	140	3	73	150	13	0.49	0.7	2.8	0.17	-0.69	NA	NA	NA	NA	0.77	1	9999	0.55	0
LHX4-AS1	1	LHX4 antisense RNA 1	0		1	NA	0.48	0.5	0.68	0.2	0.17	0.099	0.17	NA	0.23	0.53	0.0067	NA	NA	NA	NA	NA	NA	NA	NA	NA	NA	NA	NA	NA	NA	NA	NA	NA	NA	NA	0
LIPE-AS1	1	LIPE antisense RNA 1	0		12	0	0.23	0.21	0.52	0.082	0.41	0.058	0.082	NA	0.24	0.58	2.2e-16	NA	NA	NA	NA	NA	NA	NA	NA	NA	0.22	-0.77	NA	NA	NA	NA	NA	NA	NA	NA	0
LMCD1	1	LIM and cysteine-rich domains 1	0	3p26-p24	1	NA	1	1	0.097	0.097	0.25	0.25	0.097	NA	0.41	0.35	NA	61	130	3	70	160	13	0.66	0.87	2.8	22	0.082	1	4.4	1	1.7	1.3	0.0021	0.2	0.5	0
LMF2	1	lipase maturation factor 2	0	22q13.33	3	NA	0.23	0.26	0.23	0.07	0.17	0.07	0.07	NA	0.42	0.57	0.21	NA	NA	NA	NA	NA	NA	NA	NA	NA	15	-1.2	1	14	1	22	0.21	0.69	-0.4	0.29	0
LMNTD2	1	lamin tail domain containing 2	0	11p15.5	2	0.7	0.72	0.9	0.27	0.28	0.078	0.082	0.078	NA	0.64	0.34	1.3e-08	NA	NA	NA	NA	NA	NA	NA	NA	NA	NA	NA	0.99	0.065	1	24	NA	NA	NA	NA	0
LOC100128568	1	uncharacterized LOC100128568	0	19p13.3	1	NA	1	1	0.38	0.38	0.065	0.065	0.065	NA	0.23	0.83	0.045	NA	NA	NA	NA	NA	NA	NA	NA	NA	NA	NA	NA	NA	NA	NA	NA	NA	NA	NA	0
LOC101929532	1	uncharacterized LOC101929532	0	2q24.2	3	0.45	0.23	0.45	0.34	0.39	0.059	0.098	0.059	NA	0.32	0.92	0.045	NA	NA	NA	NA	NA	NA	NA	NA	NA	NA	NA	NA	NA	NA	NA	NA	NA	NA	NA	0
LOC101929572	1	uncharacterized LOC101929572	0	14q11.2	2	0.93	1	1	0.095	0.12	0.068	0.09	0.068	NA	0.29	0.25	2.4e-05	NA	NA	NA	NA	NA	NA	NA	NA	NA	NA	NA	NA	NA	NA	NA	NA	NA	NA	NA	0
LOC101929655	1		0		1	NA	1	1	0.38	0.38	0.065	0.065	0.065	NA	0.23	0.83	0.045	NA	NA	NA	NA	NA	NA	NA	NA	NA	NA	NA	NA	NA	NA	NA	NA	NA	NA	NA	0
MAN2B1	1	mannosidase, alpha, class 2B, member 1	0	19p13.2	7	0.48	0.66	0.9	0.059	0.099	0.24	0.36	0.059	NA	0.25	0.34	1e-05	170	340	25	220	450	39	2	2.5	2.2	5.9	-0.9	1	8.8	0.98	0.012	0.082	0.92	0.011	0.98	0
MBD3L2	1	methyl-CpG binding domain protein 3-like 2	0	19p13.2	1	0	0.48	0.98	0.26	0.26	0.053	0.053	0.053	NA	0.25	0.6	0.04	NA	NA	NA	NA	NA	NA	NA	NA	NA	0	-0.21	NA	NA	NA	NA	NA	NA	-0.4	0.91	0
MEGF6	1	multiple EGF-like-domains 6	0	1p36.3	4	2.83	0.22	0.2	0.16	0.12	0.23	0.077	0.12	NA	0.41	0.5	0.0001	360	630	32	310	580	54	-1.8	-0.92	3	1.3	-0.75	1	13	1	5.6	0.052	0.97	0.02	0.97	0
MICB	1	MHC class I polypeptide-related sequence B	0	6p21.3	1	NA	1	1	0.097	0.097	0.25	0.25	0.097	NA	0.41	0.35	0.04	62	120	7	58	130	11	-0.34	0.53	1.2	0.78	-0.43	0.97	0.065	0.99	9	0.92	1	NA	NA	0
MIR548Q	1	microRNA 548q	0	10p13	4	0.62	0.66	0.69	0.85	0.27	0.75	0.079	0.27	NA	0.51	0.4	0.00065	NA	NA	NA	NA	NA	NA	NA	NA	NA	0	-0.42	0.98	0.021	1	13	NA	NA	NA	NA	0
MIR6721	1	microRNA 6721	0		1	NA	1	1	0.097	0.097	0.25	0.25	0.097	NA	0.41	0.35	0.04	NA	NA	NA	NA	NA	NA	NA	NA	NA	NA	NA	NA	NA	NA	NA	NA	NA	NA	NA	0
MOK	1	MOK protein kinase	0	14q32	1	0	0.48	0.98	0.26	0.26	0.053	0.053	0.053	NA	0.25	0.6	0.04	72	160	23	78	160	20	0.39	-0.16	-0.75	1.6	-0.51	NA	NA	NA	NA	0.67	0.48	-0.12	0.94	0
MREG	1	melanoregulin	0	2q35	1	NA	1	1	0.097	0.097	0.25	0.25	0.097	NA	0.41	0.35	0.39	28	63	8	23	56	8	-0.69	-0.44	-0.02	0.13	-0.69	0.98	4.4	0.97	0.0031	-0.12	0.97	-1.1	0.3	0
MSANTD3-TMEFF1	1	MSANTD3-TMEFF1 readthrough	0	9q	2	0.94	1	1	0.53	0.52	0.12	0.081	0.12	NA	0.2	0.49	8.9e-12	NA	NA	NA	NA	NA	NA	NA	NA	NA	NA	NA	1	13	1	0.9	NA	NA	NA	NA	0
MSI2	1	musashi RNA-binding protein 2	0	17q22	12	2.43	0.26	0.42	0.95	0.36	0.64	0.038	0.26	NA	0.35	0.19	0.72	57	70	1	69	130	14	0.9	2.7	3.5	7.2	-0.28	1	0.19	1	13	NA	NA	-0.54	0.03	0
MST1R	1	macrophage stimulating 1 receptor	0	3p21.3	3	0.65	0.44	0.44	0.3	0.097	0.15	0.13	0.097	NA	0.24	0.36	0.00074	230	550	34	250	560	40	0.66	0.26	0.93	0.65	-0.48	1	1.7	1	21	0.7	0.24	0.47	0.42	0
MUC15	1	mucin 15, cell surface associated	1	11p14.3	1	NA	1	1	0.097	0.097	0.25	0.25	0.097	NA	0.41	0.35	0.04	45	140	7	45	100	8	-0.03	-1.5	0.2	0.014	-0.4	1.2	0	1.2	0	9999	1	1.7	0.4	0
MUC3A	1	mucin 3A, cell surface associated	1	7q22	2	2.23	0.6	0.59	0.68	0.049	0.86	0.75	0.049	NA	0.16	0.57	2.2e-16	NA	NA	NA	NA	NA	NA	NA	NA	NA	3.6	0.029	NA	NA	NA	NA	NA	NA	NA	NA	0
MYH13	1	myosin, heavy chain 13, skeletal muscle	0	17p13	2	0.94	0.6	0.96	0.52	0.25	0.15	0.083	0.15	NA	0.31	0.61	0.012	290	710	52	310	650	65	0.85	-1.1	1.6	0.018	-0.22	0.99	0.44	1	21	NA	NA	0.9	0.41	0
NACC2	1	NACC family member 2, BEN and BTB (POZ) domain containing	0	9q34.3	5	NA	0.23	0.08	0.54	0.48	0.85	0.85	0.08	NA	0.34	0.19	0.0027	76	84	2	77	140	5	0.06	2.3	1.4	8.2	-0.57	1	14	1	1.7	-0.28	0.62	-0.16	0.54	0
NALCN-AS1	1	NALCN antisense RNA 1	0	13q33.1	1	NA	1	1	0.38	0.38	0.065	0.065	0.065	NA	0.23	0.83	0.04	NA	NA	NA	NA	NA	NA	NA	NA	NA	0.25	-0.48	NA	NA	NA	NA	NA	NA	NA	NA	0
NAT10	1	N-acetyltransferase 10 (GCN5-related)	0	11p13	3	NA	0.23	0.26	0.085	0.057	0.099	0.12	0.057	NA	0.21	0.56	0.38	140	340	28	150	360	45	0.42	0.35	2.5	5.3	-1.1	0.96	0	0.99	0.012	-0.28	0.64	-0.36	0.47	0
NGB	1	neuroglobin	0	14q24.3	1	NA	1	1	0.38	0.38	0.065	0.065	0.065	NA	0.23	0.83	0.42	18	48	4	22	48	5	0.55	0	0.24	0.0061	-0.38	0.97	0	0.99	1.7	0.23	1	-1.1	0.37	0
NHLRC2	1	NHL repeat containing 2	0	10q25.3	1	NA	1	0.5	0.097	0.097	0.25	0.25	0.097	NA	0.41	0.35	0.28	83	200	9	82	190	20	-0.09	-0.25	2.4	5.3	2	1	0.021	1	0	-0.28	0.63	-0.078	0.67	0
NHSL1	1	NHS-like 1	0	6q23.3	4	3.11	0.6	0.66	0.086	0.15	0.069	0.099	0.069	NA	0.31	0.84	NA	NA	NA	NA	NA	NA	NA	NA	NA	NA	2.8	1.4	0.97	0	0.98	0.049	NA	NA	-1.7	0.012	0
NPRL3	1	nitrogen permease regulator-like 3 (S. cerevisiae)	0	16p13.3	2	1.92	0.48	0.62	0.068	0.07	0.14	0.14	0.068	NA	0.79	0.64	0.073	110	170	3	92	180	14	-0.93	0.37	2.9	6.3	-0.91	1	0.0062	1	1.7	-0.089	0.93	-0.56	0.37	0
NXPE1	1	neurexophilin and PC-esterase domain family, member 1	0	11q23.2	1	0	0.48	0.98	0.26	0.26	0.053	0.053	0.053	NA	0.25	0.6	0.045	53	160	12	46	120	8	-0.64	-1.7	-1.6	0.01	-0.16	NA	NA	NA	NA	NA	NA	NA	NA	0
OR4M2	1	olfactory receptor, family 4, subfamily M, member 2	1	15q11.2	2	0.94	1	1	0.027	0.043	0.045	0.068	0.027	0.045	0.29	0.41	0.0067	NA	NA	NA	NA	NA	NA	NA	NA	NA	0.0043	-0.14	NA	NA	NA	NA	NA	NA	NA	NA	0
OR5H14	1	olfactory receptor, family 5, subfamily H, member 14	1	3q12.1	8	0.48	0.44	0.012	0.47	0.44	0.95	0.84	0.012	0.012	0.21	0.3	7.3e-12	49	120	5	33	83	4	-1.8	-1.8	-0.66	0.00043	-0.26	NA	NA	NA	NA	NA	NA	NA	NA	0
OR5L2	1	olfactory receptor, family 5, subfamily L, member 2	1	11q11	3	2.3	0.44	0.55	0.034	0.055	0.039	0.064	0.034	0.064	0.25	0.41	0.00023	53	130	4	40	91	2	-1.2	-1.9	-1	0	-0.56	NA	NA	NA	NA	NA	NA	NA	NA	0
OR9G9	1	olfactory receptor, family 9, subfamily G, member 9	1	11q11	5	NA	NA	0.76	0.036	0.057	0.056	0.086	0.036	NA	0.19	0.26	0.0006	NA	NA	NA	NA	NA	NA	NA	NA	NA	NA	NA	NA	NA	NA	NA	NA	NA	NA	NA	0
PABPC3	1	poly(A) binding protein, cytoplasmic 3	1	13q12-q13	27	0.49	0.46	0.00045	0.2	0.32	0.14	0.19	0.00045	0.00045	0.29	0.27	2.2e-16	78	260	16	95	250	16	1.1	-0.52	-0.09	0.024	-0.15	0.99	10	1	24	NA	NA	NA	NA	0
PADI4	1	peptidyl arginine deiminase, type IV	0	1p36.13	1	NA	1	1	0.38	0.38	0.065	0.065	0.065	NA	0.23	0.83	1	120	260	17	130	250	23	0.77	-0.53	1.3	0.37	-0.16	1	0	1	21	0.67	1	3.2	0.13	0
PARP15	1	poly (ADP-ribose) polymerase family, member 15	0	3q21.1	1	NA	1	1	0.38	0.38	0.065	0.065	0.065	NA	0.23	0.83	0.04	54	150	12	54	120	16	0.03	-1.2	0.9	0.24	-0.31	NA	NA	NA	NA	NA	NA	NA	NA	0
PAX8-AS1	1	PAX8 antisense RNA 1	0	2q13	2	0.94	1	1	0.36	0.38	0.15	0.065	0.15	NA	0.34	0.89	0.04	NA	NA	NA	NA	NA	NA	NA	NA	NA	NA	NA	NA	NA	NA	NA	NA	NA	NA	NA	0
PCNT	1	pericentrin	1	21q22.3	33	NA	NA	0.051	0.14	0.047	0.31	0.19	0.047	NA	0.56	0.016	0.31	670	1400	76	610	1300	110	-1.5	-2	3	7.9	0.12	1	14	1	0.012	NA	NA	-1.2	0.0063	0
PCP2	1	Purkinje cell protein 2	0	19p13.2	2	4.42	0.34	0.39	0.12	0.076	0.35	0.36	0.076	NA	0.24	0.49	0.2	27	59	7	25	56	6	-0.26	-0.23	-0.37	0.61	-0.23	1	1.7	1	0.0031	0	1	9999	0.55	0
PDZD7	1	PDZ domain containing 7	0	10q24.31	5	0.32	0.48	0.97	0.29	0.26	0.05	0.053	0.05	NA	0.3	0.29	0.36	81	210	3	110	230	17	1.6	0.66	3.4	0.07	-0.65	1	8.8	1	13	-1.2	1	0.12	0.88	0
PEPD	1	peptidase D	0	19q13.11	2	NA	0.34	0.5	0.097	0.097	0.25	0.25	0.097	NA	0.41	0.35	5.7e-20	100	220	6	100	210	16	0.18	-0.52	2.6	8	-0.94	0.98	0.19	0.99	0.012	-0.23	0.69	-0.41	0.58	0
PIGO	1	phosphatidylinositol glycan anchor biosynthesis, class O	0	9p13.3	3	0.2	0.17	0.18	0.14	0.11	0.057	0.086	0.057	NA	0.34	0.76	0.0063	190	370	14	150	360	26	-1.8	-0.15	2.4	3	-1.3	0.98	0.065	0.99	0.049	NA	NA	-1.1	0.23	0
PIGQ	1	phosphatidylinositol glycan anchor biosynthesis, class Q	0	16p13.3	2	0.66	0.72	0.87	0.26	0.26	0.053	0.053	0.053	NA	0.074	0.14	3.5e-13	170	310	16	150	300	18	-1.1	-0.3	0.54	5	-1.2	0.98	0.065	1	20	-0.17	0.76	-0.32	0.47	0
POMT1	1	protein-O-mannosyltransferase 1	0	9q34.1	8	NA	NA	1	0.19	0.06	0.25	0.087	0.06	NA	0.5	0.053	0.27	130	250	21	140	280	37	0.78	0.74	2.6	3.5	-0.74	0.98	0.44	0.98	0.0031	-0.15	0.82	-0.3	0.47	0
POMT2	1	protein-O-mannosyltransferase 2	0	14q24	1	NA	1	1	0.38	0.38	0.065	0.065	0.065	NA	0.23	0.83	0.42	110	270	12	110	240	30	-0.42	-0.85	3.3	3.2	-0.75	0.99	0.021	1	5.6	0.064	0.96	-0.4	0.57	0
PPIP5K1	1	diphosphoinositol pentakisphosphate kinase 1	0	15q15.3	2	3.11	0.6	0.65	0.17	0.097	0.35	0.17	0.097	NA	0.45	0.56	0.04	41	100	4	55	130	13	1.1	1.3	2.5	1.3	-0.7	1	2.9	1	5.6	1.1	0.0021	-0.72	0.35	0
PPM1M	1	protein phosphatase, Mg2+/Mn2+ dependent, 1M	0	3p21.2	1	0.59	0.66	0.94	0.28	0.28	0.098	0.098	0.098	NA	0.18	0.34	0.00011	46	70	3	31	74	9	-1.7	0.22	1.9	4.2	-0.83	1	0.19	1	3.1	NA	NA	-0.32	0.32	0
PRG3	1	proteoglycan 3	0	11q12	1	NA	NA	0.74	0.064	0.064	0.34	0.34	0.064	NA	0.74	0.47	9.9e-10	33	86	7	28	67	10	-0.58	-1.1	0.94	0.0038	-0.15	0.99	6.5	1	22	0	1	9999	0.55	0
PRKD1	1	protein kinase D1	0	14q11	4	0.94	0.48	0.98	0.52	0.2	0.16	0.087	0.16	NA	0.61	0.14	0.36	130	260	13	140	320	30	0.62	1.6	3	1	-0.98	1	0	1	0.9	-0.27	0.68	-0.85	0.13	0
PRR7-AS1	1	PRR7 antisense RNA 1	0	5q35.3	1	NA	1	1	0.097	0.097	0.25	0.25	0.097	NA	0.41	0.35	0.04	NA	NA	NA	NA	NA	NA	NA	NA	NA	0.034	-0.65	NA	NA	NA	NA	NA	NA	NA	NA	0
PRSS53	1	protease, serine, 53	0	16p11.2	1	0.66	0.72	0.82	0.94	0.097	0.25	0.25	0.097	NA	0.57	0.37	2.1e-71	85	200	16	81	170	17	-0.27	-1	0.13	0.43	-1	0.98	0.021	1	21	-0.55	1	-0.14	0.62	0
PTPN18	1	protein tyrosine phosphatase, non-receptor type 18 (brain-derived)	0	2q21.1	1	0	0.23	0.45	0.26	0.077	0.053	0.053	0.053	NA	0.25	0.6	0.12	82	160	13	95	190	21	0.85	1.1	1.7	6	-1.1	1	0	1	0.9	0.47	1	0.87	0.46	0
PTPRG-AS1	1	PTPRG antisense RNA 1	0		3	NA	0.23	0.26	0.093	0.07	0.18	0.27	0.07	NA	0.25	0.57	0.04	NA	NA	NA	NA	NA	NA	NA	NA	NA	0.51	-0.76	NA	NA	NA	NA	NA	NA	NA	NA	0
RAD51B	1	RAD51 paralog B	0	14q23-q24.2	3	1.43	0.6	0.91	0.44	0.31	0.4	0.071	0.31	NA	0.32	0.046	0.72	52	99	14	43	100	15	-0.89	0.25	0.14	0.11	-0.89	1	0.19	1	17	NA	NA	-0.75	0.79	0
RALGPS2	1	Ral GEF with PH domain and SH3 binding motif 2	0	1q25.2	4	0.45	0.6	0.5	0.62	0.38	0.15	0.065	0.15	NA	0.3	0.76	0.095	71	120	5	77	170	30	0.43	1.7	4.5	1.2	-0.64	1	1.7	1	0.15	0.05	0.98	-0.5	0.075	0
RASGRP4	1	RAS guanyl releasing protein 4	0	19q13.1	1	0	0.48	0.98	0.26	0.26	0.053	0.053	0.053	NA	0.25	0.6	0.36	110	190	7	98	220	24	-0.73	0.89	3.5	0.48	-0.2	1	14	1	17	0.32	1	0.25	0.55	0
RBBP8	1	retinoblastoma binding protein 8	0	18q11.2	1	0	0.48	0.98	0.26	0.26	0.053	0.053	0.053	NA	0.25	0.6	0.3	120	310	13	98	260	34	-1.1	-1.6	3.6	1.2	-1	1	1.7	0.98	0.15	0.3	0.56	0.5	0.44	0
RBP4	1	retinol binding protein 4, plasma	0	10q23.33	2	NA	0.48	0.5	0.19	0.097	0.47	0.25	0.097	NA	0.41	0.19	0.04	41	62	2	54	97	11	1.1	1.8	2.7	0.84	-0.2	0.95	0.065	0.97	0.012	-0.71	1	-1.5	0.14	0
RHOBTB3	1	Rho-related BTB domain containing 3	0	5q15	1	NA	1	1	0.097	0.097	0.25	0.25	0.097	NA	0.41	0.35	0.04	91	160	9	98	210	21	0.44	1.6	2.6	8.3	-0.54	1	0.9	1	24	0.14	0.87	-0.64	0.16	0
RHOT1	1	ras homolog family member T1	0	17q11.2	3	1.96	1	1	0.46	0.38	0.24	0.065	0.24	NA	0.23	0.32	NA	69	140	6	82	200	36	0.86	2.4	5	6.1	-0.72	1	13	1	1.7	-0.035	0.97	-0.57	0.17	0
RIC8B	1	RIC8 guanine nucleotide exchange factor B	0	12q23.3	1	NA	1	1	0.38	0.38	0.065	0.065	0.065	NA	0.23	0.83	0.2	60	110	0	69	160	17	0.66	2.1	4.1	3.1	-0.35	1	11	1	3.1	-0.17	0.86	-1.2	0.19	0
RIN1	1	Ras and Rab interactor 1	0	11q13.2	5	0.41	0.17	0.083	0.13	0.22	0.22	0.29	0.083	NA	0.34	0.3	1.1e-13	150	270	9	120	270	18	-1.2	0.07	2.2	1.2	-1	0.98	0.19	1	21	0.71	0.14	-0.00073	1	0
RNF2	1	ring finger protein 2	0	1q25.3	1	NA	1	1	0.097	0.097	0.25	0.25	0.097	NA	0.41	0.35	0.72	27	48	1	38	100	13	1.1	2.6	3.3	1.6	-1.5	0.99	10	1	1.7	0.0063	0.99	0.066	0.77	0
RUNX1	1	runt-related transcription factor 1	0	21q22.3	2	0.94	1	1	0.59	0.38	0.18	0.065	0.18	NA	0.23	0.49	0.04	62	130	3	110	200	14	2.8	2.5	2.9	0.78	-0.68	0.99	6.5	0.99	0.4	0.34	0.73	1.2	0.1	0
SAMD7	1	sterile alpha motif domain containing 7	0	3q26.2	1	0	0.48	0.98	0.26	0.26	0.053	0.053	0.053	NA	0.25	0.6	0.04	61	140	10	57	140	14	-0.37	-0.22	1.2	0.0012	-0.4	NA	NA	NA	NA	0	1	NA	NA	0
SBSN	1	suprabasin	0	19q13.13	2	0	0.23	0.45	0.15	0.077	0.094	0.062	0.077	NA	0.25	0.6	0.2	100	160	4	95	180	10	-0.3	0.72	1.9	0.37	-0.28	1	1.7	1	0	0.19	0.89	0.33	0.66	0
SCAF11	1	SR-related CTD-associated factor 11	0	12q12	1	NA	1	1	0.097	0.097	0.25	0.25	0.097	NA	0.41	0.35	0.41	160	470	4	150	400	40	-0.77	-1.7	5.7	4.6	-0.45	1	13	1	17	-0.31	0.45	-0.4	0.094	0
SDPR	1	serum deprivation response	0	2q32-q33	1	NA	1	1	0.38	0.38	0.065	0.065	0.065	NA	0.23	0.83	0.59	81	150	6	88	180	9	0.48	0.86	1	25	0.49	1	14	1	23	0.43	0.22	-0.87	0.29	0
SECISBP2L	1	SECIS binding protein 2-like	0	15q21.1	1	NA	1	1	0.38	0.38	0.065	0.065	0.065	NA	0.23	0.83	0.2	110	280	9	110	290	35	-0.09	0.44	4.4	5.3	-0.79	0.99	8.8	1	3.1	-0.91	0.0021	-0.11	0.54	0
SERPINC1	1	serpin peptidase inhibitor, clade C (antithrombin), member 1	0	1q25.1	1	NA	1	1	0.38	0.38	0.065	0.065	0.065	NA	0.23	0.83	0.72	64	130	0	66	160	15	0.15	1.2	3.8	0.07	-0.14	1	14	0.99	9	9999	1	-0.78	0.84	0
SFTPA1	1	surfactant protein A1	0	10q22.3	2	0.59	0.66	0.94	0.063	0.092	0.27	0.35	0.063	NA	0.37	0.3	0.037	24	78	6	41	88	9	1.6	0.51	0.87	0.62	-0.14	NA	NA	NA	NA	0	1	NA	NA	0
SGSM2	1	small G protein signaling modulator 2	0	17p13.3	5	0.51	0.72	1	0.47	0.22	0.19	0.046	0.19	NA	0.14	0.16	2.3e-15	240	450	18	210	440	36	-1.2	-0.42	3	10	-1.1	1	8.8	1	0.9	-0.21	0.67	0.26	0.54	0
SH2B3	1	SH2B adaptor protein 3	0	12q24	4	0.27	0.22	0.055	0.63	0.69	0.2	0.29	0.055	NA	0.31	0.19	NA	71	210	6	110	230	14	2.3	0.56	2.1	10	0.75	0.96	0	0.99	0.4	0.12	0.85	-0.49	0.13	0
SIGLEC10	1	sialic acid binding Ig-like lectin 10	0	19q13.3	3	3.11	0.6	0.4	0.11	0.083	0.38	0.44	0.083	NA	0.48	0.44	0.0016	120	230	13	130	260	25	0.46	0.84	2.4	0.72	-0.39	NA	NA	NA	NA	0.008	1	NA	NA	0
SLC18A1	1	solute carrier family 18 (vesicular monoamine transporter), member 1	0	8p21.3	1	NA	1	1	0.097	0.097	0.25	0.25	0.097	NA	0.41	0.35	0.2	100	290	20	73	170	18	-2.3	-4.6	-0.46	0.015	-0.34	1.1	0	1	0.9	0.36	1	-0.12	0.95	0
SLC29A3	1	solute carrier family 29 (equilibrative nucleoside transporter), member 3	0	10q22.1	2	NA	0.48	0.4	0.44	0.45	0.08	0.082	0.08	NA	0.16	0.075	0.51	120	210	11	91	180	10	-1.7	-1	-0.35	0.67	-1.3	1	0	1	3.1	0.28	0.65	0.042	0.91	0
SLC4A10	1	solute carrier family 4, sodium bicarbonate transporter, member 10	0	2q24.2	2	NA	0.48	0.5	0.62	0.4	0.071	0.03	0.071	NA	0.12	0.49	0.58	130	200	12	120	290	38	-0.88	2.5	4.2	0.01	-0.48	1	8.8	1	13	-3.9	1	-1.4	0.77	0
SLC8A2	1	solute carrier family 8 (sodium/calcium exchanger), member 2	0	19q13.3	2	NA	0.48	0.5	0.62	0.47	0.071	0.03	0.071	NA	0.12	0.49	0.26	NA	NA	NA	NA	NA	NA	NA	NA	NA	0.052	-0.41	1	0.0062	1	5.6	9999	1	0.42	0.44	0
SLK	1	STE20-like kinase	0	10q24.33	1	NA	1	1	0.38	0.38	0.065	0.065	0.065	NA	0.23	0.83	0.38	140	280	10	130	360	45	-0.13	1.9	5.1	8.9	-0.63	0.99	11	1	3.1	-0.21	0.71	0.037	0.87	0
SMOC2	1	SPARC related modular calcium binding 2	0	6q27	1	NA	1	1	0.38	0.38	0.065	0.065	0.065	NA	0.23	0.83	0.04	88	180	6	92	180	16	0.25	-0.16	2.5	10	-0.39	1	0.021	1	0.012	-0.53	0.49	0.41	0.71	0
SPAST	1	spastin	0	2p24-p21	1	0	0.48	0.98	0.26	0.26	0.053	0.053	0.053	NA	0.25	0.6	0.2	89	160	2	93	210	26	0.26	1.6	4.6	1.5	-1.6	1	0.19	1	0.4	-0.29	0.59	-0.56	0.1	0
SPATA16	1	spermatogenesis associated 16	0	3q26.31	1	4.09	0.08	0.11	0.088	0.088	0.095	0.095	0.08	NA	0.045	0.35	NA	67	170	12	60	170	19	-0.54	-0.31	1.6	0.0019	-0.14	1	0.065	1	0.012	NA	NA	NA	NA	0
SPATA31C1	1	SPATA31 subfamily C, member 1	0	9q22	3	1.14	0.71	0.79	0.73	0.45	0.82	0.063	0.45	NA	0.81	0.26	1e-08	NA	NA	NA	NA	NA	NA	NA	NA	NA	0.00077	-0.15	NA	NA	NA	NA	NA	NA	NA	NA	0
SSPO	1	SCO-spondin	1	7q36.1	21	0.49	0.46	0.32	0.3	0.016	0.74	0.41	0.016	0.016	0.21	0.2	4.6e-12	NA	NA	NA	NA	NA	NA	NA	NA	NA	0.07	-0.73	1	14	1	17	0.92	1	-0.63	0.6	0
STRN3	1	striatin, calmodulin binding protein 3	0	14q13-q21	1	0	0.48	0.98	0.26	0.26	0.053	0.053	0.053	NA	0.25	0.6	0.2	92	230	6	110	230	27	0.88	0.2	4	3.7	-0.3	1	1.7	1	0.012	0.077	0.93	-0.33	0.33	0
STX2	1	syntaxin 2	0	12q24.33	1	NA	1	1	0.097	0.097	0.25	0.25	0.097	NA	0.41	0.35	0.72	35	100	8	41	100	16	0.59	-0.06	1.9	5.3	-0.98	0.99	0.9	0.99	0	0.048	0.97	0.05	0.86	0
SWAP70	1	SWAP switching B-cell complex 70kDa subunit	0	11p15	2	NA	0.1	0.14	0.12	0.067	0.51	0.38	0.067	NA	0.52	0.28	0.2	67	140	5	65	170	22	-0.15	1.3	3.5	5.6	-0.76	1	0.065	1	13	-0.22	0.72	-0.24	0.54	0
SYT2	1	synaptotagmin II	0	1q32.1	2	0	0.1	0.22	0.12	0.057	0.57	0.39	0.057	NA	0.41	0.43	0.04	66	99	1	75	150	11	0.62	2	3	0.48	-0.29	1	0.021	1	13	0	1	0.031	0.99	0
TAL1	1	T-cell acute lymphocytic leukemia 1	0	1p32	1	NA	1	1	0.097	0.097	0.25	0.25	0.097	NA	0.41	0.35	0.43	51	90	0	82	150	5	2.1	2.4	2.3	1.8	-0.13	1	0.021	1	0.0031	0.97	1	-0.71	0.33	0
TCEB3CL2	1	transcription elongation factor B polypeptide 3C-like 2	0	18q21.1	3	NA	0.1	0.077	0.7	0.46	0.12	0.1	0.077	NA	0.051	0.18	0.04	NA	NA	NA	NA	NA	NA	NA	NA	NA	0.0011	-0.39	NA	NA	NA	NA	NA	NA	NA	NA	0
TEX14	1	testis expressed 14	0	17q22	1	NA	1	1	0.38	0.38	0.065	0.065	0.065	NA	0.23	0.83	0.21	200	540	43	210	460	58	0.27	-2	2	0.075	-0.2	0.97	0	0.99	1.7	NA	NA	0.7	0.4	0
THUMPD2	1	THUMP domain containing 2	0	2p22.1	1	NA	1	1	0.38	0.38	0.065	0.065	0.065	NA	0.23	0.83	0.2	62	180	13	54	130	15	-0.65	-2.3	0.49	2.6	-1.3	0.97	0	0.99	9	0.069	0.97	-0.5	0.64	0
TJP3	1	tight junction protein 3	0	19p13.3	5	NA	0.23	0.08	0.17	0.14	0.29	0.29	0.08	NA	0.37	0.63	0.083	210	470	34	210	440	38	-0.33	-0.55	0.59	0.015	-0.52	1	0	1	21	-2.5	1	1.9	0.41	0
TMC3	1	transmembrane channel-like 3	0	15q25.1	1	NA	1	1	0.38	0.38	0.065	0.065	0.065	NA	0.23	0.83	0.045	160	360	29	160	350	39	-0.16	-0.16	1.6	0.015	-0.99	NA	NA	NA	NA	0	1	-0.24	0.78	0
TMEM51	1	transmembrane protein 51	0	1p36.21	1	0.59	0.66	0.94	0.48	0.48	0.083	0.083	0.083	NA	0.41	0.33	0.00023	49	99	0	60	100	6	0.89	0.09	2.5	1.7	-0.94	0.99	8.8	1	17	0.66	0.02	-0.34	0.72	0
TMEM95	1	transmembrane protein 95	0	17p13.1	1	0	0.1	0.21	0.081	0.081	0.16	0.16	0.081	NA	0.41	0.45	0.0033	24	76	6	29	60	11	0.56	-0.97	1.4	0.002	-0.14	NA	NA	NA	NA	0	1	NA	NA	0
TMPRSS11A	1	transmembrane protease, serine 11A	0	4q13.2	1	NA	1	1	0.097	0.097	0.25	0.25	0.097	NA	0.41	0.35	0.2	58	140	18	53	130	22	-0.39	-0.48	0.92	0.004	-0.28	1	1.7	1	0	NA	NA	9999	0.55	0
TOPORS	1	topoisomerase I binding, arginine/serine-rich, E3 ubiquitin protein ligase	0	9p21	2	3.11	0.6	0.65	0.075	0.12	0.054	0.049	0.054	NA	0.59	0.6	0.76	140	290	4	130	340	29	-0.67	1.4	4.6	2.7	-1.4	1	14	0.99	17	-0.072	0.93	-0.076	0.79	0
TRAF2	1	TNF receptor-associated factor 2	0	9q34	1	NA	1	1	0.097	0.097	0.25	0.25	0.097	NA	0.41	0.35	0.2	130	160	0	120	220	16	-0.87	1.9	4	2.4	-1.1	0.98	0.021	0.99	9	0.14	0.82	0.0074	0.99	0
TRAPPC12	1	trafficking protein particle complex 12	0	2p25.3	10	1.07	1	0.59	0.72	0.54	0.5	0.098	0.5	NA	0.16	0.25	0.36	130	290	16	190	320	20	2.6	0.77	0.91	7	-0.41	0.96	0	0.99	0.4	NA	NA	-0.37	0.25	0
TRAPPC6A	1	trafficking protein particle complex 6A	0	19q13.32	1	NA	1	1	0.38	0.38	0.065	0.065	0.065	NA	0.23	0.83	0.2	30	76	5	37	67	6	0.74	-0.51	0.29	6	-1.1	1	1.7	1	0.0031	-0.36	0.48	-0.24	0.83	0
TRIM35	1	tripartite motif containing 35	0	8p21.2	2	NA	0.48	0.5	0.23	0.2	0.2	0.099	0.2	NA	0.34	0.59	0.12	110	180	7	110	240	14	-0.32	1.8	1.8	2.5	-0.8	0.99	1.7	0.99	0	-0.07	0.93	-0.053	0.81	0
TRPV6	1	transient receptor potential cation channel, subfamily V, member 6	0	7q34	1	NA	0.48	0.5	0.38	0.38	0.065	0.065	0.065	NA	0.23	0.83	0.39	120	250	10	120	290	28	-0.3	1	3.4	0.026	-0.4	0.98	0.021	1	21	0	1	9999	0.55	0
TUBGCP2	1	tubulin, gamma complex associated protein 2	0	10q26.3	5	4.67	0.12	0.077	0.37	0.14	0.41	0.15	0.077	NA	0.39	0.56	0.57	210	310	12	200	360	28	-0.55	1.2	3	11	-1.3	1	14	0.99	9	-0.021	0.98	-0.7	0.4	0
URB1	1	URB1 ribosome biogenesis 1 homolog (S. cerevisiae)	0	21q22.11	4	1.48	0.22	0.35	0.15	0.05	0.13	0.085	0.05	NA	0.41	0.31	4.8e-06	NA	NA	NA	NA	NA	NA	NA	NA	NA	3.8	-0.42	1	12	1	5.6	-0.56	0.15	-0.051	0.82	0
USP17L2	1	ubiquitin specific peptidase 17-like family member 2	0	8p23.1	7	0.59	0.66	0.15	0.19	0.078	0.64	0.35	0.078	NA	0.23	0.32	0.00087	55	120	4	75	160	8	1.4	1.2	1.4	0.0046	-1	0.99	2.9	1	20	NA	NA	NA	NA	0
USP20	1	ubiquitin specific peptidase 20	0	9q34.11	1	NA	1	1	0.097	0.097	0.25	0.25	0.097	NA	0.41	0.35	0.21	190	340	12	210	400	37	1.1	1.4	4.1	4.2	-1.6	0.98	0.44	1	3.1	0.43	0.21	0.036	0.94	0
WFDC3	1	WAP four-disulfide core domain 3	0	20q13.12	1	NA	1	1	0.097	0.097	0.25	0.25	0.097	NA	0.41	0.35	0.04	36	86	4	34	78	9	-0.21	-0.45	1.6	0.12	-0.22	1	0.19	1	0.9	0	1	0.06	0.98	0
XYLT1	1	xylosyltransferase I	0	16p12.3	3	0.15	0.085	0.18	0.25	0.069	0.65	0.23	0.069	NA	0.79	0.28	0.25	180	340	3	170	360	26	-0.46	0.59	4.4	0.45	-1.5	1	8.8	0.99	1.7	NA	NA	1.7	0.35	0
ZBTB11-AS1	1	ZBTB11 antisense RNA 1	0	3q12.3	1	NA	1	1	0.38	0.38	0.065	0.065	0.065	NA	0.23	0.83	0.04	NA	NA	NA	NA	NA	NA	NA	NA	NA	NA	NA	NA	NA	NA	NA	NA	NA	NA	NA	0
ZFP30	1	ZFP30 zinc finger protein	0	19q13.12	1	0	0.48	0.98	0.26	0.26	0.053	0.053	0.053	NA	0.25	0.6	0.49	62	160	13	51	140	17	-0.93	-0.55	0.98	0.61	-1.1	1	2.9	1	0	NA	NA	-2	0.4	0
ZKSCAN8	1	zinc finger with KRAB and SCAN domains 8	0	6p21.3	1	NA	1	1	0.38	0.38	0.065	0.065	0.065	NA	0.23	0.83	0.2	69	150	9	64	170	19	-0.39	0.85	2.2	3.6	-1.2	1	0	1	0.9	NA	NA	-0.61	0.077	0
ZNF141	1	zinc finger protein 141	0	4p16.3	1	0.94	1	1	0.17	0.17	0.095	0.095	0.095	NA	0.23	0.24	3.7e-07	42	150	3	47	130	10	0.46	-0.79	2.2	0.96	-1	1	0.021	1	24	NA	NA	NA	NA	0
ZNF321P	1	zinc finger protein 321, pseudogene	1	19q13.41	2	0.94	1	1	0.046	0.071	0.052	0.077	0.046	NA	0.29	0.45	0.0067	33	91	2	25	69	6	-0.96	-1.3	1.7	NA	NA	0.99	2.9	0.99	0.4	NA	NA	NA	NA	0
ZNF575	1	zinc finger protein 575	0	19q13.31	1	3.11	0.6	0.64	0.13	0.13	0.059	0.059	0.059	NA	0.79	0.57	0.00077	38	86	1	62	120	5	1.9	1.4	1.9	0.56	-1.4	NA	NA	NA	NA	NA	NA	NA	NA	0
AADAC	0	arylacetamide deacetylase	0	3q25.1	1	NA	1	1	0.097	0.097	0.25	0.25	0.097	NA	0.41	0.35	0.72	58	130	7	50	120	10	-0.68	-0.52	0.95	0.033	-0.22	0.99	2.9	0.98	0.15	0	1	-0.85	0.83	0
AADACL2-AS1	0	AADACL2 antisense RNA 1	0		1	NA	1	1	0.097	0.097	0.25	0.25	0.097	NA	0.41	0.35	0.61	NA	NA	NA	NA	NA	NA	NA	NA	NA	NA	NA	NA	NA	NA	NA	NA	NA	NA	NA	0
ABCA13	0	ATP-binding cassette, sub-family A (ABC1), member 13	1	7p12.3	5	3.11	0.6	0.4	0.02	0.033	0.044	0.069	0.02	0.033	0.39	0.38	0.52	670	1700	120	550	1300	120	-3	-5	-0.08	0.011	-0.45	NA	NA	NA	NA	9999	1	9999	0.4	0
ABHD3	0	abhydrolase domain containing 3	0	18q11.2	1	4.42	0.34	0.37	0.22	0.22	0.055	0.055	0.055	NA	0.33	0.32	0.72	49	120	11	58	130	15	0.73	0.17	1	2.4	-1.1	1	8.8	1	24	0.49	1	-0.14	0.72	0
AKR1B15	0	aldo-keto reductase family 1, member B15	0	7q33	1	NA	1	1	0.38	0.38	0.065	0.065	0.065	NA	0.23	0.83	0.72	43	110	18	43	93	11	0.02	-1	-2	0.0076	-0.48	NA	NA	NA	NA	NA	NA	NA	NA	0
ANGPTL1	0	angiopoietin-like 1	0	1q25.2	1	NA	1	1	0.38	0.38	0.065	0.065	0.065	NA	0.23	0.83	0.2	66	160	12	57	140	12	-0.76	-0.68	-0.05	3.4	-0.59	1	1.7	1	0.15	0.39	1	-0.38	0.75	0
ANKRD20A3	0	ankyrin repeat domain 20 family, member A3	1	9p12	25	NA	NA	0.94	0.28	0.4	0.33	0.057	0.28	NA	0.49	0.0071	2.6e-25	NA	NA	NA	NA	NA	NA	NA	NA	NA	0.026	-0.47	NA	NA	NA	NA	NA	NA	NA	NA	0
AQP9	0	aquaporin 9	0	15q	1	NA	1	1	0.097	0.097	0.25	0.25	0.097	NA	0.41	0.35	0.2	51	140	2	41	94	10	-0.98	-2.1	2.4	0.92	-0.19	0.97	0.44	0.97	0.012	9999	1	0.12	0.97	0
ARHGAP40	0	Rho GTPase activating protein 40	0	20q11.23	3	3.11	0.6	0.65	0.61	0.28	0.09	0.014	0.09	0.014	0.16	0.43	NA	NA	NA	NA	NA	NA	NA	NA	NA	NA	0.011	-0.39	NA	NA	NA	NA	NA	NA	-1.5	0.76	0
ASCL4	0	achaete-scute family bHLH transcription factor 4	0	12q23.3	1	0	0.48	0.98	0.26	0.26	0.053	0.053	0.053	NA	0.25	0.6	0.2	37	78	1	53	100	3	1.4	1.3	1.2	0.0025	-0.72	NA	NA	NA	NA	NA	NA	NA	NA	0
ASZ1	0	ankyrin repeat, SAM and basic leucine zipper domain containing 1	0	7q31.2	1	NA	1	1	0.38	0.38	0.065	0.065	0.065	NA	0.23	0.83	0.72	53	170	12	63	140	19	0.76	-1.1	1.6	0.0012	-0.14	NA	NA	NA	NA	0	1	9999	0.55	0
C10orf11	0	chromosome 10 open reading frame 11	0	10q22.3	13	0	0.48	0.42	0.75	0.21	0.35	0.041	0.21	NA	0.056	0.097	NA	NA	NA	NA	NA	NA	NA	NA	NA	NA	NA	NA	NA	NA	NA	NA	NA	NA	NA	NA	0
C10orf128	0	chromosome 10 open reading frame 128	0	10q11.23	1	NA	1	1	0.38	0.38	0.065	0.065	0.065	NA	0.23	0.83	NA	NA	NA	NA	NA	NA	NA	NA	NA	NA	NA	NA	NA	NA	NA	NA	NA	NA	NA	NA	0
C15orf27	0	chromosome 15 open reading frame 27	0	15q24.2	1	NA	1	1	0.097	0.097	0.25	0.1	0.097	NA	0.41	0.35	0.32	NA	NA	NA	NA	NA	NA	NA	NA	NA	NA	NA	NA	NA	NA	NA	NA	NA	NA	NA	0
C17orf78	0	chromosome 17 open reading frame 78	0	17q12	2	NA	1	0.5	0.097	0.097	0.25	0.25	0.097	NA	0.41	0.35	0.2	NA	NA	NA	NA	NA	NA	NA	NA	NA	NA	NA	NA	NA	NA	NA	NA	NA	NA	NA	0
C1orf228	0	chromosome 1 open reading frame 228	0	1p34.1	2	0.15	0.085	0.092	0.35	0.27	1	1	0.085	NA	0.36	0.15	NA	NA	NA	NA	NA	NA	NA	NA	NA	NA	NA	NA	NA	NA	NA	NA	NA	NA	NA	NA	0
C1orf85	0		0		1	0	0.48	0.98	0.26	0.26	0.053	0.053	0.053	NA	0.25	0.6	0.2	NA	NA	NA	NA	NA	NA	NA	NA	NA	NA	NA	NA	NA	NA	NA	NA	NA	NA	NA	0
C21orf59	0	chromosome 21 open reading frame 59	0	21q22.1	1	NA	1	1	0.38	0.38	0.065	0.065	0.065	NA	0.23	0.83	0.2	NA	NA	NA	NA	NA	NA	NA	NA	NA	NA	NA	NA	NA	NA	NA	NA	NA	NA	NA	0
C2orf16	0	chromosome 2 open reading frame 16	0	2p23.3	3	0	0.1	0.22	0.25	0.09	0.79	0.53	0.09	NA	0.41	0.54	0.16	NA	NA	NA	NA	NA	NA	NA	NA	NA	NA	NA	NA	NA	NA	NA	NA	NA	NA	NA	0
C2orf61	0	chromosome 2 open reading frame 61	0	2p21	2	0	0.23	0.45	0.23	0.12	0.092	0.06	0.092	NA	0.25	0.22	0.088	NA	NA	NA	NA	NA	NA	NA	NA	NA	NA	NA	NA	NA	NA	NA	NA	NA	NA	NA	0
CALHM1	0	calcium homeostasis modulator 1	0	10q24.33	1	NA	1	1	0.38	0.38	0.065	0.065	0.065	NA	0.23	0.83	0.28	89	170	6	88	170	6	-0.05	-0.05	-0.09	0.0085	-0.48	NA	NA	NA	NA	0	1	NA	NA	0
CAND2	0	cullin-associated and neddylation-dissociated 2 (putative)	0	3p25.2	4	0.94	0.6	0.96	0.052	0.092	0.098	0.16	0.052	NA	0.32	0.054	0.16	220	410	17	220	450	25	-0.18	0.91	1.7	9	1.1	1	4.4	1	9	0.043	0.97	-0.64	0.09	0
CCR6	0	chemokine (C-C motif) receptor 6	0	6q27	1	NA	1	1	0.097	0.097	0.25	0.25	0.097	NA	0.41	0.35	0.36	73	84	3	64	130	8	-0.72	2	1.7	0.021	-0.33	1	0.19	1	17	9999	1	0.12	0.97	0
CEACAM7	0	carcinoembryonic antigen-related cell adhesion molecule 7	0	19q13.2	1	NA	1	1	0.38	0.38	0.065	0.065	0.065	NA	0.23	0.83	0.16	43	120	9	45	90	8	0.17	-1.7	-0.19	0.0087	-0.17	1	14	0.99	5.6	NA	NA	NA	NA	0
CEP55	0	centrosomal protein 55kDa	0	10q23.33	1	NA	1	1	0.097	0.097	0.25	0.25	0.097	NA	0.41	0.35	0.2	56	140	14	57	130	21	0.05	-0.12	1.5	0.18	-0.32	0.98	0.44	0.99	3.1	0.69	0.2	1.1	0.25	0
CLCNKB	0	chloride channel, voltage-sensitive Kb	0	1p36	1	NA	NA	NA	0.087	0.087	0.52	0.52	0.087	NA	0.18	0.68	0.54	130	240	21	130	270	28	0.07	0.67	1.3	0.72	-0.14	0.99	4.4	0.99	3.1	0.63	1	-2.7	0.14	0
CNPY1	0	canopy FGF signaling regulator 1	0	7q36.3	2	NA	0.48	0.5	0.17	0.1	0.078	0.046	0.078	NA	0.34	0.69	NA	9	32	3	14	28	3	0.82	-0.4	0.17	0.0036	-0.21	NA	NA	NA	NA	NA	NA	NA	NA	0
CPED1	0	cadherin-like and PC-esterase domain containing 1	0	7q31.31	2	0.94	1	1	0.53	0.52	0.12	0.081	0.12	NA	0.2	0.49	0.087	150	350	30	130	300	39	-1.1	-1.5	1.4	2.2	-0.35	0.99	10	0.97	0.15	NA	NA	-0.16	0.36	0
CPSF2	0	cleavage and polyadenylation specific factor 2, 100kDa	0	14q31.1	1	NA	1	1	0.097	0.097	0.25	0.25	0.097	NA	0.41	0.35	0.72	91	140	11	86	230	24	-0.3	2.7	2.7	5	-0.93	0.99	6.5	1	21	-0.15	0.8	-0.45	0.17	0
CX3CR1	0	chemokine (C-X3-C motif) receptor 1	0	3p21.3	1	2.83	0.4	0.32	0.4	0.4	0.08	0.08	0.08	NA	0.6	0.24	0.59	65	110	2	61	130	5	-0.29	0.63	1.3	0.22	-0.52	1	4.4	1	0.012	0	1	2.1	0.065	0
CYTIP	0	cytohesin 1 interacting protein	0	2q11.2	1	NA	1	1	0.097	0.097	0.25	0.25	0.097	NA	0.41	0.35	NA	52	120	5	53	120	15	0.09	-0.03	2.6	0.49	-0.29	0.98	6.5	1	21	1.5	0.016	2.7	0.11	0
DBX2	0	developing brain homeobox 2	0	12q12	3	0	0.1	0.22	0.22	0.073	0.81	0.55	0.073	NA	0.41	0.32	0.19	50	98	10	48	96	8	-0.19	-0.09	-0.86	0.025	-0.62	NA	NA	NA	NA	NA	NA	NA	NA	0
DEFB135	0	defensin, beta 135	0	8p23.1	1	NA	1	1	0.097	0.097	0.25	0.25	0.097	NA	0.41	0.35	0.2	16	43	7	11	29	3	-0.83	-1.3	-2	0.00066	-0.36	NA	NA	NA	NA	NA	NA	NA	NA	0
DNAH11	0	dynein, axonemal, heavy chain 11	1	7p21	24	NA	NA	0.38	0.062	0.099	0.17	0.22	0.062	NA	0.24	0.67	0.38	NA	NA	NA	NA	NA	NA	NA	NA	NA	0.036	-0.57	0.93	0	0.95	0	NA	NA	2.2	0.46	0
DNAJC9-AS1	0	DNAJC9 antisense RNA 1	0	10q22.2	3	1.96	0.48	0.5	0.11	0.076	0.07	0.035	0.07	NA	0.28	0.41	0.45	NA	NA	NA	NA	NA	NA	NA	NA	NA	3.3	0.35	NA	NA	NA	NA	NA	NA	NA	NA	0
DRC1	0	dynein regulatory complex subunit 1	0	2p23.3	1	NA	1	1	0.097	0.097	0.25	0.25	0.097	NA	0.41	0.35	0.49	110	280	20	110	240	29	-0.37	-1.3	1.7	0.042	-0.31	0.99	0.44	0.99	0.012	-0.9	1	-0.75	0.84	0
DSG1-AS1	0	DSG1 antisense RNA 1	0	18q12.1	1	NA	1	1	0.38	0.38	0.065	0.065	0.065	NA	0.23	0.83	0.72	NA	NA	NA	NA	NA	NA	NA	NA	NA	NA	NA	NA	NA	NA	NA	NA	NA	NA	NA	0
EIF5AL1	0	eukaryotic translation initiation factor 5A-like 1	0	10q22.3	1	NA	1	1	0.097	0.097	0.25	0.25	0.097	NA	0.41	0.35	NA	NA	NA	NA	NA	NA	NA	NA	NA	NA	4.1	-0.25	NA	NA	NA	NA	NA	NA	NA	NA	0
ERCC6-PGBD3	0	ERCC6-PGBD3 readthrough	0	10q11	2	0.9	0.73	0.86	0.84	0.098	0.44	0.25	0.098	NA	0.26	0.31	0.084	160	340	14	140	350	28	-0.84	0.44	2.6	NA	NA	NA	NA	NA	NA	NA	NA	NA	NA	0
ETNK2	0	ethanolamine kinase 2	0	1q32.1	1	NA	1	1	0.38	0.38	0.065	0.065	0.065	NA	0.23	0.83	NA	60	84	5	47	96	10	-1.2	0.59	1.6	1.1	-0.51	1	0.9	0.99	0.4	0.27	1	-0.83	0.088	0
EXD1	0	exonuclease 3'-5' domain containing 1	0	15q15.1	1	NA	1	1	0.38	0.38	0.065	0.065	0.065	NA	0.23	0.83	0.49	72	180	19	59	140	18	-1	-1.6	-0.24	0.0014	-0.15	NA	NA	NA	NA	-0.44	1	-0.32	0.79	0
FAM212A	0	family with sequence similarity 212, member A	0	3p21.31	1	0	0.48	0.98	0.26	0.26	0.053	0.053	0.053	NA	0.25	0.6	0.2	41	89	5	37	120	5	-0.41	1.3	0.17	1.4	-0.71	0.98	0.021	0.99	0.15	0.044	0.98	-0.2	0.53	0
GATC	0	glutamyl-tRNA(Gln) amidotransferase, subunit C	0	12q24.31	1	0	0.48	0.98	0.26	0.26	0.053	0.053	0.053	NA	0.25	0.6	NA	26	52	6	36	75	6	1	1.3	-0.19	0.35	-1.5	0.99	0.9	0.99	0.012	-0.27	0.56	-0.47	0.3	0
GBX2	0	gastrulation brain homeobox 2	0	2q37.2	1	0	0.48	0.98	0.26	0.26	0.053	0.053	0.053	NA	0.25	0.6	NA	46	94	1	110	170	6	3.6	2.9	2.1	0.039	-0.32	0.98	1.7	1	9	1.2	1	-0.12	0.75	0
GLIPR1L2	0	GLI pathogenesis-related 1 like 2	0	12q21.2	1	NA	1	1	0.38	0.38	0.065	0.065	0.065	NA	0.23	0.83	0.2	37	110	5	38	88	8	0.14	-1	1.2	0.35	-0.29	NA	NA	NA	NA	NA	NA	NA	NA	0
GNG12-AS1	0	GNG12 antisense RNA 1	0	1p31.3	1	NA	1	1	0.097	0.097	0.25	0.25	0.097	NA	0.41	0.35	0.5	NA	NA	NA	NA	NA	NA	NA	NA	NA	0.18	-0.74	NA	NA	NA	NA	NA	NA	NA	NA	0
GP1BA	0	glycoprotein Ib (platelet), alpha polypeptide	0	17p13.2	1	NA	1	1	0.097	0.097	0.25	0.25	0.097	NA	0.41	0.35	0.2	120	240	4	110	230	8	-0.37	-0.52	1.3	0.25	-0.59	1	12	1	21	0	1	0.19	0.68	0
GPR78	0	G protein-coupled receptor 78	0	4p16.1	1	NA	1	1	0.38	0.38	0.065	0.065	0.065	NA	0.23	0.83	0.2	110	220	7	100	180	6	-0.47	-1.4	-0.37	0.00054	-0.24	NA	NA	NA	NA	NA	NA	NA	NA	0
HIST1H1T	0	histone cluster 1, H1t	0	6p21.3	1	0	0.48	0.98	0.26	0.26	0.053	0.053	0.053	NA	0.25	0.6	0.67	NA	NA	NA	NA	NA	NA	NA	NA	NA	0.021	-0.19	1	0.065	0.99	3.1	0.016	0.99	9999	0.55	0
HLA-DQB2	0	major histocompatibility complex, class II, DQ beta 2	1	6p21	4	1.06	1	0.3	0.9	0.48	1	0.094	0.3	NA	0.036	0.19	1.2e-08	26	51	4	32	72	7	0.68	1.2	1.1	0.084	-0.35	1	8.8	1	23	NA	NA	NA	NA	0
IFIH1	0	interferon induced with helicase C domain 1	0	2q24	3	0	0.1	0.22	0.16	0.05	0.73	0.42	0.05	NA	0.29	0.45	0.27	140	380	36	120	300	31	-0.89	-2.4	-0.81	1.4	-0.46	1	0.19	1	1.7	0.48	0.38	0.025	0.94	0
IQUB	0	IQ motif and ubiquitin domain containing	0	7q31.32	1	NA	1	1	0.38	0.38	0.065	0.065	0.065	NA	0.23	0.83	0.36	90	280	21	82	220	24	-0.57	-2.2	0.58	0.048	-0.22	NA	NA	NA	NA	-0.47	1	-2	0.53	0
IZUMO4	0	IZUMO family member 4	0	19p13.3	1	NA	1	1	0.097	0.097	0.25	0.25	0.097	NA	0.41	0.35	0.19	61	110	12	58	100	13	-0.25	-0.22	0.32	1.3	-0.22	0.99	8.8	1	13	NA	NA	-0.29	0.57	0
KIR3DL1	0	killer cell immunoglobulin-like receptor, three domains, long cytoplasmic tail, 1	1	19q13.4	16	2.71	0.26	0.36	0.18	0.075	0.42	0.33	0.075	NA	0.33	0.19	2.2e-16	37	98	9	63	150	12	2.1	2	0.78	0.025	-0.17	1	0	1	21	0	1	9999	0.55	0
KLHL29	0	kelch-like family member 29	0	2p24.1	3	0	0.1	0.22	0.23	0.09	0.58	0.21	0.09	NA	0.16	0.17	NA	NA	NA	NA	NA	NA	NA	NA	NA	NA	0.52	-1.5	1	13	0.98	0.4	0.54	1	1.9	0.062	0
KRT83	0	keratin 83, type II	0	12q13	1	NA	1	1	0.38	0.38	0.065	0.065	0.065	NA	0.23	0.83	1	96	260	15	110	230	15	0.74	-0.95	-0.05	0.0074	-0.16	1	8.8	1	21	0	1	NA	NA	0
KRT85	0	keratin 85, type II	0	12q13	2	5.94	0.17	0.13	0.13	0.07	0.21	0.13	0.07	NA	0.38	0.18	0.11	98	200	8	110	240	18	0.6	1.3	2.4	0.014	-0.17	1	0.9	1	3.1	0	1	NA	NA	0
KRTAP5-4	0	keratin associated protein 5-4	0	11p15.5	4	4.42	0.34	0.083	0.13	0.059	0.13	0.07	0.059	NA	0.36	0.12	NA	39	80	3	29	62	3	-1.2	-1.1	-0.06	0.0027	-0.16	NA	NA	NA	NA	NA	NA	NA	NA	0
LACE1	0	lactation elevated 1	0	6q22.1	2	0.7	0.72	0.91	0.26	0.27	0.053	0.055	0.053	NA	0.074	0.43	0.72	76	160	12	75	160	20	-0.08	0.04	1.8	0.94	0.21	NA	NA	NA	NA	-0.25	0.85	-0.86	0.062	0
LCMT2	0	leucine carboxyl methyltransferase 2	0	15q15.3	1	0	0.48	0.98	0.61	0.071	0.94	0.077	0.071	NA	1	0.31	0.21	120	320	12	150	320	14	1.7	-0.11	0.47	2.1	-0.89	1	14	0.99	3.1	-0.085	0.95	-0.11	0.77	0
LHFPL2	0	lipoma HMGIC fusion partner-like 2	0	5q14.1	2	0.94	1	1	0.22	0.097	0.57	0.25	0.097	NA	0.41	0.38	0.2	32	66	3	44	88	4	1.2	1.2	0.61	1.8	-1.1	1	13	0.98	0.012	-0.22	0.69	1.6	0.18	0
LIMD2	0	LIM domain containing 2	0	17q23.3	1	NA	1	1	0.097	0.097	0.25	0.25	0.097	NA	0.41	0.35	0.26	24	39	3	31	55	5	0.83	1.1	0.73	0.9	-0.43	0.97	0.021	0.99	17	0.45	0.42	0.2	0.58	0
LINC00290	0	long intergenic non-protein coding RNA 290	0	4q34.3	1	0	0.48	0.98	0.26	0.26	0.053	0.053	0.053	NA	0.25	0.6	NA	NA	NA	NA	NA	NA	NA	NA	NA	NA	0.0023	-0.39	NA	NA	NA	NA	NA	NA	NA	NA	0
LINC00923	0	long intergenic non-protein coding RNA 923	0	15q26.2	2	5.88	0.057	0.11	0.26	0.26	0.053	0.054	0.053	NA	0.25	0.6	NA	NA	NA	NA	NA	NA	NA	NA	NA	NA	0.061	0.11	NA	NA	NA	NA	NA	NA	NA	NA	0
LINC01433	0	long intergenic non-protein coding RNA 1433	0	20p13	1	0.41	0.28	0.39	0.06	0.06	0.11	0.11	0.06	NA	0.6	0.25	NA	NA	NA	NA	NA	NA	NA	NA	NA	NA	NA	NA	NA	NA	NA	NA	NA	NA	NA	NA	0
LIPJ	0	lipase, family member J	0	10q23.31	1	0	0.48	0.98	0.26	0.26	0.053	0.053	0.053	NA	0.25	0.6	0.36	53	120	11	38	94	13	-1.4	-1.2	0.43	0.011	-0.31	NA	NA	NA	NA	NA	NA	NA	NA	0
LOC100129083	0	uncharacterized LOC100129083	0	19q13.41	2	NA	1	0.5	0.097	0.097	0.25	0.25	0.097	NA	0.41	0.35	0.095	NA	NA	NA	NA	NA	NA	NA	NA	NA	NA	NA	NA	NA	NA	NA	NA	NA	NA	NA	0
LOC100287010	0	uncharacterized LOC100287010	0	2q12.1	1	0	0.48	0.98	0.26	0.26	0.053	0.053	0.053	NA	0.25	0.6	NA	NA	NA	NA	NA	NA	NA	NA	NA	NA	NA	NA	NA	NA	NA	NA	NA	NA	NA	NA	0
LOC100287944	0	uncharacterized LOC100287944	0	12q23.3	3	1.77	0.69	0.55	0.58	0.38	0.16	0.065	0.16	NA	0.12	0.57	0.49	NA	NA	NA	NA	NA	NA	NA	NA	NA	NA	NA	NA	NA	NA	NA	NA	NA	NA	NA	0
LOC101927730	0	uncharacterized LOC101927730	0		2	2.29	0.3	0.35	0.38	0.38	0.065	0.065	0.065	NA	0.23	0.45	0.2	NA	NA	NA	NA	NA	NA	NA	NA	NA	NA	NA	NA	NA	NA	NA	NA	NA	NA	NA	0
LOC101928002	0	uncharacterized LOC101928002	0		1	0	0.48	0.98	0.26	0.26	0.053	0.053	0.053	NA	0.25	0.6	NA	NA	NA	NA	NA	NA	NA	NA	NA	NA	NA	NA	NA	NA	NA	NA	NA	NA	NA	NA	0
LOC101928388	0		0		1	NA	1	1	0.38	0.38	0.065	0.065	0.065	NA	0.23	0.83	0.2	NA	NA	NA	NA	NA	NA	NA	NA	NA	NA	NA	NA	NA	NA	NA	NA	NA	NA	NA	0
LOC284294	0	uncharacterized LOC284294	0	18q22.1	7	0.23	0.12	0.086	0.36	0.21	0.81	0.63	0.086	NA	0.19	0.3	NA	NA	NA	NA	NA	NA	NA	NA	NA	NA	NA	NA	NA	NA	NA	NA	NA	NA	NA	NA	0
LOC441155	0	zinc finger CCCH-type domain-containing-like	0	6q12	2	0	0.23	0.45	0.15	0.077	0.59	0.4	0.077	NA	1	0.53	NA	NA	NA	NA	NA	NA	NA	NA	NA	NA	NA	NA	NA	NA	NA	NA	NA	NA	NA	NA	0
LRRC23	0	leucine rich repeat containing 23	0	12p13	1	NA	1	1	0.38	0.38	0.065	0.065	0.065	NA	0.23	0.83	NA	51	120	7	47	110	14	-0.36	-0.15	1.8	3.1	-0.52	1	0.44	1	13	0.26	1	-0.1	0.93	0
MAB21L3	0	mab-21-like 3 (C. elegans)	0	1p13.1	1	NA	1	1	0.38	0.38	0.065	0.065	0.065	NA	0.23	0.83	0.2	55	150	7	58	130	12	0.23	-0.91	1.4	0.014	-0.48	NA	NA	NA	NA	0.062	1	1.9	0.36	0
MIR548AI	0	microRNA 548ai	0		3	0.45	0.48	0.94	0.38	0.2	0.096	0.062	0.096	NA	0.74	0.12	0.36	NA	NA	NA	NA	NA	NA	NA	NA	NA	NA	NA	NA	NA	NA	NA	NA	NA	NA	NA	0
MUC2	0	mucin 2, oligomeric mucus/gel-forming	1	11p15.5	44	NA	1	0.77	0.56	0.087	0.76	0.32	0.087	NA	0.28	0.46	5.4e-18	680	1100	22	570	1000	72	-2.7	-0.78	5.8	0.0051	-0.2	0.99	0.9	1	13	NA	NA	0.36	0.89	0
MYF6	0	myogenic factor 6 (herculin)	0	12q21	1	0	0.23	0.45	0.26	0.15	0.053	0.053	0.053	NA	0.25	0.6	0.12	31	81	3	47	100	8	1.5	0.95	1.8	0.12	-0.14	1	0.021	1	13	0	1	NA	NA	0
NAT1	0	N-acetyltransferase 1 (arylamine N-acetyltransferase)	0	8p22	1	NA	1	1	0.097	0.097	0.25	0.25	0.097	NA	0.41	0.35	1	42	110	12	30	83	7	-1.3	-1.7	-1.7	0.52	-0.36	0.99	12	0.98	0.049	0.0061	1	-1.8	0.52	0
NKX2-3	0	NK2 homeobox 3	0	10q24.2	6	1.52	0.72	0.7	0.086	0.092	0.2	0.22	0.086	NA	0.18	0.36	NA	37	68	0	89	140	5	3.4	3	2.2	0.002	-0.32	NA	NA	NA	NA	0	1	9999	0.4	0
NOX5	0	NADPH oxidase, EF-hand calcium binding domain 5	0	15q23	1	NA	1	1	0.097	0.097	0.25	0.25	0.097	NA	0.41	0.35	0.59	110	260	21	140	290	23	1.5	0.68	0.44	0.018	-0.37	1	10	1	21	NA	NA	NA	NA	0
NUDT4P2	0	nudix (nucleoside diphosphate linked moiety X)-type motif 4 pseudogene 2	1	1p12-p13	2	3.11	0.6	0.65	0.033	0.051	0.21	0.29	0.033	NA	0.71	0.23	NA	NA	NA	NA	NA	NA	NA	NA	NA	NA	NA	NA	NA	NA	NA	NA	NA	NA	NA	NA	0
OR10C1	0	olfactory receptor, family 10, subfamily C, member 1 (gene/pseudogene)	1	6p22.1	2	NA	1	0.5	0.097	0.097	0.25	0.25	0.097	NA	0.41	0.35	0.04	46	100	1	57	120	3	0.87	0.96	1.1	0.00074	-0.39	1	0	0.99	13	NA	NA	NA	NA	0
OR4C46	0	olfactory receptor, family 4, subfamily C, member 46	1	11p11.12	3	1.96	1	1	0.026	0.046	0.074	0.12	0.026	NA	0.32	0.38	0.12	66	180	7	33	83	3	-3.5	-5.2	-2.4	0	-0.7	NA	NA	NA	NA	NA	NA	NA	NA	0
OR51G2	0	olfactory receptor, family 51, subfamily G, member 2	0	11p15.4	1	NA	1	1	0.097	0.097	0.25	0.25	0.097	NA	0.41	0.35	0.36	58	150	4	40	100	5	-1.7	-2.1	0.39	0.00076	-0.24	1	1.7	0.99	13	NA	NA	NA	NA	0
PANO	0		0		1	0	0.48	0.98	0.26	0.26	0.053	0.053	0.053	NA	0.25	0.6	NA	NA	NA	NA	NA	NA	NA	NA	NA	NA	NA	NA	NA	NA	NA	NA	NA	NA	NA	NA	0
PAQR4	0	progestin and adipoQ receptor family member IV	0	16p13.3	2	0.94	0.46	0.91	0.12	0.18	0.059	0.091	0.059	NA	0.7	0.18	0.72	68	130	6	64	130	5	-0.31	-0.12	-0.28	0.74	-0.59	1	0.9	1	0.15	0.55	0.68	-0.88	0.036	0
PCDH9-AS4	0	PCDH9 antisense RNA 4	0	13q21.32	1	NA	1	1	0.097	0.097	0.25	0.25	0.097	NA	0.41	0.35	NA	NA	NA	NA	NA	NA	NA	NA	NA	NA	0.0018	-0.16	NA	NA	NA	NA	NA	NA	NA	NA	0
PCK2	0	phosphoenolpyruvate carboxykinase 2 (mitochondrial)	0	14q11.2	1	NA	1	1	0.38	0.38	0.065	0.065	0.065	NA	0.23	0.83	0.36	88	300	25	94	260	24	0.39	-1.3	-0.23	0.96	-0.57	0.98	0.19	1	20	0.34	0.4	0.32	0.53	0
PGBD3	0	piggyBac transposable element derived 3	0	10q11	1	1.16	0.73	0.86	0.84	0.098	0.98	0.25	0.098	NA	0.26	0.37	0.084	88	190	10	74	200	13	-0.99	0.4	0.83	NA	NA	0.99	4.4	0.98	0.15	NA	NA	NA	NA	0
PHOX2A	0	paired-like homeobox 2a	0	11q13.2	1	NA	1	1	0.097	0.097	0.25	0.25	0.097	NA	0.41	0.35	NA	20	38	0	59	99	3	3.2	3	1.8	0.00038	-0.39	1	6.5	1	13	9999	1	-1.8	0.5	0
PLA2G4E	0	phospholipase A2, group IVE	0	15q15.1	1	NA	1	1	0.38	0.38	0.065	0.065	0.065	NA	0.23	0.83	0.2	120	230	14	110	220	28	-0.78	-0.2	2.7	0.038	-0.24	NA	NA	NA	NA	NA	NA	-3.3	0.12	0
PLK5	0	polo-like kinase 5	0	19p13.3	5	0.34	0.17	0.07	0.23	0.077	0.75	0.36	0.07	NA	0.63	0.28	NA	4	6	1	2	3	0	-1.2	-0.67	-1.1	0.037	-0.39	NA	NA	NA	NA	-0.36	0.74	-2.1	0.01	0
POLG2	0	polymerase (DNA directed), gamma 2, accessory subunit	0	17q	1	0.41	0.28	0.39	0.06	0.06	0.15	0.15	0.06	NA	0.3	0.27	0.088	68	170	12	80	170	20	0.82	-0.25	1.7	2.2	-0.74	0.98	0.021	1	3.1	-0.59	0.23	-0.1	0.88	0
POLN	0	polymerase (DNA directed) nu	0	4p16.3	1	NA	1	1	0.097	0.097	0.25	0.25	0.097	NA	0.41	0.35	0.31	120	320	44	120	280	37	-0.02	-1.1	-1.2	0.19	-0.89	1	4.4	1	3.1	NA	NA	-3	0.69	0
PSG3	0	pregnancy specific beta-1-glycoprotein 3	1	19q13.2	3	4.09	0.08	0.075	0.38	0.38	0.065	0.064	0.065	NA	0.02	0.83	0.21	89	230	18	61	140	18	-2.2	-3.8	0	0.00086	-0.2	1	0	1	1.7	NA	NA	NA	NA	0
PTPN22	0	protein tyrosine phosphatase, non-receptor type 22 (lymphoid)	0	1p13.2	2	NA	NA	1	0.39	0.47	0.067	0.076	0.067	NA	0.15	0.8	0.063	99	240	26	79	210	29	-1.4	-0.94	0.63	0.14	-0.36	1	0.44	1	20	-1.2	1	2.4	0.13	0
RGS2	0	regulator of G-protein signaling 2	0	1q31	1	NA	1	1	0.097	0.097	0.25	0.25	0.097	NA	0.41	0.35	0.2	36	75	5	27	65	8	-1.1	-0.63	1.1	7.1	-0.79	1	0.9	1	5.6	0.58	0.49	-0.11	0.85	0
RNU5F-1	0	RNA, U5F small nuclear 1	0	1p34.1	1	0	0.48	0.98	0.26	0.26	0.053	0.053	0.053	NA	0.25	0.6	0.59	NA	NA	NA	NA	NA	NA	NA	NA	NA	0.0047	-1.1	NA	NA	NA	NA	NA	NA	NA	NA	0
SCART1	0	scavenger receptor protein family member	0	10q26.3	2	NA	0.48	0.5	0.27	0.16	0.11	0.063	0.11	NA	0.34	0.49	NA	NA	NA	NA	NA	NA	NA	NA	NA	NA	NA	NA	NA	NA	NA	NA	NA	NA	NA	NA	0
SHC2	0	SHC (Src homology 2 domain containing) transforming protein 2	0	19p13.3	1	0	0.48	0.98	0.26	0.26	0.053	0.053	0.053	NA	0.25	0.6	0.2	100	200	10	100	180	16	-0.26	-0.92	1.4	9.4	-0.67	NA	NA	NA	NA	0.22	0.77	0.036	0.96	0
SIRT3	0	sirtuin 3	0	11p15.5	3	0.34	0.17	0.25	0.11	0.098	0.071	0.043	0.071	NA	0.25	0.4	0.36	59	150	8	75	150	10	1.2	0.21	0.66	7.1	0.16	0.99	0.44	0.99	0.012	-0.18	0.81	-1.2	0.12	0
SLC7A4	0	solute carrier family 7, member 4	0	22q11.21	1	3.11	0.6	0.64	0.15	0.15	0.063	0.063	0.063	NA	0.34	0.11	0.59	130	280	7	120	240	9	-0.68	-1.1	0.66	0.028	-0.57	0.99	8.8	0.99	3.1	-0.067	0.97	-1	0.02	0
SPATC1	0	spermatogenesis and centriole associated 1	0	8q24.3	3	0.2	0.17	0.18	0.17	0.058	0.2	0.16	0.058	NA	0.99	0.27	0.36	120	240	12	110	220	13	-0.21	-0.78	0.24	0.27	-0.14	0.99	2.9	0.99	3.1	9999	1	9999	0.4	0
ST8SIA1	0	ST8 alpha-N-acetyl-neuraminide alpha-2,8-sialyltransferase 1	0	12p12.1-p11.2	1	0	0.48	0.98	0.26	0.26	0.053	0.053	0.053	NA	0.25	0.6	NA	49	100	3	60	130	11	0.85	1.4	2.4	0.14	-0.79	0.99	2.9	1	24	9999	1	1.3	0.43	0
ST8SIA2	0	ST8 alpha-N-acetyl-neuraminide alpha-2,8-sialyltransferase 2	0	15q26	1	NA	1	1	0.38	0.38	0.065	0.065	0.065	NA	0.23	0.83	0.2	84	97	2	75	150	10	-0.67	2	2.6	0.9	3.1	1	0.065	1	20	-0.23	0.91	-0.26	0.83	0
TACR1	0	tachykinin receptor 1	0	2p12	1	NA	1	1	0.38	0.38	0.065	0.065	0.065	NA	0.23	0.83	0.2	56	140	7	74	150	10	1.3	0.53	1.1	0.025	-0.81	1	13	0.99	1.7	-0.48	1	NA	NA	0
TBXAS1	0	thromboxane A synthase 1 (platelet)	0	7q34-q35	2	3.11	0.6	0.39	0.49	0.59	0.075	0.083	0.075	NA	0.12	0.18	0.72	100	230	15	100	220	20	-0.14	-0.44	1.2	0.52	-0.37	1	0.065	0.99	5.6	-0.39	0.68	0.77	0.26	0
THAP3	0	THAP domain containing, apoptosis associated protein 3	0	1p36.31	1	NA	1	1	0.097	0.097	0.25	0.25	0.097	NA	0.41	0.35	0.2	44	78	5	41	94	7	-0.3	0.8	0.73	3.4	-1.7	0.98	0.021	1	21	-0.15	0.84	-0.64	0.099	0
TLR1	0	toll-like receptor 1	0	4p14	2	0.71	0.73	0.84	0.38	0.38	0.065	0.065	0.065	NA	0.23	0.27	0.74	110	250	17	91	210	10	-1.2	-1.1	-2.1	0.29	-0.39	1	8.8	0.99	13	-1.2	1	2	0.15	0
TLR3	0	toll-like receptor 3	0	4q35	1	2.3	0.44	0.5	0.065	0.065	0.19	0.19	0.065	NA	0.098	0.21	0.72	130	260	8	110	250	19	-1.2	-0.29	2.4	0.36	-0.99	0.99	8.8	0.99	17	0.19	0.84	-0.24	0.55	0
TMEM54	0	transmembrane protein 54	0	1p35-p34	1	NA	1	1	0.097	0.097	0.25	0.25	0.097	NA	0.41	0.35	0.19	39	76	2	37	81	6	-0.2	0.26	1.6	3.8	-0.62	1	0.065	1	0.049	9999	1	9999	0.55	0
TNK1	0	tyrosine kinase, non-receptor, 1	0	17p13.1	1	0	0.48	0.98	0.26	0.26	0.053	0.053	0.053	NA	0.25	0.6	0.49	81	210	9	94	210	16	0.82	0.12	1.8	0.6	-0.9	0.99	2.9	0.99	1.7	0	1	-0.076	0.87	0
TNS4	0	tensin 4	0	17q21.2	2	0	0.23	0.45	0.15	0.077	0.59	0.4	0.077	NA	1	0.53	0.15	120	250	11	120	240	26	-0.02	-0.13	2.9	0.044	-0.35	0.99	1.7	1	1.7	0	1	0.33	0.84	0
TRPC2	0	transient receptor potential cation channel, subfamily C, member 2, pseudogene	1	11p15.4	1	NA	1	1	0.015	0.015	0.023	0.023	0.015	0.015	1	0.45	NA	NA	NA	NA	NA	NA	NA	NA	NA	NA	0.041	-0.63	1	0.9	0.99	5.6	NA	NA	-0.7	0.45	0
TRPV1	0	transient receptor potential cation channel, subfamily V, member 1	0	17p13.2	2	0	0.23	0.45	0.52	0.46	0.1	0.056	0.1	NA	0.32	0.49	0.59	180	310	21	150	270	22	-1.9	-1.2	0.19	0.098	-0.5	1	0.44	1	0.012	-0.17	1	-1.3	0.63	0
VWA3B	0	von Willebrand factor A domain containing 3B	0	2q11.2	1	NA	1	1	0.097	0.097	0.25	0.25	0.097	NA	0.41	0.35	0.16	190	460	35	200	420	49	0.21	-1.1	2	0.019	-0.19	NA	NA	NA	NA	NA	NA	NA	NA	0
WDR88	0	WD repeat domain 88	0	19q13.11	1	0	0.48	0.98	0.26	0.26	0.053	0.053	0.053	NA	0.25	0.6	NA	74	160	13	94	170	16	1.3	0.66	0.65	0.11	-0.21	NA	NA	NA	NA	NA	NA	NA	NA	0
ZNF215	0	zinc finger protein 215	0	11p15.4	1	NA	0.48	0.49	0.71	0.71	0.074	0.074	0.074	NA	0.082	0.45	0.15	69	230	19	51	150	19	-1.5	-3.2	-0.05	0.071	-0.89	1	12	1	23	NA	NA	NA	NA	0
ZNF28	0	zinc finger protein 28	0	19q13.41	1	0	0.23	0.44	0.1	0.1	0.076	0.076	0.076	NA	0.12	0.74	0.051	98	270	20	76	210	13	-1.5	-1.9	-1.9	0.83	-1.1	NA	NA	NA	NA	NA	NA	NA	NA	0
ZNF568	0	zinc finger protein 568	1	19q13.12	1	NA	0.48	0.49	0.0033	0.0033	0.01	0.01	0.0033	0.0033	0.23	0.25	0.6	58	170	15	68	180	19	0.72	0.27	0.89	0.53	-1.3	NA	NA	NA	NA	NA	NA	NA	NA	0
ZNF57	0	zinc finger protein 57	0	19p13.3	1	NA	1	1	0.097	0.097	0.25	0.25	0.097	NA	0.41	0.35	0.36	82	220	11	74	170	14	-0.54	-1.7	0.91	1.4	-0.59	NA	NA	NA	NA	NA	NA	NA	NA	0
ZNF793	0	zinc finger protein 793	0	19q13.12	1	NA	1	1	0.097	0.097	0.25	0.25	0.097	NA	0.41	0.35	0.49	48	140	9	43	120	11	-0.44	-1.1	0.53	0.53	-0.73	1	6.5	1	0.15	NA	NA	NA	NA	0
ZNF839	0	zinc finger protein 839	0	14q32.31	1	NA	1	1	0.097	0.097	0.25	0.25	0.097	NA	0.41	0.35	0.36	140	280	9	120	260	16	-1.6	-0.84	1.8	1.5	-0.68	0.99	0.19	1	5.6	NA	NA	NA	NA	0
ZNF90	0	zinc finger protein 90	0	19p12	1	0	0.48	0.98	0.26	0.26	0.053	0.053	0.053	NA	0.25	0.6	NA	71	230	10	47	140	9	-2.2	-4.1	-0.4	0.35	-0.72	NA	NA	NA	NA	NA	NA	NA	NA	0
FRG2B	-1	FSHD region gene 2 family, member B	1	10q26.3	9	NA	NA	0.69	0.71	0.39	0.23	0.088	0.23	NA	0.42	0.79	2.2e-16	7	19	2	25	67	6	2.3	2.9	1.6	0.00089	-0.46	NA	NA	NA	NA	NA	NA	NA	NA	0
MUC13	-1	mucin 13, cell surface associated	1	3q21.2	1	0	0.23	0.45	0.11	0.06	0.4	0.39	0.06	NA	1	1	0.0067	69	150	5	70	150	14	0.05	0.25	2.3	0.028	-0.21	0.98	0.19	1	21	NA	NA	-1	0.81	0
OR10K1	-1	olfactory receptor, family 10, subfamily K, member 1	1	1q23.1	1	0	0.48	0.98	0.26	0.26	0.053	0.053	0.053	NA	0.25	0.6	0.04	45	120	3	38	91	4	-0.7	-1.3	0.5	0	-0.63	NA	NA	NA	NA	NA	NA	NA	NA	0
OR10Q1	-1	olfactory receptor, family 10, subfamily Q, member 1	1	11q12.1	1	NA	1	1	0.097	0.097	0.25	0.25	0.097	NA	0.41	0.35	0.04	66	140	1	62	140	3	-0.31	0.03	1.2	0.022	0.4	NA	NA	NA	NA	NA	NA	NA	NA	0
OR1J2	-1	olfactory receptor, family 1, subfamily J, member 2	1	9q34.11	6	0.28	0.34	0.059	1	0.69	1	1	0.059	NA	0.48	0.37	0.00014	51	130	4	40	94	4	-1.1	-1.6	-0.06	0.00086	-0.47	NA	NA	NA	NA	NA	NA	NA	NA	0
OR5H1	-1	olfactory receptor, family 5, subfamily H, member 1	1	3q11.2	15	0.54	0.49	0.15	0.14	0.099	0.63	0.45	0.099	NA	0.33	0.23	2.2e-16	32	78	2	35	86	4	0.3	0.42	0.88	0.00041	-0.44	NA	NA	NA	NA	NA	NA	NA	NA	0
OR8J1	-1	olfactory receptor, family 8, subfamily J, member 1	1	11q12.1	2	0	0.23	0.45	0.12	0.06	0.35	0.24	0.06	NA	0.41	0.014	0.1	49	120	7	34	87	5	-1.6	-1.9	-1	0.00021	-0.4	NA	NA	NA	NA	NA	NA	NA	NA	0
OR8S1	-1	olfactory receptor, family 8, subfamily S, member 1	1	12q13.11	3	2.07	0.44	0.85	0.26	0.26	0.054	0.055	0.054	NA	0.25	0.62	5e-17	59	140	7	52	120	4	-0.57	-1.1	-1.2	0.0029	-0.68	NA	NA	NA	NA	NA	NA	NA	NA	0
POTEG	-1	POTE ankyrin domain family, member G	1	14q11.2	2	0.93	1	1	0.095	0.12	0.068	0.09	0.068	NA	0.29	0.25	2.4e-05	NA	NA	NA	NA	NA	NA	NA	NA	NA	0.00042	-0.2	NA	NA	NA	NA	0	1	NA	NA	0
PRAMEF22	-1	PRAME family member 22	1	1p36.21	4	0.32	0.16	0.31	0.25	0.083	0.2	0.16	0.083	NA	0.32	0.27	0.0012	3	1	0	15	41	3	1.9	3	1.6	0	-0.43	NA	NA	NA	NA	NA	NA	NA	NA	0
TAS2R10	-1	taste receptor, type 2, member 10	1	12p13	1	NA	1	1	0.38	0.38	0.065	0.065	0.065	NA	0.23	0.83	0.04	51	130	1	34	86	5	-1.8	-2.1	1.8	0.096	-0.9	0.99	2.9	1	24	NA	NA	NA	NA	0
TAS2R46	-1	taste receptor, type 2, member 46	1	12p13.2	24	3.56	0.34	0.077	0.74	0.63	0.3	0.45	0.077	NA	0.38	0.25	2.2e-16	48	130	9	29	76	5	-2.1	-2.9	-2.1	0.011	-1	1	8.8	1	17	NA	NA	NA	NA	0
TG	-1	thyroglobulin	1	8q24	5	NA	0.1	0.095	0.92	0.6	0.76	0.48	0.095	NA	0.12	0.49	0.73	450	1100	63	440	970	100	-0.54	-2.1	3.9	0.92	-0.14	1	0.065	1	22	-0.35	1	-1.7	0.44	0
OR10A6	-2	olfactory receptor, family 10, subfamily A, member 6 (gene/pseudogene)	1	11p15.4	1	NA	1	1	0.097	0.097	0.25	0.25	0.097	NA	0.41	0.35	0.065	50	150	11	35	87	8	-1.5	-3.2	-0.87	0.00016	-0.33	NA	NA	NA	NA	NA	NA	NA	NA	0
OR10H2	-2	olfactory receptor, family 10, subfamily H, member 2	1	19p13.1	1	0	0.48	0.98	0.26	0.26	0.053	0.053	0.053	NA	0.25	0.6	0.49	64	100	3	60	120	3	-0.33	0.84	0.05	0.0013	-0.57	1	0.021	1	24	NA	NA	NA	NA	0
OR1F1	-2	olfactory receptor, family 1, subfamily F, member 1	1	16p13.3	1	NA	1	1	0.38	0.38	0.065	0.065	0.065	NA	0.23	0.83	0.49	66	160	5	43	91	3	-2.2	-3.4	-1.3	0.0014	-0.4	0.99	6.5	0.99	9	NA	NA	NA	NA	0
OR2D3	-2	olfactory receptor, family 2, subfamily D, member 3	1	11p15.4	1	NA	1	1	0.097	0.097	0.25	0.25	0.097	NA	0.41	0.35	0.36	45	120	4	36	92	5	-0.97	-1.4	0.38	0.00046	-0.5	NA	NA	NA	NA	NA	NA	NA	NA	0
OR6C68	-2	olfactory receptor, family 6, subfamily C, member 68	1	12q13.2	1	NA	1	1	0.097	0.097	0.25	0.25	0.097	NA	0.41	0.35	0.2	50	130	5	31	84	3	-2.1	-2.4	-0.96	0.033	1.7	NA	NA	NA	NA	NA	NA	NA	NA	0
OR7A10	-2	olfactory receptor, family 7, subfamily A, member 10	1	19p13.12	1	NA	1	1	0.097	0.097	0.25	0.25	0.097	NA	0.41	0.35	0.2	49	110	3	37	89	3	-1.2	-1.1	0.09	0.0019	-0.081	1	6.5	1	21	NA	NA	NA	NA	0
ZNF268	-2	zinc finger protein 268	1	12q24.33	1	0	0.48	0.98	0.26	0.26	0.053	0.053	0.053	NA	0.25	0.6	NA	88	210	14	62	160	15	-2	-1.8	0.17	0.21	-0.51	1	4.4	1	0.9	NA	NA	NA	NA	0
